# Supplementary material for: Unveiling early-life microbial colonization profile through characterizing low-biomass maternal-infant microbiomes by 2bRAD-M
Source: Front Microbiol. 2025 Jan 24;16:1521108. doi: 10.3389/fmicb.2025.1521108 (PMC11802558; doi:10.3389/fmicb.2025.1521108)
Supplement: Supplementary file 3 [file Table_1.xlsx]

## Sheet: s1_16S_QC
Table S1: Quality control statistics of 16S sequencing samples
Sample	RawPE	Combined	Qualified	Nochime	Base(nt)	Avglen(nt)	GC	Q20	Q30	Effective%
MK.T2.01	92114	81088	79829	61367	25119661	409.34	0.5269	0.976	0.9263	0.6662
MK.T2.02	100659	86606	85094	75567	30510836	403.76	0.5059	0.9801	0.9374	0.7507
MK.T2.38	99495	87153	85779	82327	34201349	415.43	0.5132	0.9804	0.9381	0.8274
MK.T2.29	101530	88994	87875	81517	29632286	363.51	0.4975	0.9835	0.9449	0.8029
MK.T2.19	103673	91737	90639	84191	35424147	420.76	0.5506	0.9828	0.9447	0.8121
MK.T2.31	99359	86523	85083	82278	32982505	400.87	0.5214	0.9817	0.9413	0.8281
MK.T2.27	99162	86169	84476	75462	31460212	416.9	0.5145	0.9782	0.9324	0.761
MK.T2.53	100763	85966	84133	80972	34310096	423.73	0.5138	0.9774	0.931	0.8036
MK.T2.100	106623	94224	93305	83901	35355971	421.4	0.5443	0.9856	0.9517	0.7869
MK.T2.109	73270	67559	66747	58574	24637853	420.63	0.5472	0.9853	0.9512	0.7994
MK.T2.123	103247	91617	90552	70274	29192422	415.41	0.5509	0.9836	0.946	0.6806
MK.T2.106	99924	87852	86372	81062	32639296	402.65	0.5219	0.9823	0.9429	0.8112
MK.T2.121	102309	87401	85973	80545	34024193	422.42	0.526	0.9823	0.9431	0.7873
MK.T2.130	101817	89209	87649	82788	34791937	420.25	0.5102	0.9802	0.9375	0.8131
MK.T2.116	95553	87671	86609	81981	34443042	420.13	0.5488	0.9847	0.9493	0.858
MK.T2.120	94446	83442	82170	77336	33062413	427.52	0.5395	0.9805	0.9386	0.8188
MK.T2.101	99141	86848	85367	80418	32701029	406.64	0.5191	0.9802	0.9379	0.8111
MK.T2.142	94713	82116	80747	70356	29078611	413.31	0.5211	0.9793	0.9349	0.7428
MK.T2.122	96629	86035	84867	79749	33280004	417.31	0.5379	0.983	0.9448	0.8253
MK.T2.139	106634	93551	91961	88717	37258881	419.97	0.5066	0.981	0.9402	0.832
MK.T2.143	99217	87545	85690	83740	34331611	409.98	0.5071	0.9782	0.9329	0.844
MK.T2.136	99434	91905	90677	87944	37508362	426.5	0.5366	0.9852	0.9503	0.8844
MK.T2.141	86579	79187	78228	72989	30609792	419.38	0.53	0.9851	0.95	0.843
MK.T2.146	99147	87635	86062	80230	32287772	402.44	0.5073	0.9786	0.9343	0.8092
MK.T2.145	91982	79036	77893	66439	24830365	373.73	0.5077	0.9805	0.9376	0.7223
MK.T2.158	105238	91906	90471	88524	36340944	410.52	0.5034	0.9819	0.9408	0.8412
MK.T2.156	85386	74356	73445	50139	20299037	404.86	0.5454	0.9812	0.9395	0.5872
MK.T2.151	97047	84719	82828	79741	33993690	426.3	0.5197	0.9771	0.9287	0.8217
MK.T2.178	87507	76795	75350	66063	27634611	418.31	0.5166	0.9793	0.9357	0.7549
MK.T2.162	97859	85233	83756	79849	32817202	410.99	0.5056	0.9786	0.9339	0.816
MK.T2.167	102692	88509	87365	77209	32349186	418.98	0.5481	0.9827	0.9439	0.7519
MK.T2.186	99741	86646	85148	81682	34700348	424.82	0.5101	0.9788	0.9348	0.8189
MK.T2.205	94973	86416	85060	83541	34965683	418.55	0.5228	0.9818	0.9416	0.8796

## Sheet: s2_2b_QC
Table S2: Quality control statistics of 2bRAD sequencing samples
Sample	Raw_Reads	Enzyme_Reads	Clean_Reads(PassQc)	Mapped_reads	Percentage_mapped_reads	Depth of Coverage
MEC.T2.01	8191470	8191470	8191470	1023616	0.124961	7.32871
MEC.T2.02	6397158	6397158	6397158	1996071	0.312025	14.204
MEC.T2.100	5051838	5051838	5051838	1223245	0.242139	21.7585
MEC.T2.101	6520252	6520252	6520252	495781	0.0760371	2.8498
MEC.T2.120	6835370	6835370	6835370	3104594	0.454195	48.397
MEC.T2.121	8019143	8019143	8019143	240581	0.0300008	3.17372
MEC.T2.122	2148194	2148194	2148194	732520	0.340993	211.385
MEC.T2.123	7483883	7483883	7483883	2095357	0.279983	128.477
MEC.T2.130	838715	838715	838715	325062	0.387571	107.521
MEC.T2.136	5801533	5801533	5801533	2191370	0.377723	25.4084
MEC.T2.139	7279132	7279132	7279132	2744237	0.377001	24.651
MEC.T2.145	4200209	4200209	4200209	1286554	0.306307	47.1319
MEC.T2.151	4923146	4923146	4923146	1830499	0.371815	15.6289
MEC.T2.154	3786085	3786085	3786085	2406356	0.635579	12.997
MEC.T2.155	7390626	7390626	7390626	3114870	0.421462	45.5398
MEC.T2.156	4699798	4699798	4699798	1353178	0.287923	35.9717
MEC.T2.158	5962059	5962059	5962059	173405	0.0290848	10.4917
MEC.T2.165	4018895	4018895	4018895	1960529	0.487828	6.04886
MEC.T2.167	6289464	6289464	6289464	3489735	0.554854	28.9671
MEC.T2.168	5621767	5621767	5621767	2046987	0.364118	32.964
MEC.T2.177	6171999	6171999	6171999	2481695	0.402089	28.7385
MEC.T2.178	608057	608057	608057	229882	0.37806	48.0213
MEC.T2.186	6069516	6069516	6069516	1853254	0.305338	46.3664
MEC.T2.19	9881143	9881143	9881143	3512200	0.355445	15.0081
MEC.T2.205	10131962	10131962	10131962	1516829	0.149707	24.7183
MEC.T2.27	3849508	3849508	3849508	2154548	0.559694	61.8467
MEC.T2.29	5558346	5558346	5558346	1737020	0.312507	80.4139
MEC.T2.31	7224540	7224540	7224540	1899360	0.262904	25.204
MEC.T2.38	3775180	3775180	3775180	1035833	0.27438	102.435
MEC.T2.53	7950632	7950632	7950632	1506857	0.189527	19.0304
MEC.T2.72	3950275	3950275	3950275	1213580	0.307214	131.165
MST.T2.01	7807754	7807754	7807754	3625314	0.464322	21.0672
MST.T2.02	8414778	8414778	8414778	3922613	0.466158	11.2504
MST.T2.100	5043555	5043555	5043555	2063248	0.409086	13.0424
MST.T2.101	8718645	8718645	8718645	3548884	0.407045	20.6658
MST.T2.106	15324	15324	15324	5799	0.378426	1.44568
MST.T2.109	129747	129747	129747	26570	0.204783	1.50713
MST.T2.130	7459397	7459397	7459397	2776989	0.372281	17.2936
MST.T2.136	5054846	5054846	5054846	1780572	0.35225	13.2595
MST.T2.139	5438892	5438892	5438892	2567379	0.472041	6.09539
MST.T2.141	8270018	8270018	8270018	3538472	0.427868	11.5835
MST.T2.142	9744258	9744258	9744258	3636241	0.373168	14.0938
MST.T2.143	11027340	11027340	11027340	4442282	0.402843	14.9621
MST.T2.145	8556336	8556336	8556336	2493078	0.291372	20.2855
MST.T2.146	8152640	8152640	8152640	1780313	0.218373	7.81465
MST.T2.151	7905027	7905027	7905027	3040227	0.384594	11.1012
MST.T2.154	7287459	7287459	7287459	2982606	0.409279	17.3729
MST.T2.155	6203604	6203604	6203604	2510247	0.404643	9.83497
MST.T2.156	10413633	10413633	10413633	4331126	0.415909	16.9406
MST.T2.158	10115899	10115899	10115899	4184592	0.413665	14.2259
MST.T2.162	7658677	7658677	7658677	3291504	0.429774	12.9074
MST.T2.165	8261016	8261016	8261016	3515531	0.425557	10.7282
MST.T2.167	231590	231590	231590	60653	0.261898	3.48524
MST.T2.168	7907966	7907966	7907966	3530929	0.446503	18.6205
MST.T2.169	9301940	9301940	9301940	4194560	0.450934	26.8383
MST.T2.177	7852589	7852589	7852589	1559166	0.198554	15.4546
MST.T2.186	8253846	8253846	8253846	3095469	0.375034	11.594
MST.T2.196	10744566	10744566	10744566	1804279	0.167925	20.014
MST.T2.19	6696315	6696315	6696315	3044233	0.454613	12.8106
MST.T2.205	8110748	8110748	8110748	3359363	0.414187	8.03342
MST.T2.27	8260520	8260520	8260520	3303465	0.39991	17.9669
MST.T2.29	5249076	5249076	5249076	2168692	0.413157	12.786
MST.T2.31	8109136	8109136	8109136	3134793	0.386575	11.7816
MST.T2.38	8006898	8006898	8006898	3113901	0.388902	15.2978
MST.T2.53	7760253	7760253	7760253	3293564	0.424415	15.9122
Negative	2696659	2696659	2696659	1636523	0.606871	8.00646
MK.T2.01	10901577	10901577	10901577	6453749	0.592001	8.63122
MK.T2.02	10820680	10820680	10820680	6429342	0.594172	4.25599
MK.T2.100	15620366	15620366	15620366	9660900	0.618481	6.42726
MK.T2.101	13978820	13978820	13978820	8862890	0.634023	2.48566
MK.T2.106	8298977	8298977	8298977	4983931	0.600548	3.53888
MK.T2.109	13680467	13680467	13680467	9030461	0.660099	4.25429
MK.T2.116	12271105	12271105	12271105	7583364	0.617985	3.19718
MK.T2.120	12610401	12610401	12610401	8032400	0.636966	7.56389
MK.T2.121	7821287	7821287	7821287	4714497	0.602778	8.83237
MK.T2.122	20949698	20949698	20949698	13363139	0.637868	1.97863
MK.T2.123	9524332	9524332	9524332	6038231	0.633979	6.94152
MK.T2.126	7948595	7948595	7948595	5114222	0.643412	2.66652
MK.T2.130	12382445	12382445	12382445	7859202	0.634705	4.10246
MK.T2.136	23338184	23338184	23338184	14427817	0.618206	2.26548
MK.T2.139	24153254	24153254	24153254	14685070	0.607996	2.93545
MK.T2.141	24707142	24707142	24707142	16030900	0.648837	5.69305
MK.T2.142	9582017	9582017	9582017	6005116	0.626707	3.25683
MK.T2.143	14753281	14753281	14753281	9017115	0.611194	2.33807
MK.T2.145	11463003	11463003	11463003	6976812	0.608637	2.83921
MK.T2.146	23225515	23225515	23225515	15088849	0.649667	2.31166
MK.T2.151	16357922	16357922	16357922	10612608	0.648775	27.659
MK.T2.154	24638038	24638038	24638038	16842120	0.683582	2.63482
MK.T2.155	23011107	23011107	23011107	14573435	0.633322	5.5317
MK.T2.169	26795880	26795880	26795880	17259350	0.644105	1.83465
MK.T2.177	15922655	15922655	15922655	9883134	0.620696	3.12135
MK.T2.196	16980098	16980098	16980098	6838776	0.402752	2.74503
MK.T2.19	10393982	10393982	10393982	10237275	0.984923	4.41157
MK.T2.205	18802932	18802932	18802932	11310734	0.601541	8.92668
MK.T2.27	11694638	11694638	11694638	7115407	0.608433	3.17069
MK.T2.29	9912329	9912329	9912329	6267825	0.632326	3.83722
MK.T2.31	11387807	11387807	11387807	6939348	0.609366	8.35186
MK.T2.38	15371966	15371966	15371966	9721687	0.63243	6.11253
MK.T2.53	10792565	10792565	10792565	6579573	0.609639	4.02854
MK.T2.72	13004033	13004033	13004033	7877192	0.60575	3.46352
Negative	10108901	10108901	10108901	1993150	0.197168	11.3785

## Sheet: s3_WMS_QC
Table S3: Quality control statistics of WMS sequencing samples
Sample	Total_Sequences	Sequence_Length	GC_Percent	Deduplicated_Percent	Adapter_Contamination	Mean_Phdr_Score
FZTD220031419_1A.R1	270446864	75-150	47	49.4669	pass	33.1
FZTD220031419_1A.R2	270446864	75-150	47	48.853	pass	33
FZTD220031420_1A.R1	264741072	75-150	44	56.3823	pass	33.1
FZTD220031420_1A.R2	264741072	75-150	44	56.147	pass	33
FZTD220031438_1A.R1	239669440	75-150	43	45.6571	pass	33.1
FZTD220031438_1A.R2	239669440	75-150	43	45.1436	pass	32.9
FZTD220031446_1A.R1	289365767	75-150	44	47.511	pass	33
FZTD220031446_1A.R2	289365767	75-150	44	47.0011	pass	32.9
FZTD220031447_1A.R1	288863043	75-150	41	51.9253	pass	33
FZTD220031447_1A.R2	288863043	75-150	41	51.4124	pass	32.8
FZTD220031457_1A.R1	251136384	75-150	39	52.1746	pass	33.1
FZTD220031457_1A.R2	251136384	75-150	39	51.3454	pass	33.2
FZTD220031473_1A.R1	269678156	75-150	39	51.4308	pass	33.2
FZTD220031473_1A.R2	269678156	75-150	39	50.8126	pass	33.2
FZTD220031524_1A.R1	293374352	75-150	42	41.3972	pass	33.2
FZTD220031524_1A.R2	293374352	75-150	42	41.0149	pass	33.1
FZTD220031525_1A.R1	230859896	75-150	46	53.5951	pass	32.8
FZTD220031525_1A.R2	230859896	75-150	46	53.8615	pass	32.7
FZTD220031538_1A.R1	214126214	75-150	45	51.8728	pass	32
FZTD220031538_1A.R2	214126214	75-150	45	49.7012	pass	32.7
FZTD220031540_1A.R1	258159507	75-150	41	43.8192	pass	32.7
FZTD220031540_1A.R2	258159507	75-150	41	42.0649	pass	32.9
FZTD220031541_1A.R1	234874121	75-150	44	65.3275	pass	32.4
FZTD220031541_1A.R2	234874121	75-150	44	64.4723	pass	33
FZTD220031545_1A.R1	218702396	75-150	42	34.8864	pass	32.8
FZTD220031545_1A.R2	218702396	75-150	42	33.8183	pass	33
FZTD220031547_1A.R1	251333256	75-150	46	59.235	pass	33
FZTD220031547_1A.R2	251333256	75-150	45	59.2794	pass	33
FZTD220031550_1A.R1	352778657	75-150	42	46.5179	pass	33.2
FZTD220031550_1A.R2	352778657	75-150	42	46.2566	pass	33.1
FZTD220031553_1A.R1	263166709	75-150	44	44.6603	pass	32.9
FZTD220031553_1A.R2	263166709	75-150	44	45.2259	pass	32.7
FZTD220031556_1A.R1	313160907	75-150	44	65.6261	pass	32.9
FZTD220031556_1A.R2	313160907	75-150	44	65.7687	pass	32.8
FZTD220031557_1A.R1	251338450	75-150	44	64.1222	pass	33
FZTD220031557_1A.R2	251338450	75-150	44	64.4119	pass	32.9
FZTD220031558_1A.R1	289632450	75-150	43	58.2507	pass	32.8
FZTD220031558_1A.R2	289632450	75-150	43	58.0572	pass	32.8
FZTD220031561_1A.R1	250716991	75-150	42	38.528	pass	32.9
FZTD220031561_1A.R2	250716991	75-150	42	38.5063	pass	32.9
FZTD220031563_1A.R1	370795998	75-150	47	36.8212	pass	33
FZTD220031563_1A.R2	370795998	75-150	47	36.7931	pass	32.9
FZTD220031566_1A.R1	264606678	75-150	43	48.8917	pass	32.9
FZTD220031566_1A.R2	264606678	75-150	43	48.624	pass	32.9
FZTD220031568_1A.R1	205070636	75-150	45	56.5031	pass	33
FZTD220031568_1A.R2	205070636	75-150	45	56.3247	pass	32.8
FZTD220031569_1A.R1	304736713	75-150	39	41.6276	pass	33.3
FZTD220031569_1A.R2	304736713	75-150	39	41.3089	pass	33.1
FZTD220031570_1A.R1	245377821	75-150	44	51.2834	pass	33
FZTD220031570_1A.R2	245377821	75-150	44	51.9085	pass	32.8
FZTD220031571_1A.R1	226711673	75-150	46	63.4261	pass	32.7
FZTD220031571_1A.R2	226711673	75-150	46	63.293	pass	32.8
FZTD220031578_1A.R1	215001160	75-150	45	59.6604	pass	32.7
FZTD220031578_1A.R2	215001160	75-150	44	59.0439	pass	32.8
FZTD220031582_1A.R1	320053580	75-150	45	47.3497	pass	32.1
FZTD220031582_1A.R2	320053580	75-150	45	45.3723	pass	33
FZTD220031584_1A.R1	223945151	75-150	44	62.3243	pass	31.7
FZTD220031584_1A.R2	223945151	75-150	44	60.2215	pass	32.9
FZTD220031585_1A.R1	278545819	75-150	36	41.4758	pass	33
FZTD220031585_1A.R2	278545819	75-150	36	40.1773	pass	33.4
FZTD220031592_1A.R1	221454912	75-150	44	25.9571	pass	32.7
FZTD220031592_1A.R2	221454912	75-150	44	24.8417	pass	32.8
FZTD220031599_1A.R1	233957997	75-150	41	55.3934	pass	31.9
FZTD220031599_1A.R2	233957997	75-150	41	52.6048	pass	33.2
FZTD220031610_1A.R1	220529881	75-150	43	49.3663	pass	32.9
FZTD220031610_1A.R2	220529881	75-150	43	48.8241	pass	32.8

## Sheet: s4_clinical variables
Table S4: Metadata of clinical variables
ID	No. of remaining teeth	FMPS	SUP	BOP	BOP2	PD (4-5mm)	PD (>=6mm)	CAL (1-2mm)	CAL (3-4mm)	CAL (>=5mm)	M>=2	AAP/EFP(PD)	AAP/EFP(CAL)	FDIscore_total	extent	age	education level	income	fertilization	gestationalWeek	pregnantBefore	Previous gravidity (time(s))	Previous parity (time(s))	Previous abortion (time(s))	biochemical_A	missed_A	fetaldeath_A	Chromosomal defects	induced_A	other_A	menarche age	regularMenstruation	MenstrualDays	MenstrualCycle	hazardousSubstance	teeth20	regularDentalVisit	perioFamilyHistory	teethbrushing	BOB	dentalFloss	otherdentalcleaning	passiveSmoking	drinking	saltedFood	smokedFood	vegeFruit	cornsBeans	highCarboFatFood
T220200818003	25	100	19	81	81.3333	40	7	40	5	2	1	stage III	stage II	7	generalized	28	university level or higher	9000-20,000 RMB	assisted	36	2	4	1	2	NA	NA	NA	NA	NA	NA	10	Y	4	28	1	3	1	1	2	2	1	2	1	Never	Never	Never	Almost everyday	Almost everyday	Almost everyday
T220201021001	26	87	0	6	6.41026	2	0	2	0	0	0	health	health	2	No	31	university level or higher	>20,000 RMB	natural	34	1	0	0	0	0	0	0	0	0	0	12	Y	7	36	1	2	1	1	2	1	2	2	1	Never	Sometimes	Sometimes	Almost everyday	Almost everyday	Sometimes
T220201106002	26	75	0	19	18.5897	0	0	0	0	0	0	gingivitis	gingivitis	3	localized	32	middle school	5000-9000 RMB	natural	32	2	2	2	2	0	0	0	0	0	1	14	Y	3	30	1	2	1	3	2	2	1	1	1	Never	Sometimes	Sometimes	Almost everyday	Almost everyday	Sometimes
T220201111003	28	100	2	73	72.619	58	8	58	0	0	5	stage III	stage II	7	generalized	34	high school	>20,000 RMB	natural	36	2	2	2	0	0	0	0	0	0	0	16	Y	7	28	1	3	2	1	2	2	1	1	1	Never	Sometimes	Sometimes	Almost everyday	Almost everyday	Never
T220201112002	28	74	0	21	20.8333	5	0	5	0	0	0	stage I	stage I	3	localized	31	university level or higher	9000-20,000 RMB	natural	32	2	1	1	0	0	0	0	0	0	0	13	Y	5	28	1	3	3	1	2	2	2	1	1	Never	Sometimes	Sometimes	Almost everyday	Almost everyday	Sometimes
T220201113001	26	79	0	24	26.2821	5	0	5	0	0	0	stage I	stage I	5	localized	31	university level or higher	>20,000 RMB	natural	35	2	3	1	1	0	0	0	0	1	0	14	Y	6	30	1	3	3	3	2	2	1	1	1	Never	Sometimes	Sometimes	Almost everyday	Almost everyday	Sometimes
T220201120005	27	80	0	11	11.3333	1	0	1	0	0	0	gingivitis	gingivitis	3	localized	30	high school	>20,000 RMB	natural	37	1	0	0	0	0	0	0	0	0	0	14	Y	7	30	1	3	3	3	2	1	1	2	1	Never	Sometimes	Sometimes	Almost everyday	Almost everyday	Sometimes
T220201203002	26	73	0	5	5.12821	0	0	0	0	0	0	health	health	2	No	28	high school	>20,000 RMB	natural	34	2	5	1	2	0	1	1	0	0	0	12	Y	4	28	1	2	1	1	2	1	2	1	1	Never	Never	Never	Almost everyday	Almost everyday	Sometimes
T220201217003	28	86	0	19	19.3333	5	0	5	0	0	0	stage I	stage I	5	localized	33	university level or higher	<5000 RMB	natural	37	2	3	1	2	0	1	0	0	1	0	12	Y	6	28	1	3	1	1	2	1	2	1	1	Never	Never	Never	Almost everyday	Sometimes	Sometimes
T220210105001	28	63	0	6	5.95238	0	0	0	0	0	0	health	health	2	No	27	university level or higher	>20,000 RMB	natural	34	1	0	0	0	0	0	0	0	0	0	14	Y	5	28	1	3	1	1	2	1	1	1	1	Never	Sometimes	Sometimes	Almost everyday	Sometimes	Sometimes
T220210105002	28	100	0	33	33.3333	6	0	6	0	0	0	stage I	stage I	4	localized	30	university level or higher	9000-20,000 RMB	natural	34	2	2	0	2	1	1	0	0	0	0	13	Y	5	28	1	3	3	1	2	2	2	2	1	Never	Sometimes	Sometimes	Almost everyday	Almost everyday	Sometimes
T220210106003	28	100	0	51	51.1905	30	1	30	0	0	0	stage III	stage II	6	generalized	26	university level or higher	9000-20,000 RMB	natural	34	1	0	0	0	0	0	0	0	0	0	13	Y	5	32	1	3	1	3	2	2	2	2	1	Never	Almost everyday	Almost everyday	Almost everyday	Almost everyday	Sometimes
T220210107003	28	66	0	27	33.3333	20	0	20	0	0	0	stage II	stage I	4	generalized	34	university level or higher	>20,000 RMB	natural	35	2	2	1	1	0	0	0	0	0	1	13	Y	5	30	1	3	1	1	2	2	1	1	2	Never	Sometimes	Sometimes	Almost everyday	Sometimes	Sometimes
T220210111001	28	82	0	17	16.6667	0	0	0	0	0	0	gingivitis	gingivitis	3	localized	34	university level or higher	>20,000 RMB	natural	32	2	2	1	1	0	1	0	0	0	0	14	Y	7	30	1	3	3	2	2	1	2	2	1	Never	Sometimes	Sometimes	Almost everyday	Sometimes	Sometimes
T220210117001	28	79	0	9	8.92857	0	0	0	0	0	0	health	health	2	No	32	university level or higher	>20,000 RMB	natural	34	1	0	0	0	0	0	0	0	0	0	14	Y	7	35	1	3	3	3	2	1	1	2	1	Never	Never	Never	Almost everyday	Almost everyday	Sometimes
T220210118001	28	59	0	5	4.7619	0	0	0	0	0	0	health	health	2	No	31	university level or higher	>20,000 RMB	natural	35	2	1	1	0	0	0	0	0	0	0	14	Y	6	29	1	3	1	1	2	1	1	2	1	Never	Never	Never	Almost everyday	Almost everyday	Never
T220210119001	28	77	0	41	41.0714	26	0	26	0	0	0	stage II	stage I	4	generalized	31	high school	5000-9000 RMB	natural	32.1	2	1	1	0	0	0	0	0	0	0	14	N			1	3	1	1	1	2	1	1	1	Never	Sometimes	Sometimes	Almost everyday	Almost everyday	Sometimes
T220210124002	28	39	0	1	1.19048	0	0	0	0	0	0	health	health	1	No	30	high school	9000-20,000 RMB	natural	36.1	2	1	1	0	0	0	0	0	0	0	15	N			1	3	1	3	2	2	1	1	1	Never	Never	Sometimes	Almost everyday	Sometimes	Sometimes
T220210127001	28	66	0	5	4.7619	0	0	0	0	0	1	health	health	2	No	25	middle school	<5000 RMB	natural	33.6	1	0	0	0	0	0	0	0	0	0	14	Y	5	25	1	3	1	3	2	1	2	1	1	Never	Never	Never	Almost everyday	Sometimes	Sometimes
T220210203003	28	61	0	10	9.52381	0	0	0	0	0	0	gingivitis	gingivitis	3	localized	29	university level or higher	>20,000 RMB	natural	32.5	1	0	0	0	0	0	0	0	0	0	14	Y	7	30	1	3	1	3	2	2	1	2	1	Never	Sometimes	Sometimes	Almost everyday	Almost everyday	Sometimes
T220210205001	28	100	0	38	38.0952	8	0	8	0	0	0	stage II	stage I	4	generalized	28	high school	<5000 RMB	natural	33	2	1	0	1	0	0	1	0	0	0	12	Y	7	26	1	3	1	1	2	2	1	1	1	Never	Sometimes	Sometimes	Almost everyday	Almost everyday	Sometimes
T220210210001	28	46	0	26	16.0256	0	0	0	0	0	0	gingivitis	gingivitis	3	localized	29	university level or higher	>20,000 RMB	natural	32	2	1	1	0	0	0	0	0	0	0	12	Y	6	28	2	2	1	3	2	1	1	1	1	Never	Sometimes	Sometimes	Almost everyday	Almost everyday	Sometimes
T220210210002	26	54	0	42	41.6667	27	2	27	0	0	0	stage III	stage II	5	generalized	33	university level or higher	>20,000 RMB	natural	37	1	0	0	0	0	0	0	0	0	0	16	Y	3	25	1	3	3	1	2	1	2	1	1	Never	Sometimes	Sometimes	Almost everyday	Almost everyday	Sometimes
T220210210003	28	48	0	9	8.92857	0	0	0	0	0	0	health	health	2	NA	33	university level or higher	5000-9000 RMB	natural	32.5	2	4	2	2	0	1	0	0	1	0	14	Y	5	28	1	3	1	1	2	1	1	1	1	Never	Sometimes	Sometimes	Almost everyday	Sometimes	Sometimes
T220210219001	28	20	0	0	0	0	0	0	0	0	0	health	health	2	NA	31	university level or higher	5000-9000 RMB	natural	35.1	1	0	0	0	0	0	0	0	0	0	13	Y	5	30	1	3	1	3	2	1	2	1	1	Never	Never	Never	Sometimes	Sometimes	Sometimes
T220210223001	28	86	0	4	4.48718	0	0	0	0	0	0	health	health	2	NA	33	university level or higher	9000-20,000 RMB	natural	32.3	2	1	1	0	0	0	0	0	0	0	13	N			1	3	3	3	2	1	2	1	1	Never	Never	Sometimes	Almost everyday	Almost everyday	Sometimes
T220210301001	28	84	0	22	22.0238	4	0	4	0	0	0	stage I	stage I	4	localized	33	high school	9000-20,000 RMB	natural	37	1	0	0	0	0	0	0	0	0	0	14	Y	7	28	1	3	1	3	2	2	2	1	2	Seldom	Never	Sometimes	Almost everyday	Almost everyday	Almost everyday
T220210303001	27	74	0	11	11.1111	3	0	3	0	0	0	stage I	stage I	4	localized	34	high school	>20,000 RMB	natural	34	2	1	1	0	0	0	0	0	0	0	14	Y	4	30	1	3	1	3	2	1	1	1	1	Never	Sometimes	Sometimes	Almost everyday	Almost everyday	Sometimes
T220210304001	28	100	0	57	56.7901	29	0	29	0	0	1	stage II	stage I	5	generalized	31	high school	5000-9000 RMB	natural	32.4	2	3	1	1	0	0	0	0	1	0	13	Y	4	29	1	2	1	3	2	2	1	1	1	Never	Sometimes	Sometimes	Almost everyday	Almost everyday	Sometimes
T220210308001	28	100	0	38	37.5	7	0	7	0	0	0	stage I	stage I	4	generalized	32	high school	5000-9000 RMB	natural	33.6	1	0	0	0	0	0	0	0	0	0	13	Y	7	28	1	3	1	1	2	2	2	1	2	Never	Sometimes	Sometimes	Almost everyday	Sometimes	Sometimes
T220210309003	28	68	0	5	5.35714	0	0	0	0	0	0	health	health	2	NA	32	university level or higher	>20,000 RMB	natural	33.3	2	1	1	0	0	0	0	0	0	0	13	Y	7	30	1	3	3	1	2	1	1	1	1	Never	Never	Never	Almost everyday	Almost everyday	Sometimes
T220210318002	28	71	0	15	15.4762	1	0	1	0	0	0	stage I	stage I	4	localized	31	university level or higher	5000-9000 RMB	natural	34.1	2	4	1	1	0	0	0	0	1	0	12	N			1	3	2	3	2	1	2	1	1	Never	Never	Sometimes	Almost everyday	Almost everyday	Sometimes
T220210323001	25	45	0	5	5.07246	0	0	0	0	0	0	health	health	1	NA	31	university level or higher	9000-20,000 RMB	natural	33.6	2	3	2	1	0	0	0	0	1	0	15	Y	4	30	1	2	1	3	2	2	1	1	1	Never	Sometimes	Sometimes	Almost everyday	Sometimes	Sometimes
T220210326001	27	67	0	4	4.48718	1	0	1	0	0	0	stage I	stage I	3	localized	25	university level or higher	9000-20,000 RMB	natural	32	1	0	0	0	0	0	0	0	0	0	12	Y	4	28	1	3	3	1	2	1	2	1	1	Never	Never	Never	Almost everyday	Sometimes	Sometimes
T220210326002	28	84	0	43	43.4524	23	1	23	1	0	0	stage III	stage II	5	generalized	34	university level or higher	>20,000 RMB	natural	32	2	1	1	0	0	0	0	0	0	0	16	Y	7	30	1	3	1	3	2	2	4	1	1	Never	Sometimes	Sometimes	Sometimes	Sometimes	Never
T220210406001	25	54	0	16	16.6667	0	0	0	0	0	0	gingivitis	gingivitis	3	localized	29	high school	5000-9000 RMB	natural	35.4	2	1	1	0	0	0	0	0	0	0	14	Y	7	35	1	3	3	1	2	1	2	1	1	Never	Sometimes	Sometimes	Almost everyday	Almost everyday	Almost everyday
T220210406002	28	100	0	36	36.4198	21	2	21	2	0	0	stage III	stage II	5	generalized	29	university level or higher	>20,000 RMB	natural	36	1	0	0	0	0	0	0	0	0	0	13	Y	6	28	1	2	3	3	2	2	1	2	1	Never	Sometimes	Sometimes	Almost everyday	Almost everyday	Almost everyday
T220210421003	27	42	0	10	10.4167	0	0	0	0	0	0	gingivitis	gingivitis	2	localized	30	university level or higher	>20,000 RMB	natural	32	2	1	1	0	0	0	0	0	0	0	12	Y	6	30	1	2	1	3	2	1	2	1	1	Never	Sometimes	Sometimes	Almost everyday	Almost everyday	Sometimes
T2T120201014001	28	65	0	18	18.1159	4	0	4	0	0	0	stage II	stage I	4	localized	28	university level or higher	>20,000 RMB	natural	35	1	0	0	0	0	0	0	0	0	0	12	Y	7	30	1	2	1	1	3	2	1	1	1	Never	Never	Never	Almost everyday	Almost everyday	Never
T2T120201104001	28	61	0	24	23.8095	1	0	1	0	0	0	stage I	stage I	4	localized	29	high school	9000-20,000 RMB	natural	35	2	2	1	1	0	0	1	0	0	0	14	Y	6	30	1	3	3	3	2	2	2	1	1	Never	Never	Never	Almost everyday	Almost everyday	Sometimes
T2T120210204003	28	88	0	21	20.9877	10	0	10	0	0	0	stage II	stage I	4	localized	29	university level or higher	5000-9000 RMB	natural	35	1	0	0	0	0	0	0	0	0	0	12	Y	5	28	1	3	1	1	2	2	1	1	1	Never	Never	Sometimes	Almost everyday	Almost everyday	Sometimes
[truncated: 81 more columns]

## Sheet: s5_clinical_summary
Table S5: Clinical data summary
Characteristic	Mean (s.d.) or n (%)
Maternal age, y	30.5 (2.5)
Pre-pregnancy maternal BMI	20.3 (1.6)
Fetal sex
Male	23 (57.5)
Female	17 (42.5)
Delivery
Vaginal	19 (47.5)
Caesarean	19 (47.5)
Forcep	2 (5)
Fetal birth weight, g	3414 (423)

## Sheet: s6_2bRAD_read statistics
Table S3: Read statistics of 2bRAD sequencing samples
Sample	Raw_Reads	Enzyme_Reads	Clean_Reads(PassQc)	Percent
F_220031419_1A	8644963	8207278	7807754	0.9032
F_220031420_1A	9515037	8875153	8414778	0.8844
F_220031438_1A	8151903	7064579	6696315	0.8214
F_220031446_1A	9103068	8556411	8109136	0.8908
F_220031447_1A	9649004	8715163	8260520	0.8561
F_220031449_1A	7040135	5524949	5249076	0.7456
F_220031457_1A	8808027	8407132	8006898	0.909
F_220031473_1A	8766647	8165697	7760253	0.8852
F_220031524_1A	5990888	5300681	5043555	0.8419
F_220031525_1A	9467199	9247201	8718645	0.9209
F_220031538_1A	9445640	8887181	8456566	0.8953
F_220031541_1A	10273581	9705975	9162816	0.8919
F_220031545_1A	9413196	8989330	8478065	0.9007
F_220031547_1A	8388352	7917879	7459397	0.8893
F_220031550_1A	5738561	5357361	5054846	0.8809
F_220031553_1A	5806329	5719259	5438892	0.9367
F_220031556_1A	8915783	8749971	8270018	0.9276
F_220031557_1A	11026613	10310621	9744258	0.8837
F_220031558_1A	12200193	11663571	11027340	0.9039
F_220031561_1A	9751191	9087442	8556336	0.8775
F_220031563_1A	9322162	8658148	8152640	0.8745
F_220031566_1A	8600852	8373344	7905027	0.9191
F_220031568_1A	8470821	7702183	7287459	0.8603
F_220031569_1A	10442611	6516024	6203604	0.5941
F_220031570_1A	11653077	11031132	10413633	0.8936
F_220031571_1A	11060584	10736408	10115899	0.9146
F_220031578_1A	8437180	8127602	7658677	0.9077
F_220031582_1A	9561601	8765093	8261016	0.864
F_220031584_1A	8464095	8297538	7907966	0.9343
F_220031585_1A	11273775	9837460	9301940	0.8251
F_220031592_1A	8796513	8332162	7852589	0.8927
F_220031599_1A	9091445	8773465	8253846	0.9079
F_220031610_1A	12164436	11380716	10744566	0.8833
F_220031617_1A	9102398	8600515	8110748	0.8911
F_220031792_1B	9489968	8630849	8191470	0.8632
F_220031794_2B	7377312	6710232	6397158	0.8671
F_220031805_1B	9548312	5873994	5558346	0.5821
F_220031844_2B	9143398	8418948	7950632	0.8695
F_220031845_3B	7635921	4194333	3950275	0.5173
F_220031889_1B	10555907	7846713	7483883	0.709
F_220031891_1B	9676608	8519780	8019143	0.8287
F_220031897_1B	7871049	6919796	6520252	0.8284
F_220031907_1B	8985351	7631515	7279132	0.8101
F_220031908_1B	7324794	6110054	5801533	0.792
F_220031911_1B	7228277	6538397	6230207	0.8619
F_220031912_1B	10175409	9445521	9003923	0.8849
F_220031916_1B	8935426	7845207	7390626	0.8271
F_220031917_1B	7262241	4460414	4200209	0.5784
F_220031919_1B	7038008	6291452	5962059	0.8471
F_220031921_1B	6086262	5187680	4923146	0.8089
F_220031922_1B	4418786	4010052	3786085	0.8568
F_220031931_1B	8322672	5965762	5621767	0.6755
F_220031954_1B	9103338	6430638	6069516	0.6667
F_220031962_1B	11651533	10765172	10131962	0.8696
F_220073716_2B	11329947	10466446	9881143	0.8721
F_220073719_2B	8634189	7673186	7224540	0.8367
F_220073741_1B	6482189	5299079	5051838	0.7793
F_220073750_1B	10655751	7209284	6835370	0.6415
F_220073758_1B	6858617	4950666	4699798	0.6852
F_220073760_1B	7055219	4261360	4018895	0.5696
F_220073762_2B	7811744	6504602	6171999	0.7901
F_220073765_1B	8310418	6655164	6289464	0.7568
F_220073771_2B	7666826	5641606	5361553	0.6993
C_201123001_1	16905037	11637171	10820680	0.6401
C_201208002_1	20313031	16496026	15371966	0.7568
C_201211001_1	13166503	10623389	9912329	0.7528
C_201216001_1	14826116	11143519	10393982	0.7011
C_201217002_1	16843954	12185415	11387807	0.6761
C_201222004_1	16370747	12502159	11694638	0.7144
C_210106005_1	15958032	11545589	10792565	0.6763
C_210107001_1	19035717	13892935	13004033	0.6831
C_210205001_1	20121431	16738712	15620366	0.7763
C_210218003_1	17071848	14640725	13680467	0.8013
C_210218005_1	12633567	10194876	9524332	0.7539
C_210219001_1	12857504	8870155	8298977	0.6455
C_210222001_1	16190879	13219907	12382445	0.7648
C_210223002_1	17857677	13112083	12271105	0.6872
C_210225001_1	15519243	13495846	12610401	0.8126
C_210227001_1	17818164	14900965	13978820	0.7845
C_210302001_1	14538201	10268692	9582017	0.6591
C_210307001_1	27870970	22533479	20949698	0.7517
C_210318001_1	32859594	25872231	24153254	0.735
C_210322005_1	20339778	15757484	14753281	0.7253
C_210323001_1	32133031	25044973	23338184	0.7263
C_210323002_1	30087121	26424552	24707142	0.8212
C_210327001_1	29573433	24882894	23225515	0.7854
C_210401001_1	18108223	12253786	11463003	0.633
C_210408002_1	27442618	21271088	19884464	0.7246
C_210409001_1	32704056	26749773	24994433	0.7643
C_210412002_1	20269600	17516795	16357922	0.807
C_210422001_1	19634468	17711963	16599889	0.8454
C_210422002_1	26582563	22901917	21410621	0.8054
C_210425001_1	33752552	28592407	26795880	0.7939
C_210430001_1	20379124	15725316	14686972	0.7207
C_210430005_1	21802685	17431862	16311939	0.7482
C_210430006_1	25463912	21547317	20134604	0.7907
C_210609001_1	21049239	18399430	17182151	0.8163
Mock	16342707	14970145	13911949	0.8513
NC_1	5001942	2859684	2696659	0.5391
PC_1	6798434	6191999	5870318	0.8635

## Sheet: s7_WMS_milk_read statistics
Table S7: Read statistics of WMS sequencing milk samples
Sample ID	raw reads	host percentage	reads after filter
COL20200903001	123479856	0.998202	222017
COL20201123001	120362884	0.99992	9647.5
COL20201208002	136716816	0.996065	537990
COL20201211001	119501106	0.996563	410703
COL20201216001	115724652	0.997256	317574
COL20201217002	106882867	0.997234	295612
COL20201222004	103639744	0.997109	299628
COL20210106005	101716055	0.996673	338455
COL20210107001	115473181	0.99522	551918
COL20210205001	115468685	0.999871	14899
COL20210218003	106875306	0.996297	395725
COL20210218005	106901054	0.996632	360014
COL20210219001	103612435	0.996788	332810
COL20210219002	103599574	0.997285	281320
COL20210219005	101726880	0.997291	275565
COL20210222001	101729165	0.996879	317516
COL20210225001	105844515	0.999944	5941.5
COL20210227001	105829606	0.998219	188464
COL20210307001	141578413	0.999108	126250
COL20210318001	141581966	0.998022	280116
COL20210322005	141378715	0.997446	361059
COL20210323001	141371725	0.998412	224509
COL20210323002	129550577	0.998246	227181
COL20210327001	129533859	0.998031	255091
COL20210329001	124226106	0.99741	321739
COL20210401001	124212020	0.99718	350276
COL20210408002	141578413	0.996613	322234
COL20210409001	102434517	0.997115	281562
COL20210412002	102005510	0.992945	719683
COL20210412003	101992484	0.996515	355454
COL20210422001	128789432	0.998875	144848
COL20210422002	128779697	0.999916	10782.5
COL20210425001	102434517	0.996525	355920
COL20210425002	102425713	0.997056	301590

## Sheet: s8_feature table
Table S8: Species-level relative abundance feature table of all samples
Species	MST.01.WMS	MST.02.WMS	MST.19.WMS	MST.31.WMS	MST.27.WMS	MST.38.WMS	MST.53.WMS	MST.100.WMS	MST.101.WMS	MST.122.WMS	MST.123.WMS	MST.126.WMS	MST.130.WMS	MST.136.WMS	MST.139.WMS	MST.141.WMS	MST.142.WMS	MST.143.WMS	MST.145.WMS	MST.146.WMS	MST.151.WMS	MST.154.WMS	MST.155.WMS	MST.156.WMS	MST.158.WMS	MST.162.WMS	MST.165.WMS	MST.168.WMS	MST.169.WMS	MST.177.WMS	MST.186.WMS	MST.196.WMS	MST.205.WMS	MST.01.2b	MST.02.2b	MST.19.2b	MST.31.2b	MST.27.2b	MST.38.2b	MST.53.2b	MST.100.2b	MST.101.2b	MST.123.2b	MST.122.2b	MST.126.2b	MST.130.2b	MST.136.2b	MST.139.2b	MST.141.2b
Pseudomonas_E_sp005233515	0	0	0	0	0	0	0	0	0	0	0	0	0	0	0	0	0	0	0	0	0	0	0	0	0	0	0	0	0	0	0	0	0	0	0	0	0	0	0	0	0	0	0	0	0	0	0	0	0
Pseudomonas_E_fluorescens_AO	0	0	0	0	0	0	0	0	0	0	0	0	0	0	0	0	0	0	0	0	0	0	0	0	0	0	0	0	0	0	0	0	0	0	0	0	0	0	0	0	0	0	0	0	0	0	0	0	0
Pseudomonas_E_sp900187565	0	0	0	0	0	0	0	0	0	0	0	0	0	0	0	0	0	0	0	0	0	0	0	0	0	0	0	0	0	0	0	0	0	0	0	0	0	0	0	0	0	0	0	0	0	0	0	0	0
Pseudomonas_E_umsongensis	0	0	0	0	0	0	0	0	0	0	0	0	0	0	0	0	0	0	0	0	0	0	0	0	0	0	0	0	0	0	0	0	0	0	0	0	0	0	0	0	0	0	0	0	0	0	0	0	0
Pseudomonas_E_jessenii	0	0	0	0	0	0	0	0	0	0	0	0	0	0	0	0	0	0	0	0	0	0	0	0	0	0	0	0	0	0	0	0	0	0	0	0	0	0	0	0	0	0	0	0	0	0	0	0	0
Pseudomonas_E_reinekei	0	0	0	0	0	0	0	0	0	0	0	0	0	0	0	0	0	0	0	0	0	0	0	0	0	0	0	0	0	0	0	0	0	0	0	0	0	0	0	0	0	0	0	0	0	0	0	0	0
Pseudomonas_E_sp010095445	0	0	0	0	0	0	0	0	0	0	0	0	0	0	0	0	0	0	0	0	0	0	0	0	0	0	0	0	0	0	0	0	0	0	0	0	0	0	0	0	0	0	0	0	0	0	0	0	0
Pseudomonas_E_sp004310295	0	0	0	0	0	0	0	0	0	0	0	0	0	0	0	0	0	0	0	0	0	0	0	0	0	0	0	0	0	0	0	0	0	0	0	0	0	0	0	0	0	0	0	0	0	0	0	0	0
Pseudomonas_E_sp002000165	0	0	0	0	0	0	0	0	0	0	0	0	0	0	0	0	0	0	0	0	0	0	0	0	0	0	0	0	0	0	0	0	0	0	0	0	0	0	0	0	0	0	0	0	0	0	0	0	0
Pseudomonas_E_brassicacearum_D	0	0	0	0	0	0	0	0	0	0	0	0	0	0	0	0	0	0	0	0	0	0	0	0	0	0	0	0	0	0	0	0	0	0	0	0	0	0	0	0	0	0	0	0	0	0	0	0	0
Pseudomonas_E_sp003151075	0	0	0	0	0	0	0	0	0	0	0	0	0	0	0	0	0	0	0	0	0	0	0	0	0	0	0	0	0	0	0	0	0	0	0	0	0	0	0	0	0	0	0	0	0	0	0	0	0
Pseudomonas_E_mandelii	0	0	0	0	0	0	0	0	0	0	0	0	0	0	0	0	0	0	0	0	0	0	0	0	0	0	0	0	0	0	0	0	0	0	0	0	0	0	0	0	0	0	0	0	0	0	0	0	0
Pseudomonas_E_sp004136015	0	0	0	0	0	0	0	0	0	0	0	0	0	0	0	0	0	0	0	0	0	0	0	0	0	0	0	0	0	0	0	0	0	0	0	0	0	0	0	0	0	0	0	0	0	0	0	0	0
Pseudomonas_E_sp900187635	0	0	0	0	0	0	0	0	0	0	0	0	0	0	0	0	0	0	0	0	0	0	0	0	0	0	0	0	0	0	0	0	0	0	0	0	0	0	0	0	0	0	0	0	0	0	0	0	0
Pseudomonas_E_migulae_A	0	0	0	0	0	0	0	0	0	0	0	0	0	0	0	0	0	0	0	0	0	0	0	0	0	0	0	0	0	0	0	0	0	0	0	0	0	0	0	0	0	0	0	0	0	0	0	0	0
Pseudomonas_E_salomonii	0	0	0	8.55e-07	1.36e-06	0	0	0	0	0	0	0	0	0	0	2.05e-07	0	0	0	6.05e-07	5.54e-06	9.26e-07	3.74e-06	4.05e-07	0	0	9.11e-07	0	0	0	0	0	0	0	0	0	1.54e-06	3.43e-06	0	0	0	0	0	0	0	0	0	0	0
Pseudomonas_E_sp009834565	0	0	0	6.79e-07	8.78e-07	0	0	0	0	0	0	0	0	0	0	0	0	0	0	0	4.15e-06	0	2.21e-06	0	0	0	0	0	0	0	0	0	0	0	0	0	0	0	0	0	0	0	0	0	0	0	0	0	0
Pseudomonas_E_sp003014915	0	0	0	1.33e-06	2.01e-06	0	0	0	0	0	0	0	0	0	0	0	0	0	0	9.08e-07	7.99e-06	1.19e-06	4.46e-06	7.36e-07	0	0	1.52e-06	0	0	0	0	0	0	0	0	0	2.44e-06	5.06e-06	0	0	0	0	0	0	0	0	0	0	0
Pseudomonas_E_lactis	2.37e-06	2.55e-06	0.000423274	0.0015132	0.00221162	2.83e-05	3.75e-06	0.00027712	0.000179052	7.45e-05	1.09e-05	5.5e-05	0.000117978	2.58e-05	0.000320337	0.000515113	0.000288275	0.000128237	0.000385783	0.00125448	0.00925098	0.00135245	0.00436575	0.000776096	9.33e-05	3.98e-05	0.00164989	0.000260823	0.00018774	0.000119701	0.00039794	1.15e-05	0.000150923	0	0	0.000325832	0.0032094	0.00571215	3.13e-05	5.89e-06	0.000573537	0.00021019	2.26e-05	8.37e-05	6.86e-05	0.000149143	5.43e-05	0.000616036	0.000711295
Pseudomonas_E_carnis	0	0	6.37e-07	7.5e-06	1.08e-05	0	0	6.67e-07	5.29e-07	0	0	0	0	0	0	9.68e-07	0	0	1.17e-06	4.83e-06	4.4e-05	6.28e-06	2.41e-05	2.15e-06	0	0	5.63e-06	9.51e-07	0	0	7.57e-07	0	0	0	0	0	1.68e-05	2.88e-05	0	0	0	0	0	0	0	0	0	0	0
Pseudomonas_E_paralactis	0	0	0	0	0	0	0	0	0	0	0	0	0	0	0	0	0	0	0	0	2.91e-06	0	1.48e-06	0	0	0	0	0	0	0	0	0	0	0	0	0	0	2.38e-06	0	0	0	0	0	0	0	0	0	0	0
Pseudomonas_E_synxantha_A	0	0	0	0	0	0	0	0	0	0	0	0	0	0	0	0	0	0	0	5.07e-07	4.63e-06	0	0	0	0	0	0	0	0	0	0	0	0	0	0	0	0	0	0	0	0	0	0	0	0	0	0	0	0
Pseudomonas_E_synxantha	0	0	0	0	0	0	0	0	0	0	0	0	0	0	0	0	0	0	0	0	3.38e-06	0	2.09e-06	0	0	0	0	0	0	0	0	0	0	0	0	0	0	0	0	0	0	0	0	0	0	0	0	0	0
Pseudomonas_E_haemolytica	0	0	0	0	0	0	0	0	0	0	0	0	0	0	0	0	0	0	0	0	0	0	0	0	0	0	0	0	0	0	0	0	0	0	0	0	0	0	0	0	0	0	0	0	0	0	0	0	0
Pseudomonas_E_sp003852235	0	0	0	0	0	0	0	0	0	0	0	0	0	0	0	0	0	0	0	0	0	0	0	0	0	0	0	0	0	0	0	0	0	0	0	0	0	0	0	0	0	0	0	0	0	0	0	0	0
Pseudomonas_E_sp003290225	0	0	0	0	0	0	0	0	0	0	0	0	0	0	0	0	0	0	0	0	0	0	0	0	0	0	0	0	0	0	0	0	0	0	0	0	0	0	0	0	0	0	0	0	0	0	0	0	0
Pseudomonas_E_sivasensis	0	0	0	0	0	0	0	0	0	0	0	0	0	0	0	0	0	0	0	0	0	0	0	0	0	0	0	0	0	0	0	0	0	0	0	0	0	0	0	0	0	0	0	0	0	0	0	0	0
Pseudomonas_E_sp003097075	0	0	0	0	0	0	0	0	0	0	0	0	0	0	0	0	0	0	0	0	1.89e-06	0	1.1e-06	0	0	0	0	0	0	0	0	0	0	0	0	0	0	0	0	0	0	0	0	0	0	0	0	0	0
Pseudomonas_E_sp000346755	0	0	0	0	0	0	0	0	0	0	0	0	0	0	0	0	0	0	0	0	0	0	0	0	0	0	0	0	0	0	0	0	0	0	0	0	0	0	0	0	0	0	0	0	0	0	0	0	0
Pseudomonas_E_sp002255865	0	0	0	0	0	0	0	0	0	0	0	0	0	0	0	0	0	0	0	0	0	0	0	0	0	0	0	0	0	0	0	0	0	0	0	0	0	0	0	0	0	0	0	0	0	0	0	0	0
Pseudomonas_E_reactans	0	0	0	0	0	0	0	0	0	0	0	0	0	0	0	0	0	0	0	0	0	0	0	0	0	0	0	0	0	0	0	0	0	0	0	0	0	0	0	0	0	0	0	0	0	0	0	0	0
Pseudomonas_E_canadensis	0	0	0	0	0	0	0	0	0	0	0	0	0	0	0	0	0	0	0	0	0	0	0	0	0	0	0	0	0	0	0	0	0	0	0	0	0	0	0	0	0	0	0	0	0	0	0	0	0
Pseudomonas_E_extremorientalis	0	0	0	0	0	0	0	0	0	0	0	0	0	0	0	0	0	0	0	0	0	0	0	0	0	0	0	0	0	0	0	0	0	0	0	0	0	0	0	0	0	0	0	0	0	0	0	0	0
Pseudomonas_E_rhodesiae	0	0	0	0	0	0	0	0	0	0	0	0	0	0	0	0	0	0	0	0	0	0	0	0	0	0	0	0	0	0	0	0	0	0	0	0	0	0	0	0	0	0	0	0	0	0	0	0	0
Pseudomonas_E_veronii	0	0	0	0	0	0	0	0	0	0	0	0	0	0	0	0	0	0	0	0	0	0	0	0	0	0	0	0	0	0	0	0	0	0	0	0	0	0	0	0	0	0	0	0	0	0	0	0	0
Pseudomonas_E_extremaustralis	0	0	0	0	0	0	0	0	0	0	0	0	0	0	0	0	0	0	0	0	0	0	0	0	0	0	0	0	0	0	0	0	0	0	0	0	0	0	0	0	0	0	0	0	0	0	0	0	0
Pseudomonas_E_fluorescens_AN	0	0	0	0	0	0	0	0	0	0	0	0	0	0	0	0	0	0	0	0	0	0	0	0	0	0	0	0	0	0	0	0	0	0	0	0	0	0	0	0	0	0	0	0	0	0	0	0	0
Pseudomonas_E_sp002874965	0	0	0	0	0	0	0	0	0	0	0	0	0	0	0	0	0	0	0	0	0	0	0	0	0	0	0	0	0	0	0	0	0	0	0	0	0	0	0	0	0	0	0	0	0	0	0	0	0
Pseudomonas_E_sp012985465	0	0	0	0	0	0	0	0	0	0	0	0	0	0	0	0	0	0	0	0	0	0	0	0	0	0	0	0	0	0	0	0	0	0	0	0	0	0	0	0	0	0	0	0	0	0	0	0	0
Pseudomonas_E_fluorescens_BA	0	0	0	0	0	0	0	0	0	0	0	0	0	0	0	0	0	0	0	0	0	0	0	0	0	0	0	0	0	0	0	0	0	0	0	0	0	0	0	0	0	0	0	0	0	0	0	0	0
Pseudomonas_E_proteolytica	0	0	0	0	0	0	0	0	0	0	0	0	0	0	0	0	0	0	0	0	0	0	0	0	0	0	0	0	0	0	0	0	0	0	0	0	0	0	0	0	0	0	0	0	0	0	0	0	0
Pseudomonas_E_mandelii_B	0	0	0	0	0	0	0	0	0	0	0	0	0	0	0	0	0	0	0	0	0	0	0	0	0	0	0	0	0	0	0	0	0	0	0	0	0	0	0	0	0	0	0	0	0	0	0	0	0
Pseudomonas_E_chlororaphis_F	0	0	0	0	0	0	0	0	0	0	0	0	0	0	0	0	0	0	0	0	0	0	0	0	0	0	0	0	0	0	0	0	0	0	0	0	0	0	0	0	0	0	0	0	0	0	0	0	0
Pseudomonas_E_chlororaphis_G	0	0	0	0	0	0	0	0	0	0	0	0	0	0	0	0	0	0	0	0	0	0	0	0	0	0	0	0	0	0	0	0	0	0	0	0	0	0	0	0	0	0	0	0	0	0	0	0	0
Pseudomonas_E_sp003033885	0	0	0	0	0	0	0	0	0	0	0	0	0	0	0	0	0	0	0	0	0	0	0	0	0	0	0	0	0	0	0	0	0	0	0	0	0	0	0	0	0	0	0	0	0	0	0	0	0
Pseudomonas_E_sp900156465	0	0	0	0	0	0	0	0	0	0	0	0	0	0	0	0	0	0	0	0	0	0	0	0	0	0	0	0	0	0	0	0	0	0	0	0	0	0	0	0	0	0	0	0	0	0	0	0	0
Pseudomonas_E_lundensis	0	0	0	0	0	0	0	0	0	0	0	0	0	0	0	0	0	0	0	0	0	0	0	0	0	0	0	0	0	0	0	0	0	0	0	0	0	0	0	0	0	0	0	0	0	0	0	0	0
Pseudomonas_E_lundensis_A	0	0	0	0	0	0	0	0	0	0	0	0	0	0	0	0	0	0	0	0	0	0	0	0	0	0	0	0	0	0	0	0	0	0	0	0	0	0	0	0	0	0	0	0	0	0	0	0	0
Pseudomonas_E_weihenstephanensis	0	0	0	0	0	0	0	0	0	0	0	0	0	0	0	0	0	0	0	0	0	0	0	0	0	0	0	0	0	0	0	0	0	0	0	0	0	0	0	0	0	0	0	0	0	0	0	0	0
Pseudomonas_E_helleri_A	0	0	0	0	0	0	0	0	0	0	0	0	0	0	0	0	0	0	0	0	0	0	0	0	0	0	0	0	0	0	0	0	0	0	0	0	0	0	0	0	0	0	0	0	0	0	0	0	0
Pseudomonas_E_sp000346225	0	0	0	0	0	0	0	0	0	0	0	0	0	0	0	0	0	0	0	0	0	0	0	0	0	0	0	0	0	0	0	0	0	0	0	0	0	0	0	0	0	0	0	0	0	0	0	0	0
Pseudomonas_E_versuta	0	0	0	0	0	0	0	0	0	0	0	0	0	0	0	0	0	0	0	0	0	0	0	0	0	0	0	0	0	0	0	0	0	0	0	0	0	0	0	0	0	0	0	0	0	0	0	0	0
Pseudomonas_E_fragi	0	0	0	0	0	0	0	0	0	0	0	0	0	0	0	0	0	0	0	0	0	0	0	0	0	0	0	0	0	0	0	0	0	0	0	0	0	0	0	0	0	0	0	0	0	0	0	0	0
Pseudomonas_E_bubulae	0	0	0	0	0	0	0	0	0	0	0	0	0	0	0	0	0	0	0	0	0	0	0	0	0	0	0	0	0	0	0	0	0	0	0	0	0	0	0	0	0	0	0	0	0	0	0	0	0
Pseudomonas_E_fragi_D	0	0	0	0	0	0	0	0	0	0	0	0	0	0	0	0	0	0	0	0	0	0	0	0	0	0	0	0	0	0	0	0	0	0	0	0	0	0	0	0	0	0	0	0	0	0	0	0	0
Pseudomonas_E_psychrophila	0	0	0	0	0	0	0	0	0	0	0	0	0	0	0	0	0	0	0	0	0	0	0	0	0	0	0	0	0	0	0	0	0	0	0	0	0	0	0	0	0	0	0	0	0	0	0	0	0
Pseudomonas_E_deceptionensis	0	0	0	0	0	0	0	0	0	0	0	0	0	0	0	0	0	0	0	0	0	0	0	0	0	0	0	0	0	0	0	0	0	0	0	0	0	0	0	0	0	0	0	0	0	0	0	0	0
Pseudomonas_E_helleri	0	0	0	0	0	0	0	0	0	0	0	0	0	0	0	0	0	0	0	0	0	0	0	0	0	0	0	0	0	0	0	0	0	0	0	0	0	0	0	0	0	0	0	0	0	0	0	0	0
Pseudomonas_E_psychrophila_A	0	0	0	0	0	0	0	0	0	0	0	0	0	0	0	0	0	0	0	0	0	0	0	0	0	0	0	0	0	0	0	0	0	0	0	0	0	0	0	0	0	0	0	0	0	0	0	0	0
Pseudomonas_E_syringae_M	0	0	0	0	0	0	0	0	0	0	0	0	0	0	0	0	0	0	0	0	0	0	0	0	0	0	0	0	0	0	0	0	0	0	0	0	0	0	0	0	0	0	0	0	0	0	0	0	0
Pseudomonas_E_viridiflava	0	0	0	0	0	0	0	0	0	0	0	0	0	0	0	0	0	0	0	0	0	0	0	0	0	0	0	0	0	0	0	0	0	0	0	0	0	0	0	0	0	0	0	0	0	0	0	0	0
Pseudomonas_E_sp000416235	0	0	0	0	0	0	0	0	0	0	0	0	0	0	0	0	0	0	0	0	0	0	0	0	0	0	0	0	0	0	0	0	0	0	0	0	0	0	0	0	0	0	0	0	0	0	0	0	0
Pseudomonas_E_coleopterorum	0	0	0	0	0	0	0	0	0	0	0	0	0	0	0	0	0	0	0	0	0	0	0	0	0	0	0	0	0	0	0	0	0	0	0	0	0	0	0	0	0	0	0	0	0	0	0	0	0
Pseudomonas_E_sp002113295	0	0	9.47e-06	2.84e-05	0.000124812	0	0	8.72e-06	6.1e-06	0	0	0	3.96e-06	0	1.04e-05	1.07e-05	7.34e-06	3.25e-06	7.93e-06	2.45e-05	0.000151145	2.76e-05	0.00014636	2.3e-05	0	0	3.81e-05	0	8.85e-06	0	1.43e-05	0	0	0	0	0	0	0.000267643	0	0	0	0	0	0	0	0	0	0	0
Pseudomonas_E_monteilii	0	0	0	0	0	0	0	0	0	0	0	0	0	0	0	0	0	0	0	0	0	0	0	0	0	0	0	0	0	0	0	0	0	0	0	0	0	0	0	0	0	0	0	0	0	0	0	0	0
Pseudomonas_E_putida_P	0	0	0	0	0	0	0	0	0	0	0	0	0	0	0	0	0	0	0	0	0	0	0	0	0	0	0	0	0	0	0	0	0	0	0	0	0	0	0	0	0	0	0	0	0	0	0	0	0
Pseudomonas_E_juntendi	0	0	0	0	0	0	0	0	0	0	0	0	0	0	0	0	0	0	0	0	0	0	0	0	0	0	0	0	0	0	0	0	0	0	0	0	0	0	0	0	0	0	0	0	0	0	0	0	0
Pseudomonas_E_hunanensis	0	0	0	0	0	0	0	0	0	0	0	0	0	0	0	0	0	0	0	0	0	0	0	0	0	0	0	0	0	0	0	0	0	0	0	0	0	0	0	0	0	0	0	0	0	0	0	0	0
Pseudomonas_E_putida_H	0	0	0	0	0	0	0	0	0	0	0	0	0	0	0	0	0	0	0	0	0	0	0	0	0	0	0	0	0	0	0	0	0	0	0	0	0	0	0	0	0	0	0	0	0	0	0	0	0
Pseudomonas_E_sp002438125	0	0	0	0	0	0	0	0	0	0	0	0	0	0	0	0	0	0	0	0	0	0	0	0	0	0	0	0	0	0	0	0	0	0	0	0	0	0	0	0	0	0	0	0	0	0	0	0	0
Pseudomonas_E_putida_E	0	0	0	0	0	0	0	0	0	0	0	0	0	0	0	0	0	0	0	0	0	0	0	0	0	0	0	0	0	0	0	0	0	0	0	0	0	0	0	0	0	0	0	0	0	0	0	0	0
Pseudomonas_E_sp001320525	0	0	0	0	0	0	0	0	0	0	0	0	0	0	0	0	0	0	0	0	0	0	0	0	0	0	0	0	0	0	0	0	0	0	0	0	0	0	0	0	0	0	0	0	0	0	0	0	0
Pseudomonas_E_putida_M	0	0	0	0	0	0	0	0	0	0	0	0	0	0	0	0	0	0	0	0	0	0	0	0	0	0	0	0	0	0	0	0	0	0	0	0	0	0	0	0	0	0	0	0	0	0	0	0	0
Pseudomonas_E_sp003428805	0	0	0	0	0	0	0	0	0	0	0	0	0	0	0	0	0	0	0	0	0	0	0	0	0	0	0	0	0	0	0	0	0	0	0	0	0	0	0	0	0	0	0	0	0	0	0	0	0
Pseudomonas_E_guariconensis	0	0	0	0	0	0	0	0	0	0	0	0	0	0	0	0	0	0	0	0	0	0	0	0	0	0	0	0	0	0	0	0	0	0	0	0	0	0	0	0	0	0	0	0	0	0	0	0	0
Pseudomonas_E_putida_B	0	0	0	0	0	0	0	0	0	0	0	0	0	0	0	0	0	0	0	0	0	0	0	0	0	0	0	0	0	0	0	0	0	0	0	0	0	0	0	0	0	0	0	0	0	0	0	0	0
Pseudomonas_E_sp002843585	0	0	0	0	0	0	0	0	0	0	0	0	0	0	0	0	0	0	0	0	0	0	0	0	0	0	0	0	0	0	0	0	0	0	0	0	0	0	0	0	0	0	0	0	0	0	0	0	0
Pseudomonas_E_putida_L	0	0	0	0	0	0	0	0	0	0	0	0	0	0	0	0	0	0	0	0	0	0	0	0	0	0	0	0	0	0	0	0	0	0	0	0	0	0	0	0	0	0	0	0	0	0	0	0	0
Pseudomonas_E_sp900187455	0	0	0	0	0	0	0	0	0	0	0	0	0	0	0	0	0	0	0	0	0	0	0	0	0	0	0	0	0	0	0	0	0	0	0	0	0	0	0	0	0	0	0	0	0	0	0	0	0
Pseudomonas_E_alkylphenolica	0	0	0	0	0	0	0	0	0	0	0	0	0	0	0	0	0	0	0	0	0	0	0	0	0	0	0	0	0	0	0	0	0	0	0	0	0	0	0	0	0	0	0	0	0	0	0	0	0
Pseudomonas_E_vranovensis	0	0	0	0	0	0	0	0	0	0	0	0	0	0	0	0	0	0	0	0	0	0	0	0	0	0	0	0	0	0	0	0	0	0	0	0	0	0	0	0	0	0	0	0	0	0	0	0	0
Pseudomonas_E_qingdaonensis	0	0	0	0	0	0	0	0	0	0	0	0	0	0	0	0	0	0	0	0	0	0	0	0	0	0	0	0	0	0	0	0	0	0	0	0	0	0	0	0	0	0	0	0	0	0	0	0	0
Pseudomonas_E_sp002753995	0	0	0	0	0	0	0	0	0	0	0	0	0	0	0	0	0	0	0	0	0	0	0	0	0	0	0	0	0	0	0	0	0	0	0	0	0	0	0	0	0	0	0	0	0	0	0	0	0
Pseudomonas_E_peli	0	0	0	0	0	0	0	0	0	0	0	0	0	0	0	0	0	0	0	0	0	0	0	0	0	0	0	0	0	0	0	0	0	0	0	0	0	0	0	0	0	0	0	0	0	0	0	0	0
Pseudomonas_E_sp003060885	0	0	0	0	0	0	0	0	0	0	0	0	0	0	0	0	0	0	0	0	0	0	0	0	0	0	0	0	0	0	0	0	0	0	0	0	0	0	0	0	0	0	0	0	0	0	0	0	0
Pseudomonas_E_sp002163625	0	0	0	0	0	0	0	0	0	0	0	0	0	0	0	0	0	0	0	0	0	0	0	0	0	0	0	0	0	0	0	0	0	0	0	0	0	0	0	0	0	0	0	0	0	0	0	0	0
Pseudomonas_E_segetis	0	0	0	0	0	0	0	0	0	0	0	0	0	0	0	0	0	0	0	0	0	0	0	0	0	0	0	0	0	0	0	0	0	0	0	0	0	0	0	0	0	0	0	0	0	0	0	0	0
Pseudomonas_E_marincola	0	0	0	0	0	0	0	0	0	0	0	0	0	0	0	0	0	0	0	0	0	0	0	0	0	0	0	0	0	0	0	0	0	0	0	0	0	0	0	0	0	0	0	0	0	0	0	0	0
Pseudomonas_E_sp003253735	0	0	0	0	0	0	0	0	0	0	0	0	0	0	0	0	0	0	0	0	0	0	0	0	0	0	0	0	0	0	0	0	0	0	0	0	0	0	0	0	0	0	0	0	0	0	0	0	0
Pseudomonas_E_seleniipraecipitans	0	0	0	0	0	0	0	0	0	0	0	0	0	0	0	0	0	0	0	0	0	0	0	0	0	0	0	0	0	0	0	0	0	0	0	0	0	0	0	0	0	0	0	0	0	0	0	0	0
Pseudomonas_E_composti	0	0	0	0	0	0	0	0	0	0	0	0	0	0	0	0	0	0	0	0	0	0	0	0	0	0	0	0	0	0	0	0	0	0	0	0	0	0	0	0	0	0	0	0	0	0	0	0	0
Pseudomonas_E_alcaliphila	0	0	0	0	0	0	0	0	0	0	0	0	0	0	0	0	0	0	0	0	0	0	0	0	0	0	0	0	0	0	0	0	0	0	0	0	0	0	0	0	0	0	0	0	0	0	0	0	0
Pseudomonas_E_chengduensis	0	0	0	0	0	0	0	0	0	0	0	0	0	0	0	0	0	0	0	0	0	0	0	0	0	0	0	0	0	0	0	0	0	0	0	0	0	0	0	0	0	0	0	0	0	0	0	0	0
Pseudomonas_E_sediminis	0	0	0	0	0	0	0	0	0	0	0	0	0	0	0	0	0	0	0	0	0	0	0	0	0	0	0	0	0	0	0	0	0	0	0	0	0	0	0	0	0	0	0	0	0	0	0	0	0
Pseudomonas_E_mendocina_D	0	0	0	0	0	0	0	0	0	0	0	0	0	0	0	0	0	0	0	0	0	0	0	0	0	0	0	0	0	0	0	0	0	0	0	0	0	0	0	0	0	0	0	0	0	0	0	0	0
Pseudomonas_E_oleovorans	0	0	0	0	0	0	0	0	0	0	0	0	0	0	0	0	0	0	0	0	0	0	0	0	0	0	0	0	0	0	0	0	0	0	0	0	0	0	0	0	0	0	0	0	0	0	0	0	0
Pseudomonas_E_sp002282595	0	0	0	0	0	0	0	0	0	0	0	0	0	0	0	0	0	0	0	0	0	0	0	0	0	0	0	0	0	0	0	0	0	0	0	0	0	0	0	0	0	0	0	0	0	0	0	0	0
Pseudomonas_E_sp000418555	0	0	0	0	0	0	0	0	0	0	0	0	0	0	0	0	0	0	0	0	0	0	0	0	0	0	0	0	0	0	0	0	0	0	0	0	0	0	0	0	0	0	0	0	0	0	0	0	0
Pseudomonas_E_sp009932725	0	0	0	0	0	0	0	0	0	0	0	0	0	0	0	0	0	0	0	0	0	0	0	0	0	0	0	0	0	0	0	0	0	0	0	0	0	0	0	0	0	0	0	0	0	0	0	0	0
Pseudomonas_E_khazarica	0	0	0	0	0	0	0	0	0	0	0	0	0	0	0	0	0	0	0	0	0	0	0	0	0	0	0	0	0	0	0	0	0	0	0	0	0	0	0	0	0	0	0	0	0	0	0	0	0
Pseudomonas_E_mendocina	0	0	0	0	0	0	0	0	0	0	0	0	0	0	0	0	0	0	0	0	0	0	0	0	0	0	0	0	0	0	0	0	0	0	0	0	0	0	0	0	0	0	0	0	0	0	0	0	0
Pseudomonas_E_alcaligenes	0	0	0	0	0	0	0	0	0	0	0	0	0	0	0	0	0	0	0	0	0	0	0	0	0	0	0	0	0	0	0	0	0	0	0	0	0	0	0	0	0	0	0	0	0	0	0	0	0
Pseudomonas_E_alcaligenes_A	0	0	0	0	0	0	0	0	0	0	0	0	0	0	0	0	0	0	0	0	0	0	0	0	0	0	0	0	0	0	0	0	0	0	0	0	0	0	0	0	0	0	0	0	0	0	0	0	0
Pseudomonas_E_fluvialis	0	0	0	0	0	0	0	0	0	0	0	0	0	0	0	0	0	0	0	0	0	0	0	0	0	0	0	0	0	0	0	0	0	0	0	0	0	0	0	0	0	0	0	0	0	0	0	0	0
Pseudomonas_O_kuykendallii	0	0	0	0	0	0	0	0	0	0	0	0	0	0	0	0	0	0	0	0	0	0	0	0	0	0	0	0	0	0	0	0	0	0	0	0	0	0	0	0	0	0	0	0	0	0	0	0	0
Pseudomonas_F_sp000949385	0	0	0	0	0	0	0	0	0	0	0	0	0	0	0	0	0	0	0	0	0	0	0	0	0	0	0	0	0	0	0	0	0	0	0	0	0	0	0	0	0	0	0	0	0	0	0	0	0
Pseudomonas_F_sp003234055	0	0	0	0	0	0	0	0	0	0	0	0	0	0	0	0	0	0	0	0	0	0	0	0	0	0	0	0	0	0	0	0	0	0	0	0	0	0	0	0	0	0	0	0	0	0	0	0	0
Pseudomonas_F_otitidis	0	0	0	4.87e-07	7.06e-07	0	0	0	0	0	0	0	0	0	0	0	0	0	0	0	2.32e-06	0	1.95e-06	0	0	0	0	0	0	0	0	0	0	0	0	0	2.53e-06	3.78e-06	0	0	0	0	0	0	0	0	0	0	0
Pseudomonas_nitritireducens_A	0	0	0	0	0	0	0	0	0	0	0	0	0	0	0	0	0	0	0	0	0	0	0	0	0	0	0	0	0	0	0	0	0	0	0	0	0	0	0	0	0	0	0	0	0	0	0	0	0
Pseudomonas_nitroreducens_B	0	0	0	0	0	0	0	0	0	0	0	0	0	0	0	0	0	0	0	0	0	0	0	0	0	0	0	0	0	0	0	0	0	0	0	0	0	0	0	0	0	0	0	0	0	0	0	0	0
Pseudomonas_aeruginosa_A	0	0	0	0	0	0	0	0	0	0	0	0	0	0	0	0	0	0	0	0	0	0	0	0	0	0	0	0	0	0	0	0	0	0	0	0	0	0	0	0	0	0	0	0	0	0	0	0	0
Pseudomonas_aeruginosa	0	0	8.74e-06	1.67e-05	7.78e-05	0	0	1.03e-05	5.81e-06	6.11e-07	0	5.65e-07	3.94e-06	0	1.06e-05	1.22e-05	7.88e-06	2.47e-06	7.74e-06	2.98e-05	0.000126984	2.57e-05	0.000129645	2.32e-05	0	1.97e-06	3.85e-05	1.03e-05	9.66e-07	7.97e-07	3.86e-06	0	2.38e-06	0	0	2.61e-06	8.08e-05	0.00020691	0	3.87e-06	9.76e-06	9.15e-06	0	4.33e-06	0	6.62e-06	0	2.2e-05	9.02e-06
Pseudomonas_B_oryzihabitans	0	0	0	0	0	0	0	0	0	0	0	0	0	0	0	0	0	0	0	0	0	0	0	0	0	0	0	0	0	0	0	0	0	0	0	0	0	0	0	0	0	0	0	0	0	0	0	0	0
Pseudomonas_B_oryzihabitans_B	0	0	0	0	0	0	0	0	0	0	0	0	0	0	0	0	0	0	0	0	0	0	0	0	0	0	0	0	0	0	0	0	0	0	0	0	0	0	0	0	0	0	0	0	0	0	0	0	0
Pseudomonas_A_xanthomarina	0	0	0	0	0	0	0	0	0	0	0	0	0	0	0	0	0	0	0	0	0	0	0	0	0	0	0	0	0	0	0	0	0	0	0	0	0	0	0	0	0	0	0	0	0	0	0	0	0
Pseudomonas_A_stutzeri_Q	0	0	0	0	0	0	0	0	0	0	0	0	0	0	0	0	0	0	0	0	0	0	0	0	0	0	0	0	0	0	0	0	0	0	0	0	0	0	0	0	0	0	0	0	0	0	0	0	0
Pseudomonas_A_zhaodongensis	0	0	0	0	0	0	0	0	0	0	0	0	0	0	0	0	0	0	0	0	0	0	0	0	0	0	0	0	0	0	0	0	0	0	0	0	0	0	0	0	0	0	0	0	0	0	0	0	0
Pseudomonas_A_stutzeri_P	0	0	0	0	0	0	0	0	0	0	0	0	0	0	0	0	0	0	0	0	0	0	0	0	0	0	0	0	0	0	0	0	0	0	0	0	0	0	0	0	0	0	0	0	0	0	0	0	0
Pseudomonas_A_sp003325755	0	0	0	0	0	0	0	0	0	0	0	0	0	0	0	0	0	0	0	0	0	0	0	0	0	0	0	0	0	0	0	0	0	0	0	0	0	0	0	0	0	0	0	0	0	0	0	0	0
Pseudomonas_A_sp013620795	0	0	0	0	0	0	0	0	0	0	0	0	0	0	0	0	0	0	0	0	0	0	0	0	0	0	0	0	0	0	0	0	0	0	0	0	0	0	0	0	0	0	0	0	0	0	0	0	0
Pseudomonas_A_sp004331835	0	0	0	0	0	0	0	0	0	0	0	0	0	0	0	0	0	0	0	0	0	0	0	0	0	0	0	0	0	0	0	0	0	0	0	0	0	0	0	0	0	0	0	0	0	0	0	0	0
Pseudomonas_A_stutzeri_AC	0	0	0	0	0	0	0	0	0	0	0	0	0	0	0	0	0	0	0	0	0	0	0	0	0	0	0	0	0	0	0	0	0	0	0	0	0	0	0	0	0	0	0	0	0	0	0	0	0
Pseudomonas_A_stutzeri	0	0	0	0	0	0	0	0	0	0	0	0	0	0	0	0	0	0	0	0	0	0	0	0	0	0	0	0	0	0	0	0	0	0	0	0	0	0	0	0	0	0	0	0	0	0	0	0	0
Azotobacter_chroococcum	0	0	0	0	0	0	0	0	0	0	0	0	0	0	0	0	0	0	0	0	0	0	0	0	0	0	0	0	0	0	0	0	0	0	0	0	0	0	0	0	0	0	0	0	0	0	0	0	0
Pseudomonas_K_guangdongensis	0	0	0	0	0	0	0	0	0	0	0	0	0	0	0	0	0	0	0	0	0	0	0	0	0	0	0	0	0	0	0	0	0	0	0	0	0	0	0	0	0	0	0	0	0	0	0	0	0
Pseudomonas_H_flexibilis	0	0	0	0	0	0	0	0	0	0	0	0	0	0	0	0	0	0	0	0	0	0	0	0	0	0	0	0	0	0	0	0	0	0	0	0	0	0	0	0	0	0	0	0	0	0	0	0	0
Pseudomonas_C_caeni	0	0	0	0	0	0	0	0	0	0	0	0	0	0	0	0	0	0	0	0	0	0	0	0	0	0	0	0	0	0	0	0	0	0	0	0	0	0	0	0	0	0	0	0	0	0	0	0	0
Pseudomonas_D_sp008365385	0	0	0	0	0	0	0	0	0	0	0	0	0	0	0	0	0	0	0	0	0	0	0	0	0	0	0	0	0	0	0	0	0	0	0	0	0	0	0	0	0	0	0	0	0	0	0	0	0
Pseudomonas_D_pelagia_A	0	0	0	0	0	0	0	0	0	0	0	0	0	0	0	0	0	0	0	0	0	0	0	0	0	0	0	0	0	0	0	0	0	0	0	0	0	0	0	0	0	0	0	0	0	0	0	0	0
Pseudomonas_D_profundi	0	0	0	0	0	0	0	0	0	0	0	0	0	0	0	0	0	0	0	0	0	0	0	0	0	0	0	0	0	0	0	0	0	0	0	0	0	0	0	0	0	0	0	0	0	0	0	0	0
Pseudomonas_D_formosensis	0	0	0	0	0	0	0	0	0	0	0	0	0	0	0	0	0	0	0	0	0	0	0	0	0	0	0	0	0	0	0	0	0	0	0	0	0	0	0	0	0	0	0	0	0	0	0	0	0
Pseudomonas_D_jilinensis	0	0	0	0	0	0	0	0	0	0	0	0	0	0	0	0	0	0	0	0	0	0	0	0	0	0	0	0	0	0	0	0	0	0	0	0	0	0	0	0	0	0	0	0	0	0	0	0	0
Halomonas_cupida	0	0	0	0	0	0	0	0	0	0	0	0	0	0	0	0	0	0	0	0	0	0	0	0	0	0	0	0	0	0	0	0	0	0	0	0	0	0	0	0	0	0	0	0	0	0	0	0	0
Halomonas_ventosae	0	0	0	0	0	0	0	0	0	0	0	0	0	0	0	0	0	0	0	0	0	0	0	0	0	0	0	0	0	0	0	0	0	0	0	0	0	0	0	0	0	0	0	0	0	0	0	0	0
Halomonas_alimentaria	0	0	0	0	0	0	0	0	0	0	0	0	0	0	0	0	0	0	0	0	0	0	0	0	0	0	0	0	0	0	0	0	0	0	0	0	0	0	0	0	0	0	0	0	0	0	0	0	0
Halomonas_sp003182195	0	0	0	0	0	0	0	0	0	0	0	0	0	0	0	0	0	0	0	0	1.02e-06	0	0	0	0	0	0	0	0	0	0	0	0	0	0	0	0	0	0	0	0	0	0	0	0	0	0	0	0
Halomonas_sp000246875	0	0	0	0	0	0	0	0	0	0	0	0	0	0	0	0	0	0	0	2.65e-07	7.94e-07	0	0	0	0	0	0	0	0	0	0	0	0	0	0	0	0	0	0	0	0	0	0	0	0	0	0	0	0
Halomonas_desiderata	8.55e-07	7.9e-07	1.27e-06	1.28e-06	3.24e-06	0	0	1.35e-06	6.82e-07	0	5.23e-07	5.19e-07	1.15e-06	0	1.51e-06	1.01e-06	1.29e-06	8.1e-07	2.09e-06	3.83e-06	2.08e-05	2.94e-06	1.56e-06	2.8e-06	0	7.84e-07	1.88e-06	1.48e-06	0	1.32e-06	2.95e-07	3.73e-07	5.72e-07	1.13e-06	0	0	1.67e-06	3.59e-06	0	0	1.45e-06	1.61e-06	0	0	0	0	0	5.4e-06	1.28e-06
Halomonas_sp009834345	0	0	0	0	0	0	0	0	0	0	0	0	0	0	0	0	0	0	0	0	0	0	0	0	0	0	0	0	0	0	0	0	0	0	0	0	0	0	0	0	0	0	0	0	0	0	0	0	0
Halomonas_alkaliphila_A	0	0	0	0	0	0	0	0	0	0	0	0	0	0	0	0	0	0	0	0	0	0	0	0	0	0	0	0	0	0	0	0	0	0	0	0	0	0	0	0	0	0	0	0	0	0	0	0	0
Halomonas_nigrificans	0	0	0	0	0	0	0	0	0	0	0	0	0	0	0	0	0	0	0	0	0	0	0	0	0	0	0	0	0	0	0	0	0	0	0	0	0	0	0	0	0	0	0	0	0	0	0	0	0
Halomonas_sp006228115	0	0	0	0	0	0	0	0	0	0	0	0	0	0	0	0	0	0	0	0	8.26e-07	0	0	0	0	0	0	0	0	0	0	0	0	0	0	0	0	0	0	0	0	0	0	0	0	0	0	0	0
Halomonas_stevensii	0	0	0	0	0	0	0	0	0	0	0	0	0	0	0	0	0	0	0	0	0	0	0	0	0	0	0	0	0	0	0	0	0	0	0	0	0	0	0	0	0	0	0	0	0	0	0	0	0
Halomonas_hamiltonii	0	0	0	0	0	0	0	0	0	0	0	0	0	0	0	0	0	0	0	0	0	0	0	0	0	0	0	0	0	0	0	0	0	0	0	0	0	0	0	0	0	0	0	0	0	0	0	0	0
Halomonas_sp000686925	0	0	0	0	0	0	0	0	0	0	0	0	0	0	0	0	0	0	0	0	0	0	0	0	0	0	0	0	0	0	0	0	0	0	0	0	0	0	0	0	0	0	0	0	0	0	0	0	0
Halomonas_B_sp002286975	0	0	0	0	6.22e-07	0	0	4.47e-07	0	0	0	0	0	0	5.41e-07	0	0	0	3.04e-07	8.78e-07	4.02e-06	6.7e-07	3.6e-07	5.45e-07	0	0	5.05e-07	0	0	0	0	0	0	0	0	0	7.55e-07	6.92e-07	0	0	0	0	0	0	0	0	0	3.14e-06	0
Halomonas_B_socia	0	0	0	3.53e-07	6.72e-07	0	0	0	0	0	0	0	0	0	3.14e-07	4.07e-07	0	0	5.81e-07	6.35e-07	3.4e-06	6.98e-07	0	5.14e-07	0	0	0	0	0	0	0	0	0	0	0	0	0	1.14e-06	0	0	0	0	0	0	0	0	0	0	0
Halomonas_B_sp001971685	8.9e-07	0	1.24e-06	6.65e-07	1.75e-06	0	0	7.46e-07	9.83e-07	0	0	5.95e-07	6.33e-07	0	1.25e-06	9.44e-07	1.14e-06	5.54e-07	1.29e-06	1.99e-06	1.27e-05	1.9e-06	9.78e-07	1.98e-06	0	0	1.15e-06	1.66e-06	0	1.15e-06	0	0	4.12e-07	0	0	0	1.22e-06	2.07e-06	0	0	0	1.62e-06	0	0	0	0	0	4.88e-06	1.27e-06
Halomonas_B_pantelleriensis	3.17e-07	0	0	0	5.23e-07	0	0	0	0	0	0	0	0	0	3.84e-07	2.85e-07	0	0	4.16e-07	9.14e-07	3.55e-06	6.88e-07	0	4.34e-07	0	0	3.5e-07	0	0	5.56e-07	0	0	0	0	0	0	0	8.13e-07	0	0	0	0	0	0	0	0	0	0	0
Salinicola_acroporae	0	0	0	0	0	0	0	0	0	0	0	0	0	0	0	0	0	0	0	0	0	0	0	0	0	0	0	0	0	0	0	0	0	0	0	0	0	0	0	0	0	0	0	0	0	0	0	0	0
Chromohalobacter_japonicus	0	0	0	0	0	0	0	0	0	0	0	0	0	0	0	0	0	0	0	0	0	0	0	0	0	0	0	0	0	0	0	0	0	0	0	0	0	0	0	0	0	0	0	0	0	0	0	0	0
Chromohalobacter_salexigens_A	0	0	0	0	0	0	0	0	0	0	0	0	0	0	0	0	0	0	0	0	0	0	0	0	0	0	0	0	0	0	0	0	0	0	0	0	0	0	0	0	0	0	0	0	0	0	0	0	0
Chromohalobacter_canadensis	0	0	0	0	0	0	0	0	0	0	0	0	0	0	0	0	0	0	0	0	0	0	0	0	0	0	0	0	0	0	0	0	0	0	0	0	0	0	0	0	0	0	0	0	0	0	0	0	0
Neptuniibacter_pectenicola	0	0	0	0	0	0	0	0	0	0	0	0	0	0	0	0	0	0	0	0	0	0	0	0	0	0	0	0	0	0	0	0	0	0	0	0	0	0	0	0	0	0	0	0	0	0	0	0	0
Marinomonas_sp000017285	0	0	0	0	0	0	0	0	0	0	0	0	0	0	0	0	0	0	0	0	0	0	0	0	0	0	0	0	0	0	0	0	0	0	0	0	0	0	0	0	0	0	0	0	0	0	0	0	0
Marinomonas_polaris	0	0	0	0	0	0	0	0	0	0	0	0	0	0	0	0	0	0	0	0	0	0	0	0	0	0	0	0	0	0	0	0	0	0	0	0	0	0	0	0	0	0	0	0	0	0	0	0	0
Marinomonas_atlantica	0	0	0	0	0	0	0	0	0	0	0	0	0	0	0	0	0	0	0	0	0	0	0	0	0	0	0	0	0	0	0	0	0	0	0	0	0	0	0	0	0	0	0	0	0	0	0	0	0
UBA5868_sp014336955	0	0	0	0	0	0	0	0	0	0	0	0	0	0	0	0	0	0	0	0	0	0	0	0	0	0	0	0	0	0	0	0	0	0	0	0	0	0	0	0	0	0	0	0	0	0	0	0	0
Pseudomaricurvus_hydrocarbonica	0	0	0	0	0	0	0	0	0	0	0	0	0	0	0	0	0	0	0	0	0	0	0	0	0	0	0	0	0	0	0	0	0	0	0	0	0	0	0	0	0	0	0	0	0	0	0	0	0
Cellvibrio_sp002007605	0	0	0	0	0	0	0	0	0	0	0	0	0	0	0	0	0	0	0	0	0	0	0	0	0	0	0	0	0	0	0	0	0	0	0	0	0	0	0	0	0	0	0	0	0	0	0	0	0
Cellvibrio_sp008806975	0	0	0	0	0	0	0	0	0	0	0	0	0	0	0	0	0	0	0	0	0	0	0	0	0	0	0	0	0	0	0	0	0	0	0	0	0	0	0	0	0	0	0	0	0	0	0	0	0
Cellvibrio_japonicus	0	0	0	0	0	0	0	0	0	0	0	0	0	0	0	0	0	0	0	0	0	0	0	0	0	0	0	0	0	0	0	0	0	0	0	0	0	0	0	0	0	0	0	0	0	0	0	0	0
Cellvibrio_sp004173475	0	0	0	0	0	0	0	0	0	0	0	0	0	0	0	0	0	0	0	0	0	0	0	0	0	0	0	0	0	0	0	0	0	0	0	0	0	0	0	0	0	0	0	0	0	0	0	0	0
LSUCC0057_sp004535795	0	0	0	0	0	0	0	0	0	0	0	0	0	0	0	0	0	0	0	0	0	0	0	0	0	0	0	0	0	0	0	0	0	0	0	0	0	0	0	0	0	0	0	0	0	0	0	0	0
Halioglobus_sp004745945	0	0	0	0	0	0	0	0	0	0	0	0	0	0	0	0	0	0	0	0	0	0	0	0	0	0	0	0	0	0	0	0	0	0	0	0	0	0	0	0	0	0	0	0	0	0	0	0	0
Halioglobus_sp009937575	0	0	0	0	0	0	0	0	0	0	0	0	0	0	0	0	0	0	0	0	0	0	0	0	0	0	0	0	0	0	0	0	0	0	0	0	0	0	0	0	0	0	0	0	0	0	0	0	0
Haliea_alexandrii	0	0	0	0	0	0	0	0	0	0	0	0	0	0	0	0	0	0	0	0	0	0	0	0	0	0	0	0	0	0	0	0	0	0	0	0	0	0	0	0	0	0	0	0	0	0	0	0	0
IMCC3088_sp000204315	0	0	0	0	0	0	0	0	0	0	0	0	0	0	0	0	0	0	0	0	0	0	0	0	0	0	0	0	0	0	0	0	0	0	0	0	0	0	0	0	0	0	0	0	0	0	0	0	0
Luminiphilus_sp902631395	0	0	0	0	0	0	0	0	0	0	0	0	0	0	0	0	0	0	0	0	0	0	0	0	0	0	0	0	0	0	0	0	0	0	0	0	0	0	0	0	0	0	0	0	0	0	0	0	0
Oceanicoccus_sagamiensis	0	0	0	0	0	0	0	0	0	0	0	0	0	0	0	0	0	0	0	0	0	0	0	0	0	0	0	0	0	0	0	0	0	0	0	0	0	0	0	0	0	0	0	0	0	0	0	0	0
SZUA-521_sp003248125	0	0	0	0	0	0	0	0	0	0	0	0	0	0	0	0	0	0	0	0	0	0	0	0	0	0	0	0	0	0	0	0	0	0	0	0	0	0	0	0	0	0	0	0	0	0	0	0	0
UBA9145_sp902591495	0	0	0	0	0	0	0	0	0	0	0	0	0	0	0	0	0	0	0	0	0	0	0	0	0	0	0	0	0	0	0	0	0	0	0	0	0	0	0	0	0	0	0	0	0	0	0	0	0
UBA9145_sp008081045	0	0	0	0	0	0	0	0	0	0	0	0	0	0	0	0	0	0	0	0	0	0	0	0	0	0	0	0	0	0	0	0	0	0	0	0	0	0	0	0	0	0	0	0	0	0	0	0	0
OM182_sp001438145	0	0	0	0	0	0	0	0	0	0	0	0	0	0	0	0	0	0	0	0	0	0	0	0	0	0	0	0	0	0	0	0	0	0	0	0	0	0	0	0	0	0	0	0	0	0	0	0	0
HIMB30_sp902594275	0	0	0	0	0	0	0	0	0	0	0	0	0	0	0	0	0	0	0	0	0	0	0	0	0	0	0	0	0	0	0	0	0	0	0	0	0	0	0	0	0	0	0	0	0	0	0	0	0
Acinetobacter_mesopotamicus	0	0	0	0	0	0	0	0	0	0	0	0	0	0	0	0	0	0	0	0	0	0	0	0	0	0	0	0	0	0	0	0	0	0	0	0	0	0	0	0	0	0	0	0	0	0	0	0	0
Acinetobacter_idrijaensis	0	0	0	0	0	0	0	0	0	0	0	0	0	0	0	0	0	0	0	0	0	0	0	0	0	0	0	0	0	0	0	0	0	0	0	0	0	0	0	0	0	0	0	0	0	0	0	0	0
Acinetobacter_schindleri	0	0	0	0	0	0	0	0	0	0	0	0	0	0	0	0	0	0	0	0	0	0	0	0	0	0	0	0	0	0	0	0	0	0	0	0	0	0	0	0	0	0	0	0	0	0	0	0	0
Acinetobacter_junii_A	0	0	0	0	0	0	0	0	0	0	0	0	0	0	0	0	0	0	0	0	0	0	0	0	0	0	0	0	0	0	0	0	0	0	0	0	0	0	0	0	0	0	0	0	0	0	0	0	0
Acinetobacter_sp002296655	0	0	0	0	0	0	0	0	0	0	0	0	0	0	0	0	0	0	0	0	0	0	0	0	0	0	0	0	0	0	0	0	0	0	0	0	0	0	0	0	0	0	0	0	0	0	0	0	0
Acinetobacter_towneri	0	0	0	0	0	0	0	0	0	0	0	0	0	0	0	0	0	0	0	0	0	0	0	0	0	0	0	0	0	0	0	0	0	0	0	0	0	0	0	0	0	0	0	0	0	0	0	0	0
Acinetobacter_johnsonii	0	0	0	0	1.83e-06	0	0	0	0	0	0	0	0	0	9.82e-07	0	0	0	0	0	7.79e-06	0	3.41e-06	1.3e-06	0	0	2.84e-06	0	0	0	0	0	0	0	0	0	0	0	0	0	0	0	0	0	0	0	0	0	0
Acinetobacter_sp002165305	0	0	0	0	0	0	0	0	0	0	0	0	0	0	0	0	0	0	0	0	0	0	0	0	0	0	0	0	0	0	0	0	0	0	0	0	0	0	0	0	0	0	0	0	0	0	0	0	0
Acinetobacter_albensis	0	0	0	0	0	0	0	0	0	0	0	0	0	0	0	0	0	0	0	0	0	0	0	0	0	0	0	0	0	0	0	0	0	0	0	0	0	0	0	0	0	0	0	0	0	0	0	0	0
Acinetobacter_harbinensis	0	0	0	0	0	0	0	0	0	0	0	0	0	0	0	0	0	0	0	0	0	0	0	0	0	0	0	0	0	0	0	0	0	0	0	0	0	0	0	0	0	0	0	0	0	0	0	0	0
Acinetobacter_sp004331115	0	0	0	0	0	0	0	0	0	0	0	0	0	0	0	0	0	0	0	0	0	0	0	0	0	0	0	0	0	0	0	0	0	0	0	0	0	0	0	0	0	0	0	0	0	0	0	0	0
Acinetobacter_sp004331285	0	0	0	0	0	0	0	0	0	0	0	0	0	0	0	0	0	0	0	0	0	0	0	0	0	0	0	0	0	0	0	0	0	0	0	0	0	0	0	0	0	0	0	0	0	0	0	0	0
Acinetobacter_sp003024515	0	0	0	0	0	0	0	0	0	0	0	0	0	0	0	0	0	0	0	0	0	0	0	0	0	0	0	0	0	0	0	0	0	0	0	0	0	0	0	0	0	0	0	0	0	0	0	0	0
Acinetobacter_bereziniae	0	0	0	0	0	0	0	0	0	0	0	0	0	0	0	0	0	0	0	0	0	0	0	0	0	0	0	0	0	0	0	0	0	0	0	0	0	0	0	0	0	0	0	0	0	0	0	0	0
Acinetobacter_guillouiae	2.43e-06	2.51e-06	3.85e-06	3.09e-06	8.12e-06	1.62e-06	1.42e-06	3.12e-06	2.97e-06	0	0	0	1.87e-06	0	5.4e-06	3.31e-06	2.44e-06	1.86e-06	3.95e-06	7.19e-06	3.74e-05	7.61e-06	1.24e-05	7.04e-06	1.17e-06	1.48e-06	4.67e-06	3.55e-06	4.54e-06	2.28e-06	2.49e-06	0	1.47e-06	0	2.12e-06	3.55e-06	6.87e-06	9.99e-06	0	0	0	0	0	0	0	0	0	4.05e-06	2.55e-06
Acinetobacter_gerneri	0	0	0	0	0	0	0	0	0	0	0	0	0	0	0	0	0	0	0	0	0	0	0	0	0	0	0	0	0	0	0	0	0	0	0	0	0	0	0	0	0	0	0	0	0	0	0	0	0
Acinetobacter_pullicarnis	0	0	0	0	0	0	0	0	0	0	0	0	0	0	0	0	0	0	0	0	0	0	0	0	0	0	0	0	0	0	0	0	0	0	0	0	0	0	0	0	0	0	0	0	0	0	0	0	0
Acinetobacter_radioresistens	0	0	0	0	0	0	0	0	0	0	0	0	0	0	0	0	0	0	0	0	0	0	0	0	0	0	0	0	0	0	0	0	0	0	0	0	0	0	0	0	0	0	0	0	0	0	0	0	0
Acinetobacter_proteolyticus	0	0	0	0	0	0	0	0	0	0	0	0	0	0	0	0	0	0	0	0	0	0	0	0	0	0	0	0	0	0	0	0	0	0	0	0	0	0	0	0	0	0	0	0	0	0	0	0	0
Acinetobacter_beijerinckii	0	0	0	0	0	0	0	0	0	0	0	0	0	0	0	0	0	0	0	0	0	0	0	0	0	0	0	0	0	0	0	0	0	0	0	0	0	0	0	0	0	0	0	0	0	0	0	0	0
Acinetobacter_sp002165255	0	0	0	0	0	0	0	0	0	0	0	0	0	0	0	0	0	0	0	0	0	0	0	0	0	0	0	0	0	0	0	0	0	0	0	0	0	0	0	0	0	0	0	0	0	0	0	0	0
Acinetobacter_venetianus	0	0	0	0	0	0	0	0	0	0	0	0	0	0	0	0	0	0	0	0	0	0	0	0	0	0	0	0	0	0	0	0	0	0	0	0	0	0	0	0	0	0	0	0	0	0	0	0	0
Acinetobacter_junii	0	0	0	0	0	0	0	0	0	0	0	0	0	0	0	0	0	0	0	0	0	0	0	0	0	0	0	0	0	0	0	0	0	0	0	0	0	0	0	0	0	0	0	0	0	0	0	0	0
Acinetobacter_parvus	0	0	0	0	0	0	0	0	0	0	0	0	0	0	0	0	0	0	0	0	0	0	0	0	0	0	0	0	0	0	0	0	0	0	0	0	0	0	0	0	0	0	0	0	0	0	0	0	0
Acinetobacter_pittii	0	0	0	0	0	0	0	0	0	0	0	0	0	0	0	0	0	0	0	0	0	0	0	0	0	0	0	0	0	0	0	0	0	0	0	0	0	0	0	0	0	0	0	0	0	0	0	0	0
Acinetobacter_calcoaceticus	0	0	0	0	0	0	0	0	0	0	0	0	0	0	0	0	0	0	0	0	0	0	0	0	0	0	0	0	0	0	0	0	0	0	0	0	0	0	0	0	0	0	0	0	0	0	0	0	0
Acinetobacter_seifertii	0	0	0	0	0	0	0	0	0	0	0	0	0	0	0	0	0	0	0	0	0	0	0	0	0	0	0	0	0	0	0	0	0	0	0	0	0	0	0	0	0	0	0	0	0	0	0	0	0
Acinetobacter_nosocomialis	0	0	0	0	0	0	0	0	0	0	0	0	0	0	0	0	0	0	0	0	0	0	0	0	0	0	0	0	0	0	0	0	0	0	0	0	0	0	0	0	0	0	0	0	0	0	0	0	0
Acinetobacter_baumannii	5.94e-07	0.000479236	3.07e-06	0	8.05e-07	0	4.65e-07	0	1.12e-05	1.26e-05	0.00239527	7.38e-07	6.95e-06	0.00381259	3.38e-05	2.59e-05	0.000107854	0.000197028	0	2.16e-06	5.77e-06	0	0.000101729	0	0.000814846	0.00133605	0	0	3.69e-07	1.8e-06	3.64e-05	3.2e-06	9.26e-05	0	0	0	0	0	0	0	0	0	0	0	2.23e-06	0	0	0	0
Acinetobacter_ursingii	0	0	0	0	0	0	0	0	0	0	0	0	0	0	0	0	0	0	0	0	0	0	0	0	0	0	0	0	0	0	0	0	0	0	0	0	0	0	0	0	0	0	0	0	0	0	0	0	0
Acinetobacter_guerrae	0	0	0	0	0	0	0	0	0	0	0	0	0	0	0	0	0	0	0	0	0	0	0	0	0	0	0	0	0	0	0	0	0	0	0	0	0	0	0	0	0	0	0	0	0	0	0	0	0
Acinetobacter_soli	0	0	0	0	0	0	0	0	0	0	0	0	0	0	0	0	0	0	0	0	0	0	0	0	0	0	0	0	0	0	0	0	0	0	0	0	0	0	0	0	0	0	0	0	0	0	0	0	0
Acinetobacter_sp001626925	0	0	0	0	0	0	0	0	0	0	0	0	0	0	0	0	0	0	0	0	0	0	0	0	0	0	0	0	0	0	0	0	0	0	0	0	0	0	0	0	0	0	0	0	0	0	0	0	0
Acinetobacter_marinus	0	0	0	0	0	0	0	0	0	0	0	0	0	0	0	0	0	0	0	0	0	0	0	0	0	0	0	0	0	0	0	0	0	0	0	0	0	0	0	0	0	0	0	0	0	0	0	0	0
Alkanindiges_illinoisensis	0	0	0	0	0	0	0	0	0	0	0	0	0	0	0	0	0	0	0	0	0	0	0	0	0	0	0	0	0	0	0	0	0	0	0	0	0	0	0	0	0	0	0	0	0	0	0	0	0
Psychrobacter_alimentarius	0	0	0	0	0	0	0	0	0	0	0	0	0	0	0	0	0	0	0	0	0	0	0	0	0	0	0	0	0	0	0	0	0	0	0	0	0	0	0	0	0	0	0	0	0	0	0	0	0
Psychrobacter_sp900163785	0	0	0	0	0	0	0	0	0	0	0	0	0	0	0	0	0	0	0	0	0	0	0	0	0	0	0	0	0	0	0	0	0	0	0	0	0	0	0	0	0	0	0	0	0	0	0	0	0
Psychrobacter_cibarius	0	0	0	0	0	0	0	0	0	0	0	0	0	0	0	0	0	0	0	0	0	0	0	0	0	0	0	0	0	0	0	0	0	0	0	0	0	0	0	0	0	0	0	0	0	0	0	0	0
Psychrobacter_immobilis	0	0	0	0	0	0	0	0	0	0	0	0	0	0	0	0	0	0	0	0	0	0	0	0	0	0	0	0	0	0	0	0	0	0	0	0	0	0	0	0	0	0	0	0	0	0	0	0	0
Psychrobacter_glacincola	0	0	0	0	0	0	0	0	0	0	0	0	0	0	0	0	0	0	0	0	0	0	0	0	0	0	0	0	0	0	0	0	0	0	0	0	0	0	0	0	0	0	0	0	0	0	0	0	0
Psychrobacter_okhotskensis	0	0	0	0	0	0	0	0	0	0	0	0	0	0	0	0	0	0	0	0	0	0	0	0	0	0	0	0	0	0	0	0	0	0	0	0	0	0	0	0	0	0	0	0	0	0	0	0	0
Psychrobacter_sp001652315	0	0	0	0	0	0	0	0	0	0	0	0	0	0	0	0	0	0	0	0	0	0	0	0	0	0	0	0	0	0	0	0	0	0	0	0	0	0	0	0	0	0	0	0	0	0	0	0	0
Psychrobacter_sp002377905	0	0	0	0	0	0	0	0	0	0	0	0	0	0	0	0	0	0	0	0	0	0	0	0	0	0	0	0	0	0	0	0	0	0	0	0	0	0	0	0	0	0	0	0	0	0	0	0	0
Psychrobacter_sp002352555	0	0	0	0	0	0	0	0	0	0	0	0	0	0	0	0	0	0	0	0	0	0	0	0	0	0	0	0	0	0	0	0	0	0	0	0	0	0	0	0	0	0	0	0	0	0	0	0	0
Psychrobacter_cryohalolentis	0	0	0	0	0	0	0	0	0	0	0	0	0	0	0	0	0	0	0	0	0	0	0	0	0	0	0	0	0	0	0	0	0	0	0	0	0	0	0	0	0	0	0	0	0	0	0	0	0
Psychrobacter_sp900168255	0	0	0	0	0	0	0	0	0	0	0	0	0	0	0	0	0	0	0	0	0	0	0	0	0	0	0	0	0	0	0	0	0	0	0	0	0	0	0	0	0	0	0	0	0	0	0	0	0
Psychrobacter_sp002810365	0	0	0	0	0	0	0	0	0	0	0	0	0	0	0	0	0	0	0	0	0	0	0	0	0	0	0	0	0	0	0	0	0	0	0	0	0	0	0	0	0	0	0	0	0	0	0	0	0
Psychrobacter_sp000511655	0	0	0	0	0	0	0	0	0	0	0	0	0	0	0	0	0	0	0	0	0	0	0	0	0	0	0	0	0	0	0	0	0	0	0	0	0	0	0	0	0	0	0	0	0	0	0	0	0
Psychrobacter_piechaudii	0	0	0	0	0	0	0	0	0	0	0	0	0	0	0	0	0	0	0	0	0	0	0	0	0	0	0	0	0	0	0	0	0	0	0	0	0	0	0	0	0	0	0	0	0	0	0	0	0
Psychrobacter_sp000213615	0	0	0	0	0	0	0	0	0	0	0	0	0	0	0	0	0	0	0	0	0	0	0	0	0	0	0	0	0	0	0	0	0	0	0	0	0	0	0	0	0	0	0	0	0	0	0	0	0
Psychrobacter_sanguinis	0	0	0	0	0	0	0	0	0	0	0	0	0	0	0	0	0	0	0	0	0	0	0	0	0	0	0	0	0	0	0	0	0	0	0	0	0	0	0	0	0	0	0	0	0	0	0	0	0
Moraxella_catarrhalis	0	0	0	0	0	0	0	0	0	0	0	0	0	0	0	0	0	0	0	0	0	0	0	0	0	0	0	0	0	0	0	0	0	0	0	0	0	0	0	0	0	0	0	0	0	0	0	0	0
Moraxella_A_osloensis	0	0	0	0	0	0	0	0	0	0	0	0	0	0	0	0	0	0	0	0	0	0	0	0	0	0	0	0	0	0	0	0	0	0	0	0	0	0	0	0	0	0	0	0	0	0	0	0	0
Moraxella_A_sp002478835	0	0	0	0	0	0	0	0	0	0	0	0	0	0	0	0	0	0	0	0	0	0	0	0	0	0	0	0	0	0	0	0	0	0	0	0	0	0	0	0	0	0	0	0	0	0	0	0	0
Moraxella_A_cinereus	0	0	0	0	0	2.46e-06	0	0	0	0	0	0	0	0	0	0	0	0	0	0	0	0	0	0	0	0	0	0	0	0	0	0	0	0	0	0	0	0	0	0	0	0	0	0	0	0	0	0	0
Moraxella_A_atlantae	0	0	0	0	0	0	0	0	0	0	0	0	0	0	0	0	0	0	0	0	0	0	0	0	0	0	0	0	0	0	0	0	0	0	0	0	0	0	0	0	0	0	0	0	0	0	0	0	0
Perlucidibaca_piscinae	0	0	0	0	0	0	0	0	0	0	0	0	0	0	0	0	0	0	0	0	0	0	0	0	0	0	0	0	0	0	0	0	0	0	0	0	0	0	0	0	0	0	0	0	0	0	0	0	0
UBA2031_sp003543245	0	0	0	0	0	0	0	0	0	0	0	0	0	0	0	0	0	0	0	0	0	0	0	0	0	0	0	0	0	0	0	0	0	0	0	0	0	0	0	0	0	0	0	0	0	0	0	0	0
Enterobacter_asburiae_B	0	0	0	5.5e-05	0	0	0	0	0	0	0	4.37e-05	0	0	0	0	0	0	0	0	0	0	0	0	0	0	0	0	0	0	0	0	0	0	0	0	4.86e-05	0	0	0	0	0	0	0	2.86e-05	0	0	0	0
Enterobacter_cloacae_M	5.39e-06	0	0	0	3.87e-06	0	0	0	0	0	0	6.23e-05	0	0	0	0	0	0	0	9.4e-06	0	0	0	0	0	0	0	0	0	0	3.57e-06	0	0	0	0	0	0	4.3e-06	0	0	0	0	0	0	5.41e-05	0	0	0	0
Enterobacter_bugandensis	0	0	0	7.83e-07	0	0	0	0	0	0	0	0	0	0	0	0	0	0	0	4.03e-06	0	0	0	0	0	0	0	0	0	0	0	0	0	0	0	0	0	0	0	0	0	0	0	0	0	0	0	0	0
Enterobacter_kobei	1.4e-06	0	0	3.22e-05	2.21e-06	2.47e-06	0	0	0	2.89e-06	1.74e-06	0.000375461	5.14e-07	0	0	0	6.53e-06	9.43e-07	0	0.000324465	4.72e-05	0	1.84e-05	0	0	5.61e-06	0	0	0	1.4e-06	3.27e-05	0	0	0	0	0	3.58e-05	2.31e-06	5.77e-06	0	0	0	2.73e-06	3.92e-06	0.000322474	0	0	0	0
Enterobacter_cloacae	4.46e-05	0	0	1.01e-06	9.77e-07	0	0	0	0	0	0	1.93e-05	0	0	0	0	0	0	0	8.55e-07	0	0	0	0	0	0	0	0	0	0	1.01e-05	0	0	3.42e-05	0	0	0	0	0	0	0	0	0	0	1.66e-05	0	0	0	0
Enterobacter_sichuanensis	0	0	0	7.81e-07	0	0	0	0	0	0	0	0	0	0	0	0	0	0	0	0	0	0	0	0	0	0	0	0	0	0	0	0	0	0	0	0	0	0	0	0	0	0	0	0	0	0	0	0	0
Enterobacter_sp000568095	0	0	0	0	1.83e-05	0	0	0	0	0	0	0	0	0	0	0	0	0	0	0	0	0	0	0	0	0	0	0	0	0	0	0	0	0	0	0	0	1.75e-05	0	0	0	0	0	0	0	0	0	0	0
Enterobacter_roggenkampii	4.89e-05	1.42e-06	1.49e-06	0.00135416	1.13e-05	7.14e-06	2.37e-06	0	2.35e-06	2.39e-06	0	9.72e-05	0	0	0	0	0	0	0	0.000285457	2.05e-06	0	0	0	0.000227998	9.71e-05	0	0	0	0	2.27e-05	0	0	4.24e-05	0	0	0.00123633	9.56e-06	8.95e-06	0	0	2.95e-06	0	0	8.6e-05	0	0	0	0
Enterobacter_cloacae_K	0	0	0	0	0	0	0	0	0	0	0	0	0	0	0	0	0	0	0	9.88e-07	0	0	0	0	0	0	0	0	0	0	0	0	0	0	0	0	0	0	0	0	0	0	0	0	0	0	0	0	0
Enterobacter_chengduensis	0	0	0	1.75e-06	0	0	0	0	0	0	0	3.23e-06	0	0	0	0	0	0	0	1.35e-06	0	0	0	0	0	0	0	0	0	0	1.55e-06	0	0	0	0	0	0	0	0	0	0	0	0	0	3.82e-06	0	0	0	0
Enterobacter_ludwigii	1.77e-06	0	0	0	0	5.75e-06	0	0	0	0	8.17e-06	9.47e-06	1.36e-06	0	0	0	0	0	0	4.34e-06	0	0	0	0	0	0	0	0	0	0	3.14e-06	0	0	0	0	0	0	0	8.39e-06	0	0	0	9.97e-06	0	8.14e-06	0	0	0	0
Enterobacter_quasihormaechei	0	0	0	0	0	0	0	0	0	0	0	0	0	0	0	0	0	0	0	0	0	0	0	0	0	0	0	0	0	0	0	0	0	0	0	0	0	0	0	0	0	0	0	0	0	0	0	0	0
Enterobacter_hormaechei_A	4.62e-06	0	0	4.53e-05	9.94e-05	0	0	0	2.23e-05	0	1.79e-06	0.000614298	1.89e-06	0	0	1.01e-06	0	1.49e-06	0	0.000230603	2.8e-06	0.000232905	0	0	0	8.3e-06	2.14e-05	0	0	0	8.27e-05	0	0	0	0	0	4.71e-05	8.55e-05	0	0	0	2.02e-05	0	0	0.000459501	0	0	0	0
Enterobacter_hormaechei	0	0	0	0	0	0	0	0	0	0	0	2.71e-06	0	0	0	0	0	0	0	0	0	0	0	0	0	0	0	0	0	0	1.89e-06	0	0	0	0	0	0	0	0	0	0	0	0	0	3.83e-06	0	0	0	0
Enterobacter_cloacae_I	7.69e-07	0	0	5.08e-06	0	0	0	0	0	0	0	7.3e-07	0	0	0	0	0	0	0	5.43e-05	0	0	0	0	0	0	0	0	0	0	0	0	0	0	0	0	4.77e-06	0	0	0	0	0	0	0	0	0	0	0	0
Enterobacter_cancerogenus	0	0	0	0	0	0	0	0	0	0	0	0	0	0	0	0	0	0	0	0	0	0	0	0	0	0	0	0	0	0	0	0	0	0	0	0	0	0	0	0	0	0	0	0	0	0	0	0	0
Enterobacter_huaxiensis	0	0	0	0	0	0	0	0	0	0	0	0	0	0	0	0	0	0	0	0	0	0	0	0	0	0	0	0	0	0	0	0	0	0	0	0	0	0	0	0	0	0	0	0	0	0	0	0	0
Enterobacter_mori	0	0	0	0	6.91e-06	0	0	0	0	0	3.24e-06	3.47e-06	0	0	0	0	3.17e-06	0	0	3.21e-06	1.82e-06	0	0	0	0	0	0	0	0	0	2.47e-06	0	0	0	0	0	0	8.58e-06	0	0	0	0	4.46e-06	0	3.74e-06	0	0	0	0
Enterobacter_soli	0	0	0	0	0	0	0	0	0	0	0	9.38e-06	0	0	0	0	0	0	0	0	7.34e-07	0	0	0	0	0	0	0	0	0	0	0	0	0	0	0	0	0	0	0	0	0	0	0	9.17e-06	0	0	0	0
Enterobacter_sp013927005	0	0	0	0	0	0	0	0	0	0	0	6.45e-07	0	0	0	0	0	0	0	0	0	0	0	0	0	0	0	0	0	0	0	0	0	0	0	0	0	0	0	0	0	0	0	0	0	0	0	0	0
Lelliottia_amnigena	0	0	0	0	0	0	0	0	0	0	0	0	0	0	0	0	2.69e-06	0	0	0	0	0	0	0	0	0	0	0	0	0	0	0	0	0	0	0	0	0	0	0	0	0	0	0	0	0	0	0	0
Lelliottia_amnigena_A	0	0	0	0	0	0	0	0	0	0	0	0	0	0	0	0	0	0	0	0	0	0	0	0	0	0	0	0	0	0	0	0	0	0	0	0	0	0	0	0	0	0	0	0	0	0	0	0	0
Leclercia_adecarboxylata	0	0	0	0	4.68e-06	0	0	0	0	0	0	6.3e-06	0	0	0	0	0	0	0	7.13e-07	0	0	0	0	0	0	0	0	0	0	1.47e-05	0	0	0	0	0	0	4.88e-06	0	0	0	0	0	0	4.52e-06	0	0	0	0
Leclercia_sp002902985	0	0	0	0	0	0	0	0	0	0	0	0	0	0	0	0	0	0	0	0	0	0	0	0	0	0	0	0	0	0	0	0	0	0	0	0	0	0	0	0	0	0	0	0	0	0	0	0	0
Leclercia_sp000755535	0	0	0	0	0	0	0	0	0	0	0	0	0	0	0	0	0	0	0	0	0	0	0	0	0	0	0	0	0	0	0	0	0	0	0	0	0	0	0	0	0	0	0	0	0	0	0	0	0
Raoultella_planticola	0	0	0	0	2.56e-05	0	0	0	0	0	0	0.000177276	0	0	0	0	0	5.16e-07	0	3.58e-06	0	0	0	0	0	0	0	0	0	0	0	0	0	0	0	0	0	2.26e-05	0	0	0	0	0	0	0.000137292	0	0	0	0
Raoultella_ornithinolytica	0	0	0	0	1.78e-05	0	0	0	0	0	1.04e-05	0.0014669	2.99e-06	0	0	0	0	3.16e-06	0	5.46e-06	2.21e-06	0	0	0	0	0	0	6.49e-07	0	0	5.75e-06	0	0	0	0	0	0	1.87e-05	0	0	0	0	1.71e-05	0	0.000893208	0	0	0	0
Raoultella_electrica	0	0	0	0	0	0	0	0	0	0	0	1.58e-05	0	0	0	0	0	0	0	4.68e-07	0	0	0	0	0	0	0	0	0	0	0	0	0	0	0	0	0	0	0	0	0	0	0	0	1.27e-05	0	0	0	0
Raoultella_sp004342285	0	0	0	0	0	0	0	0	0	0	0	0	0	0	0	0	0	0	0	6.05e-07	0	0	0	0	0	0	0	0	0	0	0	1.83e-06	0	0	0	0	0	0	0	0	0	0	0	0	0	0	0	0	0
Raoultella_terrigena	0	0	0	0	0	0	0	0	0	0	0	1.53e-06	0	0	0	0	0	0	0	1.27e-06	0	0	0	0	0	0	0	0	0	0	0	0	0	0	0	0	0	0	0	0	0	0	0	0	0	0	0	0	0
Raoultella_sp003752615	0	0	0	0	0	0	0	0	0	0	0	0	0	0	0	0	0	0	0	6.7e-07	0	0	0	0	0	0	0	0	0	0	0	0	0	0	0	0	0	0	0	0	0	0	0	0	0	0	0	0	0
Klebsiella_A_oxytoca	0	0	0	0	1.03e-06	0	0	0	0	0	0	0	0	0	0	0	0	0	0	1.14e-06	0	8.79e-07	0	0	0	0	0	0	0	0	0	0	0	0	0	0	0	0	0	0	0	0	0	0	0	0	0	0	0
Klebsiella_A_michiganensis	0	0	0	0	1.35e-05	0	0	0	0	0	0	0.000465419	0	0	0	0	0	1.38e-06	0	4.94e-06	1.18e-06	0	0	0	0	2.82e-06	0	0	0	0	3.47e-06	0	0	0	0	0	0	9.91e-06	0	0	0	0	0	0	0.000385877	0	0	0	0
Klebsiella_A_grimontii	3.33e-06	0	0	0	6.95e-06	0	0	0	0	0	0	0.000116697	0	0	0	0	0	0	0	0.000135607	0	0	0	0	0	0	0	0	0	0	1.03e-06	0	0	1.73e-06	0	0	0	4.84e-06	0	0	0	0	0	0	9.5e-05	0	0	0	0
Klebsiella_A_huaxiensis	0	0	0	0	0	0	0	0	0	0	0	0	0	0	0	0	0	0	0	9.99e-07	0	0	0	0	0	0	0	0	0	0	0	0	0	0	0	0	0	0	0	0	0	0	0	0	0	0	0	0	0
Klebsiella_A_michiganensis_B	0	0	0	0	2.32e-06	0	0	0	0	0	0	2.35e-06	0	0	0	0	0	0	0	4.85e-07	0	0	0	0	0	0	0	0	0	0	0	0	0	0	0	0	0	2.16e-06	0	0	0	0	0	0	1.88e-06	0	0	0	0
Klebsiella_quasipneumoniae	1.32e-05	0	4.44e-06	0.000220695	5.5e-05	0	0	1.65e-06	7.84e-06	0	3.52e-07	2.68e-05	1.09e-06	0	5.42e-06	8.34e-06	1.33e-05	4.38e-06	9.12e-06	0.000744188	0.000150578	9.58e-06	9.91e-05	1.58e-05	1.14e-05	0	6.67e-05	2.06e-06	0	0	5.66e-05	0	7.16e-06	0	0	0	0.000193822	3.37e-05	0	0	0	0	0	0	1.57e-05	0	0	0	0
Klebsiella_quasivariicola	0	0	0	0	5.04e-07	0	0	0	0	0	0	5.5e-06	0	0	0	0	0	0	0	2.47e-05	0	0	0	0	0	0	0	0	0	0	1.45e-06	0	0	0	0	0	0	0	0	0	0	0	0	0	5.43e-06	0	0	0	0
Klebsiella_pneumoniae	0.0002589	6.21e-05	0.000694894	0.000145169	0.000147161	1.99e-05	0	0	0.000192631	0.00028193	0.00504818	8.9e-05	0	1.01e-05	2.85e-05	3.72e-06	0.000210928	2.99e-05	0.000217656	0.27727	0.000441175	0	0.000370374	0.000298373	0.00156232	0.000275999	4.83e-05	0	0	1.28e-05	0.000181589	0.0006279	6.54e-05	0.000219358	0	0.000545318	0.000131852	0.000200198	1.51e-05	0	0	0.000179419	0.00485617	0.000282559	0.000207961	0	0	0	3.15e-05
Klebsiella_variicola	3.21e-05	0	0	3.32e-05	7.62e-05	0	0	0	0	1.43e-06	4.41e-06	0.000365323	0	0	0	0	0	1.01e-06	0	0.000278086	2.36e-06	9.72e-06	2.74e-06	0	0	1.33e-05	0	0	0	0	1.81e-05	0	0	2.49e-05	0	0	3.48e-05	7.15e-05	0	0	0	0	5.5e-06	0	0.000291138	0	0	0	0
Klebsiella_aerogenes	0	0	0	0	0	0	0	0	0	2.8e-05	0	4.06e-05	1.12e-06	0	0	0	0	4.51e-07	0	6.93e-06	0.000113151	0	0	0	0	0	0	0	0	0	0	0	0	0	0	0	0	0	0	0	0	0	0	2.53e-05	3.02e-05	0	0	0	0
Pluralibacter_gergoviae	0	0	0	0	0	0	0	0	0	0	0	5.27e-07	0	4.25e-06	0	0	0	0	0	0	3.24e-07	0	0	0	0	0	0	0	0	0	0	0	0	0	0	0	0	0	0	0	0	0	0	0	0	0	9.3e-06	0	0
Kluyvera_cryocrescens_A	0	0	0	0	7.7e-07	0	0	0	0	0	0	0	0	0	0	0	0	0	0	0	0	0	0	0	0	0	0	0	0	0	0	0	0	0	0	0	0	0	0	0	0	0	0	0	0	0	0	0	0
Kluyvera_cryocrescens	0	0	0	0	1.49e-06	6.06e-07	0	0	0	0	0	1.64e-06	0	0	0	0	0	0	0	4.4e-07	0	0	0	0	0	0	0	0	0	0	1.14e-06	0	0	0	0	0	0	2.1e-06	0	0	0	0	0	0	1.21e-06	0	0	0	0
Kluyvera_intermedia	0	0	0	0	0	0	0	0	0	0	0	0	0	0	0	0	0	0	0	0	0	0	0	0	0	0	0	0	0	0	0	0	0	0	0	0	0	0	0	0	0	0	0	0	0	0	0	0	0
Kluyvera_ascorbata	4.22e-07	6.51e-07	1.14e-06	0.000151635	0.000783228	7.92e-07	1.11e-06	0	0	0	0	1.02e-05	0	0	0	0	0	0	0	6.23e-07	0	0	0	0	0	0	0	0	0	7.64e-07	1.02e-06	0	0	0	0	0	0.000139277	0.000741244	0	0	0	0	0	0	1.22e-05	0	0	0	0
Kluyvera_sichuanensis	0	0	0	2.42e-05	8.06e-05	0	0	0	0	0	0	1.05e-06	0	0	0	0	0	0	0	1.54e-06	0	0	0	0	0	0	0	0	0	0	2.55e-06	0	0	0	0	0	1.93e-05	7.4e-05	0	0	0	0	0	0	0	0	0	0	0
Kluyvera_georgiana	0	0	0	9.86e-07	1.67e-06	0	0	0	0	0	0	7.06e-06	0	0	0	0	0	0	0	0	0	0	0	0	0	0	0	0	0	0	2.33e-06	0	0	0	0	0	0	2.14e-06	0	0	0	0	0	0	7.36e-06	0	0	0	0
Kluyvera_georgiana_A	0	0	0	0	0	5.7e-06	0	0	0	0	0	1.05e-06	0	0	0	0	0	0	0	0	0	0	0	0	0	0	0	0	0	0	0	0	0	0	0	0	0	0	7.36e-06	0	0	0	0	0	0	0	0	0	0
Kluyvera_ascorbata_B	0	0	0	7.45e-07	4.34e-06	0	0	0	0	0	0	1.37e-06	0	0	0	0	0	0	0	0	0	0	0	0	0	0	0	0	0	0	0	0	0	0	0	0	0	5.28e-06	0	0	0	0	0	0	1.96e-06	0	0	0	0
Escherichia_fergusonii	0	0	0	0	0	0	0	0	0	0	0	0	0	0	0	0	0	0	0	0	0	0	0	0	0	0	3.2e-06	0	0	0	0	0	0.000144772	0	0	0	0	0	0	0	0	0	0	0	0	0	0	0	0
Escherichia_coli_D	0	0	0	0.00099934	0	0	0	0	0	2.5e-05	0.00052005	0	0.0012127	0	2.11e-05	0	0.000154371	0	0	0.000184269	0.000578088	0	0.00372203	0.00148574	0.00381395	0	0.000314854	0	5.52e-05	0.000595357	6.91e-06	0.000532873	0.000225311	0	0	0	0.00102498	0	0	0	0	0	0.000757803	0	0	0.00105282	0	0	0
Escherichia_dysenteriae	7.57e-06	0	0	0.000133666	1.01e-05	0	0	0	0	1.15e-05	0	0	0	0	1.17e-05	0.000160717	0	0	0	0	1.29e-05	0	0.000192662	1.03e-05	0.00384947	0	0.000208995	0	0	0	0	0.000122442	0.000639075	0	0	0	0.000185168	0	0	0	0	0	0	0	0	0	0	8.39e-06	0.000160274
Escherichia_coli	0.000437784	0	2.64e-05	1.15e-05	0.00072698	0.0013009	0	4.98e-05	0.000232001	2.88e-05	1.43e-05	0	0	4.4e-05	0.0143562	0.000692828	3.21e-05	0.000972498	0	1.07e-05	0.00398412	0	2.66e-05	4.54e-05	0.000100836	5.65e-05	0.0787963	0.000151807	0.000168081	0.000111205	0.000107861	0.0505967	0.000670469	0.000392271	0	0	0	0.000701689	0.00139248	0	0	0.000204176	0	0	0	0	0	0.0230651	0.000676902
Escherichia_flexneri	0.000766405	0	2.84e-05	0.000364958	0.0012552	0.000281986	5.18e-05	0	9.12e-05	0.00381955	0	1.69e-05	0.000823877	1.55e-05	0.000533817	0.00294856	2.48e-05	0.000408802	0.000249406	0.00129041	0.00807514	0	0.00422947	0.000876315	8.99e-05	0.000345383	0.00195716	2.51e-05	1.94e-05	0.000308408	0.00140131	0.0087071	0.0342525	0.000684497	0	0	0.000481638	0.00113221	0.000268993	0	0	2.79e-05	0	0.005033	0	0.000811825	0	0.000214836	0.00273419
Escherichia_coli_C	0	0	0	0	0	0	0	0	0	0	0	0	0	0	0	0	0	0	0	0	0	0	0	0	0	0	1.32e-05	0	0	0	0	6.63e-06	0.000149766	0	0	0	0	0	0	0	0	0	0	0	0	0	0	0	0
Escherichia_sp002965065	0	0	0	0	0	0	0	0	0	0	0	0	0	0	0	0	0	0	0	0	0	0	0	0	0	0	1.73e-06	0	0	0	0	0	0	0	0	0	0	0	0	0	0	0	0	0	0	0	0	0	0
Escherichia_coli_E	0	0	0	0	0	0	0	0	0	0	0	0	0	0	0	0	0	0	0	0	0	0	0	0	0	0	1.23e-06	0	0	0	0	0	0	0	0	0	0	0	0	0	0	0	0	0	0	0	0	0	0
Escherichia_sp001660175	0	0	0	0	0	0	0	0	0	0	0	0	0	0	0	0	0	0	0	0	0	0	0	0	0	0	1.18e-06	0	0	0	0	0	0	0	0	0	0	0	0	0	0	0	0	0	0	0	0	0	0
Escherichia_sp005843885	0	0	0	0	0	0	0	0	0	0	0	0	0	0	0	0	0	0	0	0	0	0	0	0	0	0	5.96e-06	0	0	0	0	2.93e-06	2.09e-06	0	0	0	0	0	0	0	0	0	0	0	0	0	0	0	0
Escherichia_sp004211955	0	0	0	0	0	0	0	0	0	0	0	0	0	0	0	0	0	0	0	0	0	0	0	0	0	0	0	0	0	0	0	0	0	0	0	0	0	0	0	0	0	0	0	0	0	0	0	0	0
Escherichia_albertii	0	0	0	0	0	0	0	0	0	0	0	0	0	0	0	0	0	0	0	0	7.44e-07	0	0	0	0	0	6.68e-06	0	0	0	0	5.38e-06	1.15e-06	0	0	0	0	0	0	0	0	0	0	0	0	0	0	0	0
Escherichia_sp000208585	0	0	0	0	0	0	0	0	0	0	0	0	0	0	0	0	0	0	0	0	0	0	0	0	0	0	6.78e-06	0	0	0	0	2.52e-06	1.32e-06	0	0	0	0	0	0	0	0	0	0	0	0	0	0	0	0
Escherichia_marmotae	0	0	0	0	0	0	0	0	0	0	0	0	0	0	0	0	0	0	0	0	0	0	0	0	0	0	1.85e-06	0	0	0	0	0	0	0	0	0	0	0	0	0	0	0	0	0	0	0	0	0	0
Salmonella_enterica	0	0	0	0	0	0	0	0	0	0	0	0	0	0	1.15e-07	0	0	0	0	2.02e-06	0	0	0	0	0	0	5.37e-07	0	0	0	0	0	0	0	0	0	0	0	0	0	0	0	0	0	0	0	0	0	0
Citrobacter_A_sp009363175	0	2.56e-06	0	0	0	0	0	0	0	0	0	0	0	0	0	0	0	0	0	0	0	0	0	0	0	0	0	0	0	0	0	0	0	0	3.45e-06	0	0	0	0	0	0	0	0	0	0	0	0	0	0
Citrobacter_A_farmeri	0	0	0	0	3.53e-07	0	0	0	0	0	0	0	0	0	0	0	0	0	0	0	0	0	0	0	0	0	0	0	0	0	0	0	0	0	0	0	0	0	0	0	0	0	0	0	0	0	0	0	0
Citrobacter_A_amalonaticus	0	0	0	0	6.09e-07	0	0	0	0	0	0	1.03e-06	0	0	0	0	0	0	0	0	0	0	0	0	0	0	0	0	0	0	0	0	0	0	0	0	0	0	0	0	0	0	0	0	0	0	0	0	0
Citrobacter_B_koseri	0	0	0	0	0	0	0	0	0	0	0	0	0	0	0	0	0	0	0	0	0	0	0	0	0	0	0	0.000157566	0	0	0	0	0	4.46e-06	0	0	0	0	0	0	0	0	3.64e-06	0	0	0	0	0	0
Citrobacter_braakii	0	0	0	0	2.03e-06	0	0	0	0	0	4.96e-06	1.37e-06	0	0	0	0	0	0	0	9.57e-06	0	0	0	0	0	0	0	0	0	0	4.58e-06	0	0	0	0	0	0	1.22e-06	0	0	0	0	8.37e-06	0	0	0	0	0	0
Citrobacter_europaeus	0	0	0	0	0	0	0	0	0	0	0	0	0	0	0	0	0	0	0	0.000227189	0	0	0	0	0	0	0	0	0	0	0	0	0	0	0	0	0	0	0	0	0	0	0	0	0	0	0	0	0
Citrobacter_freundii_A	0	0	0	0	0	0	0	0	0	0	0	0	0	0	0	0	0	0	0	0	0	0	0	0	0	0	1.64e-06	0	0	0	0	0	0	0	0	0	0	0	0	0	0	0	0	0	0	0	0	0	0
Citrobacter_portucalensis	0	1.32e-06	0	3.07e-06	0.000147542	0	2.71e-06	0	0	6.47e-06	1.09e-06	1.61e-05	0	0	0	0	0	0	4.33e-06	0.00487945	9.19e-06	0	3.58e-06	5.87e-06	2.94e-06	0	0	0	0	0	2.14e-05	0	0	0	0	0	0	0.000140797	0	0	0	0	2.9e-06	5.82e-06	1.38e-05	0	0	0	0
Citrobacter_freundii	0	0	0	0	1.46e-05	0	0	0	0	0	0	9.06e-05	0	0	0	1.19e-06	1.8e-05	0	3.36e-06	0.00447953	1.04e-05	0	1.59e-05	7.11e-06	5.89e-06	0	1.89e-06	0	0	0	3.12e-05	0	0	0	0	0	0	1.1e-05	0	0	0	0	0	0	7.72e-05	0	0	0	0
Citrobacter_werkmanii	0	0	0	9.91e-07	0	0	0	0	0	0	0	1.29e-06	0	0	0	0	0	0	0	6.01e-06	0	0	0	0	0	0	0	0	0	0	0	0	0	0	0	0	0	0	0	0	0	0	0	0	0	0	0	0	0
Citrobacter_youngae	0	0	0	0	1.56e-06	0	0	0	0	6.37e-06	0	6.57e-06	0	0	0	0	0	0	0	7.62e-06	0	0	0	0	0	0	0	0	0	0	1.54e-06	0	0	0	0	0	0	0	0	0	0	0	0	7.7e-06	6.44e-06	0	0	0	0
Citrobacter_sp005281345	0	0	0	0	0	0	0	0	0	0	0	0	0	0	0	0	0	0	0	8.77e-07	0	0	0	0	0	0	0	0	0	0	0	0	0	0	0	0	0	0	0	0	0	0	0	0	0	0	0	0	0
Citrobacter_gillenii	0	0	0	0	0	0	0	0	0	0	9.69e-07	5.53e-06	0	0	0	0	0	0	0	4.61e-05	0	0	0	0	0	0	0	0	0	0	0	0	0	0	0	0	0	0	0	0	0	0	1.98e-06	0	4.05e-06	0	0	0	0
Citrobacter_murliniae	0	0	0	0	0	0	0	0	0	0	0	0	0	0	0	0	0	0	0	6.73e-07	0	0	0	0	0	0	0	0	0	0	0	0	0	0	0	0	0	0	0	0	0	0	0	0	0	0	0	0	0
Pseudescherichia_sp002918705	0	0	0	0	2.87e-06	0	0	0	0	0	0	0	0	0	0	0	0	0	0	0	0	0	0	0	0	0	0	0	0	0	0	0	0	0	0	0	0	1.73e-06	0	0	0	0	0	0	0	0	0	0	0
Kosakonia_sp000410515	0	0	0	0	0	0	0	0	0	0	0	0	0	0	0	0	0	0	0	4.77e-07	0	0	0	0	0	0	0	0	0	0	0	0	0	0	0	0	0	0	0	0	0	0	0	0	0	0	0	0	0
Kosakonia_oryzendophytica	0	0	0	0	0	0	0	0	0	0	0	0	0	0	0	0	0	0	0	0	0	0	0	0	0	0	0	0	0	0	0	0	0	0	0	0	0	0	0	0	0	0	0	0	0	0	0	0	0
Kosakonia_cowanii	0	0	0	0	0	0	0	0	0	0	0	0	0	0	0	0	0	0	0	0	0	0	0	0	0	0	0	0	0	0	0	0	0	0	0	0	0	0	0	0	0	0	0	0	0	0	0	0	0
Phytobacter_ursingii	0	0	0	0	0	0	0	0	0	0	0	0	0	0	0	0	0	0	0	3.83e-06	0	0	0	0	0	0	0	0	0	0	0	0	0	0	0	0	0	0	0	0	0	0	0	0	0	0	0	0	0
Cronobacter_sakazakii	0	0	0	0	0	0	0	0	0	0	0	0	0	0	0	0	0	0	0	9e-07	0	0	0	0	0	0	0	0	0	0	0	0	0	0	0	0	0	0	0	0	0	0	0	0	0	0	0	0	0
Atlantibacter_subterranea	0	0	0	0	0	0	0	0	0	0	0	0	0	0	0	0	0	0	0	7.85e-07	0	0	0	0	0	0	0	0	0	0	0	0	0	0	0	0	0	0	0	0	0	0	0	0	0	0	0	0	0
Mangrovibacter_phragmitis	0	0	0	0	0	0	0	0	0	0	0	0	0	0	0	0	0	0	0	0	0	0	0	0	0	0	0	0	0	0	0	0	0	0	0	0	0	0	0	0	0	0	0	0	0	0	0	0	0
Buttiauxella_gaviniae	0	0	0	0	0	0	0	0	0	0	0	0	0	0	0	0	0	0	0	0	0	0	0	0	0	0	0	0	0	0	0	0	0	0	0	0	0	0	0	0	0	0	0	0	0	0	0	0	0
Buttiauxella_noackiae	0	0	0	0	0	0	0	0	0	0	0	0	0	0	0	0	0	0	0	0	0	0	0	0	0	0	0	0	0	0	0	0	0	0	0	0	0	0	0	0	0	0	0	0	0	0	0	0	0
Cedecea_neteri	0	0	0	0	4.39e-06	0	0	0	0	0	0	0	0	0	0	0	0	0	0	0	0	0	0	0	0	0	0	0	0	0	0	0	0	0	0	0	0	3.51e-06	0	0	0	0	0	0	0	0	0	0	0
Cedecea_davisae	0	0	0	0	2.75e-06	0	0	0	0	0	0	0	0	0	0	0	0	0	0	0	0	0	0	0	0	0	0	0	0	0	0	0	0	0	0	0	0	2.38e-06	0	0	0	0	0	0	0	0	0	0	0
Pantoea_sp003512445	0	0	0	0	0	0	0	0	0	0	0	0	0	0	0	0	0	0	0	0	0	0	0	0	0	0	0	0	0	0	0	0	0	0	0	0	0	0	0	0	0	0	0	0	0	0	0	0	0
Pantoea_anthophila	0	0	0	0	0	0	0	0	0	0	0	0	0	0	0	0	0	0	0	0	0	0	0	0	0	0	0	0	0	0	0	0	0	0	0	0	0	0	0	0	0	0	0	0	0	0	0	0	0
Pantoea_ananatis	0	0	0	0	0	0	0	0	0	0	0	0	0	0	0	0	0	0	0	0	0	0	0	0	0	0	0	0	0	0	0	0	0	0	0	0	0	0	0	0	0	0	0	0	0	0	0	0	0
Pantoea_piersonii	0	0	0	0	0	0	0	0	0	0	0	0	0	0	0	0	0	0	0	0	0	0	0	0	0	0	0	0	0	0	0	0	0	0	0	0	0	0	0	0	0	0	0	0	0	0	0	0	0
Pantoea_eucrina	0	0	0	0	0	0	0	0	0	0	0	0	0	0	0	0	0	0	0	0	0	0	0	0	0	0	0	0	0	0	0	0	0	0	0	0	0	0	0	0	0	0	0	0	0	0	0	0	0
Pantoea_dispersa	0	0	0	0	0	0	0	0	0	0	0	0	0	0	0	0	0	0	0	0	0	0	0	0	0	0	0	0	0	0	0	0	0	0	0	0	0	0	0	0	0	0	0	0	0	0	0	0	0
Erwinia_amylovora	0	0	0	0	0	0	0	0	0	0	0	0	0	0	0	0	0	0	0	0	0	0	0	0	0	0	0	0	0	0	0	0	0	0	0	0	0	0	0	0	0	0	0	0	0	0	0	0	0
Erwinia_coffeiphila	0	0	0	0	0	0	0	0	0	0	0	0	0	0	0	0	0	0	0	0	0	0	0	0	0	0	0	0	0	0	0	0	0	0	0	0	0	0	0	0	0	0	0	0	0	0	0	0	0
Erwinia_sp001422605	0	0	0	0	0	0	0	0	0	0	0	0	0	0	0	0	0	0	0	0	0	0	0	0	0	0	0	0	0	0	0	0	0	0	0	0	0	0	0	0	0	0	0	0	0	0	0	0	0
Serratia_nematodiphila	0	0	0	0	0	0	0	0	0	0	0	0	0	0	0	0	0	0	0	0	0	0	0	0	0	0	0	0	0	0	0	0	0	0	0	0	0	0	0	0	0	0	0	0	0	0	0	0	0
Serratia_surfactantfaciens	0	0	0	0	0	0	0	0	0	0	3.32e-06	0	0	0	0	0	0	0	0	0	0	0	0	0	0	0	0	0	0	0	0	0	0	0	0	0	0	0	0	0	0	0	0	0	0	0	0	0	0
Serratia_marcescens_B	0	0	0	2.87e-06	0	0	0	0	0	0	0	0	0	0	0	0	0	0	0	0	0	0	0	0	0	0	0	0	0	0	0	0	0	0	0	0	0	0	0	0	0	0	0	0	0	0	0	0	0
Serratia_marcescens_K	0	0	0	0	0	0	0	0	0	0	0	0	0	0	0	0	0	0	0	8.06e-08	0	0	0	0	0	0	0	0	0	0	0	0	0	0	0	0	0	0	0	0	0	0	0	0	0	0	0	0	0
Serratia_marcescens_I	0	0	0	0	0	0	0	0	0	0	0	0	0	0	0	0	0	0	0	0	0	0	0	0	0	0	0	0	0	0	0	0	0	0	0	0	0	0	0	0	0	0	0	0	0	0	0	0	0
Serratia_grimesii	0	0	0	0	0	0	0	0	0	0	0	0	0	0	0	0	0	0	0	0	0	0	0	0	0	0	0	0	0	0	0	0	0	0	0	0	0	0	0	0	0	0	0	0	0	0	0	0	0
Serratia_liquefaciens	0	0	0	0	0	0	0	0	0	0	0	0	0	0	0	0	0	0	0	0	0	0	0	0	0	0	0	0	0	0	0	0	0	0	0	0	0	0	0	0	0	0	0	0	0	0	0	0	0
Rahnella_aquatilis_B	0	0	0	0	0	0	0	0	0	0	0	0	0	0	0	0	0	0	0	0	0	0	0	0	0	0	0	0	0	0	0	0	0	0	0	0	0	0	0	0	0	0	0	0	0	0	0	0	0
Rouxiella_badensis	0	0	0	0	0	0	0	0	0	0	0	0	0	0	0	0	0	0	0	0	0	0	0	0	0	0	0	0	0	0	0	0	0	0	0	0	0	0	0	0	0	0	0	0	0	0	0	0	0
Yersinia_hibernica	0	0	0	0	0	0	0	0	0	0	0	0	0	0	0	0	0	0	0	0	0	0	0	0	0	0	0	0	0	0	0	0	0	0	0	0	0	0	0	0	0	0	0	0	0	0	0	0	0
Yersinia_nurmii	0	0	0	0	0	0	0	0	0	0	0	0	0	0	0	0	0	0	0	0	0	0	0	0	0	0	0	0	0	0	0	0	0	0	0	0	0	0	0	0	0	0	0	0	0	0	0	0	0
Pectobacterium_brasiliense	0	0	0	0	0	0	0	0	0	0	0	0	0	0	0	0	0	0	0	0	0	0	0	0	0	0	0	0	0	0	0	0	0	0	0	0	0	0	0	0	0	0	0	0	0	0	0	0	0
Pectobacterium_aroidearum	0	0	0	0	0	0	0	0	0	0	0	0	0	0	0	0	0	0	0	0	0	0	0	0	0	0	0	0	0	0	0	0	0	0	0	0	0	0	0	0	0	0	0	0	0	0	0	0	0
Edwardsiella_anguillarum	0	0	0	0	0	0	0	0	0	0	0	0	0	0	0	0	0	0	0	0	0	0	0	0	0	0	0	0	0	0	0	0	0	0	0	0	0	0	0	0	0	0	0	0	0	0	0	0	0
Edwardsiella_piscicida	0	0	0	0	0	0	0	0	0	0	0	0	0	0	0	0	0	0	0	0	0	0	0	0	0	0	0	0	0	0	0	0	0	0	0	0	0	0	0	0	0	0	0	0	0	0	0	0	0
Hafnia_alvei	0	0	0	0	0	0	0	0	0	0	2.32e-06	0	0	0	0	0	0	0	0	8.17e-07	0	0	0	0	1.99e-05	0	0	0	0	0	0	0	0	0	0	0	0	0	0	0	0	0	3.44e-06	0	0	0	0	0	0
Hafnia_proteus	0	0	0	0	0	0	0	0	0	0	2.61e-06	0	0	0	0	0	0	0	0	0	0	0	0	0	0	0	0	0	0	0	0	0	0	0	0	0	0	0	0	0	0	0	2.84e-06	0	0	0	0	0	0
Hafnia_paralvei	0	0	0	0	0	0	0	0	0	0	0	0	0	0	0	0	0	0	0	4.51e-06	0	0	0	0	0	0	0	0	0	0	0	0	0	0	0	0	0	0	0	0	0	0	0	0	0	0	0	0	0
Proteus_cibarius	0	0	0	0	0	0	0	0	0	0	0	0	0	0	0	0	0	0	0	0	0	0	0	0	0	0	0	0	0	0	0	0	0	0	0	0	0	0	0	0	0	0	0	0	0	0	0	0	0
Proteus_sp003144395	0	0	0	0	0	0	0	0	0	0	0	0	0	0	0	0	0	0	0	0	0	0	0	0	0	0	0	0	0	0	0	0	0	0	0	0	0	0	0	0	0	0	0	0	0	0	0	0	0
Proteus_vulgaris	0	0	0	0	0	0	0	0	0	0	0	0	0	0	0	0	0	0	0	0	0	0	0	0	0	0	0	0	0	0	0	0	0	0	0	0	0	0	0	0	0	0	0	0	0	0	0	0	0
Proteus_mirabilis	0	0	0	0	0	0	0	0	0	0	0	0	0	0	0	0	0	0	0	0	0	0	0	0	0	0	0	0	0	0	0	0	0	0	0	0	0	0	0	0	0	0	0	0	0	0	0	0	0
Morganella_morganii	0	4.75e-06	1.12e-06	0.00149753	0	0	9.36e-07	0	0	0	0	0	0	0	0	0	0	0	0	0	2e-06	0	0	0	0	0	0	0	0	0	0	0	0	0	8.28e-06	0	0.0013271	0	0	0	0	0	0	0	0	0	0	0	0
Morganella_psychrotolerans	0	0	0	0	0	0	0	0	0	0	0	0	0	0	0	0	0	0	0	0	0	0	0	0	0	0	0	0	0	0	0	0	0	0	0	0	0	0	0	0	0	0	0	0	0	0	0	0	0
Haemophilus_haemolyticus	0	4.4e-06	0	0	0	0	0	0	0	7.16e-06	0	0	2.6e-06	3.44e-06	0	0	0	0	0	4.34e-05	0	0	7.09e-05	1.93e-05	0	0	0	0	0	0	1.03e-05	0	0	0	0	0	0	0	0	0	0	0	0	0	0	0	0	0	0
Haemophilus_sp002998595	0	2.12e-05	0	0	0	0	0	0	0	0	0	0	0	0	0	0	0	0	0	0	0	0	0.000160576	3.95e-06	0	0	0	0	0	0	0	0	0	0	0	0	0	0	0	0	0	0	0	0	0	0	0	0	0
Rodentibacter_ratti	0	0	0	0	0	0	0	0	0	0	0	0	0	0	0	0	0	0	0	0	0	0	0	0	0	0	0	0	0	0	0	0	0	0	0	0	0	0	0	0	0	0	0	0	0	0	0	0	0
Haemophilus_D_parainfluenzae_M	1.2e-05	6.09e-05	0.000258034	8.62e-05	0	0	5.04e-05	8.02e-06	9.38e-06	8.62e-05	4.07e-05	1.48e-05	3.28e-05	0.000166434	0	1.72e-05	5.4e-05	1.34e-05	0	0.000359556	7.73e-05	2.47e-05	0.000654119	0.000241225	2.43e-05	2.65e-05	0	0	6.16e-05	0.000163112	0.000316625	3.63e-05	0	0	6.07e-05	0.000223793	9.02e-05	0	0	5.29e-05	0	0	8.71e-05	9.88e-05	0	5.04e-05	0.000123154	0	2.47e-05
Haemophilus_D_sp900755445	0	1.48e-05	0.000172115	1.52e-05	0	0	1.98e-05	0	0	4.57e-05	0	0	0	0	0	0	0	0	0	6.65e-05	0	1.71e-05	0.000111473	0.000103728	0	0	0	0	3.18e-05	0	2.19e-05	0	0	0	0	0.000153762	0	0	0	0	0	0	0	0	0	0	0	0	0
Haemophilus_D_parainfluenzae_A	0	1.04e-05	0.000105626	0	0	0	1.78e-05	0	0	2.53e-05	4.82e-05	0	4.44e-05	5.52e-05	0	8.26e-06	2.74e-05	0	0	0.000131073	2.32e-05	0	0.000251808	0.00013941	0	1.12e-05	0	0	6.58e-05	5.73e-05	0.00015086	2.03e-05	0	0	0	7.21e-05	0	0	0	0	0	0	0	0	0	5e-05	3.48e-05	0	0
Haemophilus_D_sp001815355	2.3e-05	2.36e-05	0.000268751	7.89e-05	0	0	0.000138786	1.13e-05	1.12e-05	5.21e-05	0.000154595	3.65e-05	4.11e-05	0.000190828	0	2.28e-05	8.28e-05	3.31e-05	0	0.00143024	0.000186591	0	0.000733143	0.000402386	3.21e-05	3.55e-05	0	0	8.54e-05	0.000301139	0.000531296	5.79e-05	0	0	0	0.000184741	4.48e-05	0	0	0.000123265	0	0	0.000148592	0	0	0	0.000149156	0	0
Haemophilus_D_sp900756155	0	0	3.51e-05	0	0	0	2.6e-05	0	0	0	5.6e-05	0	1.52e-05	5.92e-05	0	0	1.58e-05	0	0	0.000306882	3.09e-05	0	0.000259732	0.000153448	0	1.68e-05	0	0	0	7.53e-05	0.000122667	2.82e-05	0	0	0	0	0	0	0	0	0	0	0	0	0	0	8.53e-05	0	0
Haemophilus_D_parainfluenzae	9.66e-05	0.00022035	0.000968675	7.59e-05	2.11e-05	0	0.000121346	6.88e-05	6.03e-05	0.000356228	0.00016289	4.32e-05	0.000223171	0.000275131	2.35e-05	9.34e-05	0.000203448	4.55e-05	2.86e-05	0.00270409	0.000786786	3.1e-05	0.0086428	0.000437474	6.7e-05	0.000100159	0	5.99e-05	0.000119508	0.00043817	0.00248896	0.000232539	0	9.8e-05	0.000225712	0.000810783	6.55e-05	3.72e-05	0	0.000135724	0	0	0.000120394	0.000327313	4.06e-05	0.000233747	0.000235547	0	9.8e-05
Haemophilus_D_sp900764435	0	0	2.64e-05	0	0	0	2.52e-05	0	0	1.99e-05	3.65e-05	0	1.81e-05	1.46e-05	0	0	1.34e-05	0	0	0.000274236	2.31e-05	0	0.000194494	1.3e-05	0	1.14e-05	0	0	4.2e-05	8.22e-05	0.000107757	0	0	0	0	0	0	0	0	4.09e-05	0	0	0	0	0	0	0	0	0
Haemophilus_D_parainfluenzae_K	3.76e-05	6.17e-05	0.000647461	8.1e-05	1.62e-05	0	0.000291986	2.36e-05	2.4e-05	0.000158697	0.000519458	0.000182382	8.88e-05	0.000474421	0	4.28e-05	7.84e-05	3.35e-05	0	0.00185726	0.000156888	5.38e-05	0.00100182	0.000529065	8.51e-05	0.000110123	1.48e-05	0	0.000533689	0.000702782	0.00332584	0.000110179	0	5.91e-05	4.62e-05	0.000382961	0	0	0	0.000248109	0	0	0.000430851	0.000136173	0.000205636	0.000121313	0.000384892	0	4.22e-05
Haemophilus_D_parainfluenzae_N	0	0	0.000113775	0	0	0	4.31e-05	0	0	2.26e-05	7.26e-05	0	1.66e-05	6.71e-05	0	0	0	0	0	0.000261131	1.69e-05	0	0.000201723	1.7e-05	0	1.49e-05	0	0	0	6.57e-05	0.00010896	3.61e-05	0	0	0	8.63e-05	0	0	0	0	0	0	5.06e-05	0	0	0	7.38e-05	0	0
Haemophilus_D_parainfluenzae_L	1.28e-05	2.63e-05	0.000308206	2.44e-05	0	0	2.42e-05	0	0	5.89e-05	0.000127133	0	1.75e-05	9.19e-05	0	1.4e-05	2.64e-05	1.2e-05	0	0.000667824	4.55e-05	2.04e-05	0.00042575	0.000257374	1.86e-05	1.65e-05	0	0	2.25e-05	0.000191816	0.000161106	3.95e-05	0	0	0	0.00016394	0	0	0	0	0	0	0.000101053	3.4e-05	0	0	8.9e-05	0	0
Haemophilus_D_sp900756875	3.12e-05	7.03e-05	0.000662665	5.29e-05	2.08e-05	0	3.69e-05	8e-06	1.46e-05	0.000123852	2.33e-05	0	6.28e-06	2.36e-05	0	3.62e-05	9.6e-05	2.49e-05	0	0.00104886	3.87e-05	7.05e-05	0.00177064	0.000626471	0	1.7e-05	0	0	2.07e-05	2.93e-05	3.11e-05	6.68e-05	0	2.32e-05	4.7e-05	0.000714482	2.7e-05	2.64e-05	0	0	0	0	0	0.000121462	0	0	3.84e-05	0	3.17e-05
Haemophilus_D_sp001679485	1.61e-05	3.03e-05	0.000300022	5.46e-05	0	0	6.63e-05	9.79e-06	2.18e-05	0.000109654	3.21e-05	1.75e-05	3.45e-05	8.68e-05	0	2.02e-05	5.66e-05	2.03e-05	0	0.000268247	7.08e-05	0	0.000494395	0.000221397	0	1.35e-05	0	0	7.73e-05	9.57e-05	0.00019854	4.17e-05	0	0	3.57e-05	0.000227151	0	0	0	0.000104196	0	0	0	0.000134399	0	0	9.02e-05	0	0
Haemophilus_D_parainfluenzae_J	0	6.93e-06	6.47e-05	4.1e-05	0	0	1.72e-05	0	0	2.93e-05	2.35e-05	0	8.83e-06	1.9e-05	0	3.98e-06	1.29e-05	4.68e-06	0	0.000166268	7.94e-06	0	8.37e-05	3.58e-05	0	4.57e-06	0	0	1.7e-05	2.91e-05	3.15e-05	0	0	0	0	5.06e-05	4.58e-05	0	0	0	0	0	0	2.63e-05	0	0	0	0	0
Haemophilus_D_pittmaniae	0	0	0	0	0	0	0	0	0	0	0	1.86e-06	0	0	0	6.03e-06	0	0	0	9.76e-06	0	0	5.99e-06	0	0	0	0	0	0	0	0	0	0	0	0	0	0	0	0	0	0	0	0	0	0	0	0	0	6.51e-06
Aggregatibacter_segnis	0	0	0	0	0	0	0	0	0	0	0	0	0	0	0	0	0	0	0	0	0	0	5.25e-05	0	0	0	0	0	0	0	0	0	0	0	0	0	0	0	0	0	0	0	0	0	0	0	0	0	0
Aggregatibacter_segnis_A	0	0	0	0	0	0	0	0	0	0	0	0	0	0	0	0	0	0	0	0	0	0	4.54e-05	0	0	0	0	0	0	0	0	0	0	0	0	0	0	0	0	0	0	0	0	0	0	0	0	0	0
Aggregatibacter_sp000466335	0	0	0	0	0	0	0	0	0	0	0	0	0	0	0	0	0	0	0	0	0	0	0	0	0	0	0	0	0	0	0	0	0	0	0	0	0	0	0	0	0	0	0	0	0	0	0	0	0
Aggregatibacter_kilianii	0	0	0	0	0	0	0	0	0	0	0	0	3.67e-06	0	0	0	0	0	0	0	0	0	2.4e-05	0	0	0	0	0	0	0	0	0	0	0	0	0	0	0	0	0	0	0	0	0	0	0	0	0	0
Aggregatibacter_aphrophilus	3.3e-06	1.39e-06	0	0	0	0	0	0	0	4.53e-06	0	0	0	5.52e-06	0	0	0	0	0	4.35e-05	1.64e-06	0	8.83e-05	0	0	0	0	0	0	7.79e-06	0	0	0	0	0	0	0	0	0	0	0	0	0	0	0	0	0	0	0
Aggregatibacter_actinomycetemcomitans	0	0	0	0	0	0	0	0	0	0	0	0	0	0	0	0	0	0	0	0	0	0	0	0	0	0	0	0	0	0	0	0	0	0	0	0	0	0	0	0	0	0	0	0	0	0	0	0	0
Haemophilus_A_parahaemolyticus	0	0	0	0	0	0	0	0	0	0	0	0	0	0	0	0	0	0	0	0	0	0	0	0	0	0	0	0	0	0	0	0	0	0	0	0	0	0	0	0	0	0	0	0	0	0	0	0	0
Haemophilus_A_paraphrohaemolyticus	0	0	0	0	0	0	0	0	0	0	0	0	0	0	0	0	0	0	0	0	0	0	0	0	0	0	0	0	0	0	0	0	0	0	0	0	0	0	0	0	0	0	0	0	0	0	0	0	0
Haemophilus_A_sputorum	0	3.91e-05	0	3.52e-06	0	0	7.46e-06	3.39e-06	0	4.5e-06	0	3.56e-06	1.71e-05	4.49e-06	0	0	6.07e-06	0	0	0	8.17e-06	0	4.11e-05	3.06e-05	0	1.18e-05	0	0	2.89e-05	8.85e-06	4.35e-06	0	0	0	3.05e-05	0	0	0	0	8.03e-06	0	0	0	0	0	1.11e-05	0	0	0
Haemophilus_B_ducreyi	0	0	0	0	0	0	0	0	0	0	0	0	0	0	0	0	0	0	0	0	0	0	0	0	0	0	0	0	0	0	0	0	0	0	0	0	0	0	0	0	0	0	0	0	0	0	0	0	0
Gallibacterium_anatis	0	0	0	0	0	0	0	0	0	0	0	0	0	0	0	0	0	0	0	0	0	0	0	0	0	0	0	0	0	0	0	0	0	0	0	0	0	0	0	0	0	0	0	0	0	0	0	0	0
Chelonobacter_testudinis	0	0	0	0	0	0	0	0	0	0	0	0	0	0	0	0	0	0	0	0	0	0	0	0	0	0	0	0	0	0	0	0	0	0	0	0	0	0	0	0	0	0	0	0	0	0	0	0	0
Vibrio_rotiferianus	0	0	0	0	0	0	0	0	0	0	0	0	0	0	0	0	0	0	0	0	0	0	0	0	0	0	0	0	0	0	0	0	0	0	0	0	0	0	0	0	0	0	0	0	0	0	0	0	0
Vibrio_alginolyticus	0	0	0	0	0	0	0	0	0	0	0	0	0	0	0	0	0	0	0	0	0	0	0	0	0	0	0	0	0	0	0	0	0	0	0	0	0	0	0	0	0	0	0	0	0	0	0	0	0
Vibrio_diabolicus	0	0	0	0	0	0	0	0	0	0	0	0	0	0	0	0	0	0	0	0	0	0	0	0	0	0	0	0	0	0	0	0	0	0	0	0	0	0	0	0	0	0	0	0	0	0	0	0	0
Vibrio_parahaemolyticus	0	0	0	0	0	0	0	0	0	0	0	0	0	0	0	0	0	0	0	0	0	0	0	0	0	0	0	0	0	0	0	0	0	0	0	0	0	0	0	0	0	0	0	0	0	0	0	0	0
Vibrio_vulnificus	0	0	0	0	0	0	0	0	0	0	0	0	0	0	0	0	0	0	0	0	0	0	0	0	0	0	0	0	0	0	0	0	0	0	0	0	0	0	0	0	0	0	0	0	0	0	0	0	0
Vibrio_sp006124995	0	0	0	0	0	0	0	0	0	0	0	0	0	0	0	0	0	0	0	0	0	0	0	0	0	0	0	0	0	0	0	0	0	0	0	0	0	0	0	0	0	0	0	0	0	0	0	0	0
Vibrio_sinaloensis	0	0	0	0	0	0	0	0	0	0	0	0	0	0	0	0	0	0	0	0	0	0	0	0	0	0	0	0	0	0	0	0	0	0	0	0	0	0	0	0	0	0	0	0	0	0	0	0	0
Vibrio_hepatarius	0	0	0	0	0	0	0	0	0	0	0	0	0	0	0	0	0	0	0	0	0	0	0	0	0	0	0	0	0	0	0	0	0	0	0	0	0	0	0	0	0	0	0	0	0	0	0	0	0
Vibrio_metoecus	0	0	0	0	0	0	0	0	0	0	0	0	0	0	0	0	0	0	0	0	0	0	0	0	0	0	0	0	0	0	0	0	0	0	0	0	0	0	0	0	0	0	0	0	0	0	0	0	0
Vibrio_cholerae	0	0	0	0	0	0	0	0	0	0	0	0	0	0	0	0	0	0	0	0	0	0	0	0	0	0	0	0	0	0	0	0	0	0	0	0	0	0	0	0	0	0	0	0	0	0	0	0	0
Vibrio_sp011306175	0	0	0	0	0	0	0	0	0	0	0	0	0	0	0	0	0	0	0	0	0	0	0	0	0	0	0	0	0	0	0	0	0	0	0	0	0	0	0	0	0	0	0	0	0	0	0	0	0
Vibrio_metschnikovii	0	0	0	0	0	0	0	0	0	0	0	0	0	0	0	0	0	0	0	0	0	0	0	0	0	0	0	0	0	0	0	0	0	0	0	0	0	0	0	0	0	0	0	0	0	0	0	0	0
Vibrio_furnissii	0	0	0	0	0	0	0	0	0	0	0	0	0	0	0	0	0	0	0	0	0	0	0	0	0	0	0	0	0	0	0	0	0	0	0	0	0	0	0	0	0	0	0	0	0	0	0	0	0
Vibrio_fluvialis	0	0	0	0	0	0	0	0	0	0	0	0	0	0	0	0	0	0	0	0	0	0	0	0	0	0	0	0	0	0	0	0	0	0	0	0	0	0	0	0	0	0	0	0	0	0	0	0	0
Vibrio_sp011064285	0	0	0	0	0	0	0	0	0	0	0	0	0	0	0	0	0	0	0	0	0	0	0	0	0	0	0	0	0	0	0	0	0	0	0	0	0	0	0	0	0	0	0	0	0	0	0	0	0
Vibrio_plantisponsor	0	0	0	0	0	0	0	0	0	0	0	0	0	0	0	0	0	0	0	0	0	0	0	0	0	0	0	0	0	0	0	0	0	0	0	0	0	0	0	0	0	0	0	0	0	0	0	0	0
Vibrio_diazotrophicus	0	0	0	0	0	0	0	0	0	0	0	0	0	0	0	0	0	0	0	0	0	0	0	0	0	0	0	0	0	0	0	0	0	0	0	0	0	0	0	0	0	0	0	0	0	0	0	0	0
Vibrio_sp014596725	0	0	0	0	0	0	0	0	0	0	0	0	0	0	0	0	0	0	0	0	0	0	0	0	0	0	0	0	0	0	0	0	0	0	0	0	0	0	0	0	0	0	0	0	0	0	0	0	0
Vibrio_ordalii	0	0	0	0	0	0	0	0	0	0	0	0	0	0	0	0	0	0	0	0	0	0	0	0	0	0	0	0	0	0	0	0	0	0	0	0	0	0	0	0	0	0	0	0	0	0	0	0	0
Vibrio_coralliirubri	0	0	0	0	0	0	0	0	0	0	0	0	0	0	0	0	0	0	0	0	0	0	0	0	0	0	0	0	0	0	0	0	0	0	0	0	0	0	0	0	0	0	0	0	0	0	0	0	0
Vibrio_kanaloae	0	0	0	0	0	0	0	0	0	0	0	0	0	0	0	0	0	0	0	0	0	0	0	0	0	0	0	0	0	0	0	0	0	0	0	0	0	0	0	0	0	0	0	0	0	0	0	0	0
Vibrio_toranzoniae	0	0	0	0	0	0	0	0	0	0	0	0	0	0	0	0	0	0	0	0	0	0	0	0	0	0	0	0	0	0	0	0	0	0	0	0	0	0	0	0	0	0	0	0	0	0	0	0	0
Vibrio_chagasii	0	0	0	0	0	0	0	0	0	0	0	0	0	0	0	0	0	0	0	0	0	0	0	0	0	0	0	0	0	0	0	0	0	0	0	0	0	0	0	0	0	0	0	0	0	0	0	0	0
Photobacterium_lipolyticum	0	0	0	0	0	0	0	0	0	0	0	0	0	0	0	0	0	0	0	0	0	0	0	0	0	0	0	0	0	0	0	0	0	0	0	0	0	0	0	0	0	0	0	0	0	0	0	0	0
Photobacterium_aquae	0	0	0	0	0	0	0	0	0	0	0	0	0	0	0	0	0	0	0	0	0	0	0	0	0	0	0	0	0	0	0	0	0	0	0	0	0	0	0	0	0	0	0	0	0	0	0	0	0
Aeromonas_veronii	0	0	0	0	0	0	0	0	0	0	0	0	0	0	0	0	0	0	0	0	0	0	0	0	0	0	0	0	0	0	0	0	0	0	0	0	0	0	0	0	0	0	0	0	0	0	0	0	0
Aeromonas_hydrophila	0	0	0	0	0	0	0	0	0	0	0	0	0	0	0	0	0	0	0	0	0	0	0	0	0	0	0	0	0	0	0	0	0	0	0	0	0	0	0	0	0	0	0	0	0	0	0	0	0
Aeromonas_caviae	0	0	0	0	0	0	0	0	0	0	0	0	0	0	0	0	0	0	0	0	0	0	0	0	0	0	0	0	0	0	0	0	0	0	0	0	0	0	0	0	0	0	0	0	0	0	0	0	0
Aeromonas_rivipollensis	0	0	0	0	0	0	0	0	0	0	0	0	0	0	0	0	0	0	0	0	0	0	0	0	0	0	0	0	0	0	0	0	0	0	0	0	0	0	0	0	0	0	0	0	0	0	0	0	0
Aeromonas_bestiarum	0	0	0	0	0	0	0	0	0	0	0	0	0	0	0	0	0	0	0	0	0	0	0	0	0	0	0	0	0	0	0	0	0	0	0	0	0	0	0	0	0	0	0	0	0	0	0	0	0
Aeromonas_popoffii	0	0	0	0	0	0	0	0	0	0	0	0	0	0	0	0	0	0	0	0	0	0	0	0	0	0	0	0	0	0	0	0	0	0	0	0	0	0	0	0	0	0	0	0	0	0	0	0	0
Aeromonas_salmonicida	0	0	0	0	0	0	0	0	0	0	0	0	0	0	0	0	0	0	0	0	0	0	0	0	0	0	0	0	0	0	0	0	0	0	0	0	0	0	0	0	0	0	0	0	0	0	0	0	0
Aeromonas_molluscorum	0	0	0	0	0	0	0	0	0	0	0	0	0	0	0	0	0	0	0	0	0	0	0	0	0	0	0	0	0	0	0	0	0	0	0	0	0	0	0	0	0	0	0	0	0	0	0	0	0
Aeromonas_bivalvium	0	0	0	0	0	0	0	0	0	0	0	0	0	0	0	0	0	0	0	0	0	0	0	0	0	0	0	0	0	0	0	0	0	0	0	0	0	0	0	0	0	0	0	0	0	0	0	0	0
Oceanisphaera_sp012518835	0	0	0	0	0	0	0	0	0	0	0	0	0	0	0	0	0	0	0	0	0	0	0	0	0	0	0	0	0	0	0	0	0	0	0	0	0	0	0	0	0	0	0	0	0	0	0	0	0
Succinivibrio_sp000431835	0.000401665	0	0	0	0	0	0	0	0	0	0	0	0	0	0	0	0	0	0	0	0	0	0	0	0	0	0	0	3.42e-05	0	0	0	0	0.00105669	0	0	0	0	0	0	0	0	0	0	0	0	0	0	0
Succinivibrio_dextrinosolvens_B	0	0	0	0	0	0	0	0	0	0	0	0	0	0	0	0	0	0	0	0	0	0	0	0	0	0	0	0	0	0	0	0	0	0	0	0	0	0	0	0	0	0	0	0	0	0	0	0	0
Succinatimonas_hippei	0	0	0	0	0	0	0	0	0	0	0	0	0	0	0	0	0	0	0	0	0	0	0	0	0	0	0	0	0	3.21e-06	0	0	0	0	0	0	0	0	0	0	0	0	0	0	0	0	0	0	0
Shewanella_frigidimarina	0	0	0	0	0	0	0	0	0	0	0	0	0	0	0	0	0	0	0	0	0	0	0	0	0	0	0	0	0	0	0	0	0	0	0	0	0	0	0	0	0	0	0	0	0	0	0	0	0
Shewanella_xiamenensis	0	0	0	0	0	0	0	0	0	0	0	0	0	0	0	0	0	0	0	0	0	0	0	0	0	0	0	0	0	0	0	0	0	0	0	0	0	0	0	0	0	0	0	0	0	0	0	0	0
Shewanella_algae	0	0	0	0	0	0	0	0	0	0	0	0	0	0	0	0	0	0	0	0	0	0	0	0	0	0	0	0	0	0	0	0	0	0	0	0	0	0	0	0	0	0	0	0	0	0	0	0	0
Pseudoalteromonas_nigrifaciens	0	0	0	0	0	0	0	0	0	0	0	0	0	0	0	0	0	0	0	0	0	0	0	0	0	0	0	0	0	0	0	0	0	0	0	0	0	0	0	0	0	0	0	0	0	0	0	0	0
Pseudoalteromonas_carrageenovora	0	0	0	0	0	0	0	0	0	0	0	0	0	0	0	0	0	0	0	0	0	0	0	0	0	0	0	0	0	0	0	0	0	0	0	0	0	0	0	0	0	0	0	0	0	0	0	0	0
Pseudoalteromonas_sp001468485	0	0	0	0	0	0	0	0	0	0	0	0	0	0	0	0	0	0	0	0	0	0	0	0	0	0	0	0	0	0	0	0	0	0	0	0	0	0	0	0	0	0	0	0	0	0	0	0	0
Pseudoalteromonas_atlantica	0	0	0	0	0	0	0	0	0	0	0	0	0	0	0	0	0	0	0	0	0	0	0	0	0	0	0	0	0	0	0	0	0	0	0	0	0	0	0	0	0	0	0	0	0	0	0	0	0
Pseudoalteromonas_haloplanktis	0	0	0	0	0	0	0	0	0	0	0	0	0	0	0	0	0	0	0	0	0	0	0	0	0	0	0	0	0	0	0	0	0	0	0	0	0	0	0	0	0	0	0	0	0	0	0	0	0
Pseudoalteromonas_prydzensis	0	0	0	0	0	0	0	0	0	0	0	0	0	0	0	0	0	0	0	0	0	0	0	0	0	0	0	0	0	0	0	0	0	0	0	0	0	0	0	0	0	0	0	0	0	0	0	0	0
Pseudoalteromonas_prydzensis_A	0	0	0	0	0	0	0	0	0	0	0	0	0	0	0	0	0	0	0	0	0	0	0	0	0	0	0	0	0	0	0	0	0	0	0	0	0	0	0	0	0	0	0	0	0	0	0	0	0
Pseudoalteromonas_arctica_A	0	0	0	0	0	0	0	0	0	0	0	0	0	0	0	0	0	0	0	0	0	0	0	0	0	0	0	0	0	0	0	0	0	0	0	0	0	0	0	0	0	0	0	0	0	0	0	0	0
Pseudoalteromonas_rhizosphaerae	0	0	0	0	0	0	0	0	0	0	0	0	0	0	0	0	0	0	0	0	0	0	0	0	0	0	0	0	0	0	0	0	0	0	0	0	0	0	0	0	0	0	0	0	0	0	0	0	0
Pseudoalteromonas_neustonica	0	0	0	0	0	0	0	0	0	0	0	0	0	0	0	0	0	0	0	0	0	0	0	0	0	0	0	0	0	0	0	0	0	0	0	0	0	0	0	0	0	0	0	0	0	0	0	0	0
Pseudoalteromonas_sp001469215	0	0	0	0	0	0	0	0	0	0	0	0	0	0	0	0	0	0	0	0	0	0	0	0	0	0	0	0	0	0	0	0	0	0	0	0	0	0	0	0	0	0	0	0	0	0	0	0	0
Pseudoalteromonas_sp002165575	0	0	0	0	0	0	0	0	0	0	0	0	0	0	0	0	0	0	0	0	0	0	0	0	0	0	0	0	0	0	0	0	0	0	0	0	0	0	0	0	0	0	0	0	0	0	0	0	0
Pseudoalteromonas_arabiensis	0	0	0	0	0	0	0	0	0	0	0	0	0	0	0	0	0	0	0	0	0	0	0	0	0	0	0	0	0	0	0	0	0	0	0	0	0	0	0	0	0	0	0	0	0	0	0	0	0
Pseudoalteromonas_lipolytica	0	0	0	0	0	0	0	0	0	0	0	0	0	0	0	0	0	0	0	0	0	0	0	0	0	0	0	0	0	0	0	0	0	0	0	0	0	0	0	0	0	0	0	0	0	0	0	0	0
Arsukibacterium_sp000987765	0	0	0	0	0	0	0	0	0	0	0	0	0	0	0	0	0	0	0	0	0	0	0	0	0	0	0	0	0	0	0	0	0	0	0	0	0	0	0	0	0	0	0	0	0	0	0	0	0
Rheinheimera_sp013283795	0	0	0	0	0	0	0	0	0	0	0	0	0	0	0	0	0	0	0	0	0	0	0	0	0	0	0	0	0	0	0	0	0	0	0	0	0	0	0	0	0	0	0	0	0	0	0	0	0
Rheinheimera_sp004345025	0	0	0	0	0	0	0	0	0	0	0	0	0	0	0	0	0	0	0	0	0	0	0	0	0	0	0	0	0	0	0	0	0	0	0	0	0	0	0	0	0	0	0	0	0	0	0	0	0
Rheinheimera_salexigens	0	0	0	0	0	0	0	0	0	0	0	0	0	0	0	0	0	0	0	0	0	0	0	0	0	0	0	0	0	0	0	0	0	0	0	0	0	0	0	0	0	0	0	0	0	0	0	0	0
Pararheinheimera_sp001669775	0	0	0	0	0	0	0	0	0	0	0	0	0	0	0	0	0	0	0	0	0	0	0	0	0	0	0	0	0	0	0	0	0	0	0	0	0	0	0	0	0	0	0	0	0	0	0	0	0
Pararheinheimera_sp000217935	0	0	0	0	0	0	0	0	0	0	0	0	0	0	0	0	0	0	0	0	0	0	0	0	0	0	0	0	0	0	0	0	0	0	0	0	0	0	0	0	0	0	0	0	0	0	0	0	0
Pararheinheimera_tangshanensis	0	0	0	0	0	0	0	0	0	0	0	0	0	0	0	0	0	0	0	0	0	0	0	0	0	0	0	0	0	0	0	0	0	0	0	0	0	0	0	0	0	0	0	0	0	0	0	0	0
Pararheinheimera_mesophila	0	0	0	0	0	0	0	0	0	0	0	0	0	0	0	0	0	0	0	0	0	0	0	0	0	0	0	0	0	0	0	0	0	0	0	0	0	0	0	0	0	0	0	0	0	0	0	0	0
Cognaticolwellia_aestuarii	0	0	0	0	0	0	0	0	0	0	0	0	0	0	0	0	0	0	0	0	0	0	0	0	0	0	0	0	0	0	0	0	0	0	0	0	0	0	0	0	0	0	0	0	0	0	0	0	0
Pseudidiomarina_mangrovi	0	0	0	0	0	0	0	0	0	0	0	0	0	0	0	0	0	0	0	0	0	0	0	0	0	0	0	0	0	0	0	0	0	0	0	0	0	0	0	0	0	0	0	0	0	0	0	0	0
Idiomarina_loihiensis	0	0	0	0	0	0	0	0	0	0	0	0	0	0	0	0	0	0	0	0	0	0	0	0	0	0	0	0	0	0	0	0	0	0	0	0	0	0	0	0	0	0	0	0	0	0	0	0	0
Idiomarina_ramblicola	0	0	0	0	0	0	0	0	0	0	0	0	0	0	0	0	0	0	0	0	0	0	0	0	0	0	0	0	0	0	0	0	0	0	0	0	0	0	0	0	0	0	0	0	0	0	0	0	0
Idiomarina_abyssalis	0	0	0	0	0	0	0	0	0	0	0	0	0	0	0	0	0	0	0	0	0	0	0	0	0	0	0	0	0	0	0	0	0	0	0	0	0	0	0	0	0	0	0	0	0	0	0	0	0
Aliidiomarina_sp000218785	0	0	0	0	0	0	0	0	0	0	0	0	0	0	0	0	0	0	0	0	0	0	0	0	0	0	0	0	0	0	0	0	0	0	0	0	0	0	0	0	0	0	0	0	0	0	0	0	0
Aliidiomarina_shirensis	0	0	0	0	0	0	0	0	0	0	0	0	0	0	0	0	0	0	0	0	0	0	0	0	0	0	0	0	0	0	0	0	0	0	0	0	0	0	0	0	0	0	0	0	0	0	0	0	0
Aliidiomarina_sp001458075	0	0	0	0	0	0	0	0	0	0	0	0	0	0	0	0	0	0	0	0	0	0	0	0	0	0	0	0	0	0	0	0	0	0	0	0	0	0	0	0	0	0	0	0	0	0	0	0	0
Legionella_steelei	0	0	0	0	0	0	0	0	0	0	0	0	0	0	0	0	0	0	0	0	0	0	0	0	0	0	0	0	0	0	0	0	0	0	0	0	0	0	0	0	0	0	0	0	0	0	0	0	0
Tatlockia_nautarum	0	0	0	0	0	0	0	0	0	0	0	0	0	0	0	0	0	0	0	0	0	0	0	0	0	0	0	0	0	0	0	0	0	0	0	0	0	0	0	0	0	0	0	0	0	0	0	0	0
Aquicella_A_siphonis	0	0	0	0	0	0	0	0	0	0	0	0	0	0	0	0	0	0	0	0	0	0	0	0	0	0	0	0	0	0	0	0	0	0	0	0	0	0	0	0	0	0	0	0	0	0	0	0	0
BMAH01_sp014132615	0	0	0	0	0	0	0	0	0	0	0	0	0	0	0	0	0	0	0	0	0	0	0	0	0	0	0	0	0	0	0	0	0	0	0	0	0	0	0	0	0	0	0	0	0	0	0	0	0
JABDGC01_sp013286215	0	0	0	0	0	0	0	0	0	0	0	0	0	0	0	0	0	0	0	0	0	0	0	0	0	0	0	0	0	0	0	0	0	0	0	0	0	0	0	0	0	0	0	0	0	0	0	0	0
SCGC-AG-212-F23_sp001644445	0	0	0	0	0	0	0	0	0	0	0	0	0	0	0	0	0	0	0	0	0	0	0	0	0	0	0	0	0	0	0	0	0	0	0	0	0	0	0	0	0	0	0	0	0	0	0	0	0
Coxiella_burnetii	0	0	0	0	0	0	0	0	0	0	0	0	0	0	0	0	0	0	0	0	0	0	0	0	0	0	0	0	0	0	0	0	0	0	0	0	0	0	0	0	0	0	0	0	0	0	0	0	0
UBA6002_sp013697705	0	0	0	0	0	0	0	0	0	0	0	0	0	0	0	0	0	0	0	0	0	0	0	0	0	0	0	0	0	0	0	0	0	0	0	0	0	0	0	0	0	0	0	0	0	0	0	0	0
Berkiella_sp013288185	0	0	0	0	0	0	0	0	0	0	0	0	0	0	0	0	0	0	0	0	0	0	0	0	0	0	0	0	0	0	0	0	0	0	0	0	0	0	0	0	0	0	0	0	0	0	0	0	0
Stenotrophomonas_maltophilia_Q	0	0	0	0	0	0	0	0	0	0	0	0	0	0	0	0	0	0	0	0	0	0	0	0	0	0	0	0	0	0	0	0	0	0	0	0	0	0	0	0	0	0	0	0	0	0	0	0	0
Stenotrophomonas_geniculata	0	0	0	0	0	0	0	0	0	0	0	0	0	0	0	0	0	0	0	0	0	0	0	0	0	0	0	0	0	0	0	0	0	0	0	0	0	0	0	0	0	0	0	0	0	0	0	0	0
Stenotrophomonas_maltophilia_A	0	0	0	0	0	0	0	0	0	0	0	0	0	0	0	0	0	0	0	0	0	0	0	0	0	0	0	0	0	0	0	0	0	0	0	0	0	0	0	0	0	0	0	0	0	0	0	0	0
Stenotrophomonas_maltophilia	0	0	0	0	0	0	0	0	0	0	0	0	0	0	0	0	0	0	0	0	0	0	0	0	0	0	0	0	0	0	0	0	0	0	0	0	0	0	0	0	0	0	0	0	0	0	0	0	0
Stenotrophomonas_maltophilia_G	0	0	0	0	0	0	0	0	0	0	0	0	0	0	0	0	0	0	0	0	0	0	0	0	0	0	0	0	0	0	0	0	0	0	0	0	0	0	0	0	0	0	0	0	0	0	0	0	0
Stenotrophomonas_maltophilia_S	0	0	0	0	0	0	0	0	0	0	0	0	0	0	0	0	0	0	0	0	0	0	0	0	0	0	0	0	0	0	0	0	0	0	0	0	0	0	0	0	0	0	0	0	0	0	0	0	0
Stenotrophomonas_sp002192255	0	0	0	0	0	0	0	0	0	0	0	0	0	0	0	0	0	0	0	0	0	0	0	0	0	0	0	0	0	0	0	0	0	0	0	0	0	0	0	0	0	0	0	0	0	0	0	0	0
Stenotrophomonas_maltophilia_AJ	0	0	0	0	0	0	0	0	0	0	0	0	0	0	0	0	0	0	0	0	0	0	0	0	0	0	0	0	0	0	0	0	0	0	0	0	0	0	0	0	0	0	0	0	0	0	0	0	0
Stenotrophomonas_maltophilia_F	0	0	0	0	0	0	0	0	0	0	0	0	0	0	0	0	0	0	0	0	0	0	0	0	0	0	0	0	0	0	0	0	0	0	0	0	0	0	0	0	0	0	0	0	0	0	0	0	0
Stenotrophomonas_pavanii	0	0	0	0	0	0	0	0	0	0	0	0	0	0	0	0	0	0	0	0	0	0	0	0	0	0	0	0	0	0	0	0	0	0	0	0	0	0	0	0	0	0	0	0	0	0	0	0	0
Stenotrophomonas_maltophilia_J	0	0	0	0	0	0	0	0	0	0	0	0	0	0	0	0	0	0	0	0	0	0	0	0	0	0	0	0	0	0	0	0	0	0	0	0	0	0	0	0	0	0	0	0	0	0	0	0	0
Stenotrophomonas_maltophilia_B	0	0	0	0	0	0	0	0	0	0	0	0	0	0	0	0	0	0	0	0	0	0	0	0	0	0	0	0	0	0	0	0	0	0	0	0	0	0	0	0	0	0	0	0	0	0	0	0	0
Stenotrophomonas_maltophilia_AK	0	0	0	0	0	0	0	0	0	0	0	0	0	0	0	0	0	0	0	0	0	0	0	0	0	0	0	0	0	0	0	0	0	0	0	0	0	0	0	0	0	0	0	0	0	0	0	0	0
Stenotrophomonas_maltophilia_L	0	0	0	0	0	0	0	0	0	0	0	0	0	0	0	0	0	0	0	0	0	0	0	0	0	0	0	0	0	0	0	0	0	0	0	0	0	0	0	0	0	0	0	0	0	0	0	0	0
Stenotrophomonas_indicatrix	0	0	0	0	0	0	0	0	0	0	0	0	0	0	0	0	0	0	0	0	0	0	0	0	0	0	0	0	0	0	0	0	0	0	0	0	0	0	0	0	0	0	0	0	0	0	0	0	0
Stenotrophomonas_lactitubi	0	0	0	0	0	0	0	0	0	0	0	0	0	0	0	0	0	0	0	0	0	0	0	0	0	0	0	0	0	0	0	0	0	0	0	0	0	0	0	0	0	0	0	0	0	0	0	0	0
Stenotrophomonas_sp011761925	0	0	0	0	0	0	0	0	0	0	0	0	0	0	0	0	0	0	0	0	0	0	0	0	0	0	0	0	0	0	0	0	0	0	0	0	0	0	0	0	0	0	0	0	0	0	0	0	0
Stenotrophomonas_maltophilia_N	0	0	0	0	0	0	0	0	0	0	0	0	0	0	0	0	0	0	0	0	0	0	0	0	0	0	0	0	0	0	0	0	0	0	0	0	0	0	0	0	0	0	0	0	0	0	0	0	0
Stenotrophomonas_maltophilia_AO	0	0	0	0	0	0	0	0	0	0	0	0	0	0	0	0	0	0	0	0	0	0	0	0	0	0	0	0	0	0	0	0	0	0	0	0	0	0	0	0	0	0	0	0	0	0	0	0	0
Stenotrophomonas_rhizophila_A	0	0	0	0	0	0	0	0	0	0	0	0	0	0	0	0	0	0	0	0	0	0	0	0	0	0	0	0	0	0	0	0	0	0	0	0	0	0	0	0	0	0	0	0	0	0	0	0	0
Stenotrophomonas_maltophilia_AD	0	0	0	0	0	0	0	0	0	0	0	0	0	0	0	0	0	0	0	0	0	0	0	0	0	0	0	0	0	0	0	0	0	0	0	0	0	0	0	0	0	0	0	0	0	0	0	0	0
Stenotrophomonas_sp002893095	0	0	0	0	0	0	0	0	0	0	0	0	0	0	0	0	0	0	0	0	0	0	0	0	0	0	0	0	0	0	0	0	0	0	0	0	0	0	0	0	0	0	0	0	0	0	0	0	0
Stenotrophomonas_humi	0	0	0	0	0	0	0	0	0	0	0	0	0	0	0	0	0	0	0	0	0	0	0	0	0	0	0	0	0	0	0	0	0	0	0	0	0	0	0	0	0	0	0	0	0	0	0	0	0
Stenotrophomonas_sp002471015	0	0	0	0	0	0	0	0	0	0	0	0	0	0	0	0	0	0	0	0	0	0	0	0	0	0	0	0	0	0	0	0	0	0	0	0	0	0	0	0	0	0	0	0	0	0	0	0	0
Stenotrophomonas_acidaminiphila	0	0	0	0	0	0	0	0	0	0	0	0	0	0	0	0	0	0	0	0	0	0	0	0	0	0	0	0	0	0	0	0	0	0	0	0	0	0	0	0	0	0	0	0	0	0	0	0	0
Stenotrophomonas_koreensis	0	0	0	0	0	0	0	0	0	0	0	0	0	0	0	0	0	0	0	0	0	0	0	0	0	0	0	0	0	0	0	0	0	0	0	0	0	0	0	0	0	0	0	0	0	0	0	0	0
Xanthomonas_oryzae	0	0	0	0	0	0	0	0	0	0	0	0	0	0	0	0	0	0	0	0	0	0	0	0	0	0	0	0	0	0	0	0	0	0	0	0	0	0	0	0	0	0	0	0	0	0	0	0	0
Xanthomonas_campestris	0	0	0	0	0	0	0	0	0	0	0	0	0	0	0	0	0	0	0	0	0	0	3.37e-07	0	0	0	0	0	0	0	0	0	0	0	0	0	0	0	0	0	0	0	0	0	0	0	0	0	0
Xanthomonas_sontii	0	0	0	0	0	0	0	0	0	0	0	0	0	0	0	0	0	0	0	0	0	0	0	0	0	0	0	0	0	0	0	0	0	0	0	0	0	0	0	0	0	0	0	0	0	0	0	0	0
Xanthomonas_hyacinthi	0	0	0	0	0	0	0	0	0	0	0	0	0	0	0	0	0	0	0	0	0	0	0	0	0	0	0	0	0	0	0	0	0	0	0	0	0	0	0	0	0	0	0	0	0	0	0	0	0
Pseudoxanthomonas_kaohsiungensis	0	0	0	0	0	0	0	0	0	0	0	0	0	0	0	0	0	0	0	0	0	0	0	0	0	0	0	0	0	0	0	0	0	0	0	0	0	0	0	0	0	0	0	0	0	0	0	0	0
Pseudoxanthomonas_jiangsuensis	0	0	0	0	0	0	0	0	0	0	0	0	0	0	0	0	0	0	0	0	0	0	0	0	0	0	0	0	0	0	0	0	0	0	0	0	0	0	0	0	0	0	0	0	0	0	0	0	0
Pseudoxanthomonas_sp000510725	0	0	0	0	0	0	0	0	0	0	0	0	0	0	0	0	0	0	0	0	0	0	0	0	0	0	0	0	0	0	0	0	0	0	0	0	0	0	0	0	0	0	0	0	0	0	0	0	0
Pseudoxanthomonas_suwonensis_C	0	0	0	0	0	0	0	0	0	0	0	0	0	0	0	0	0	0	0	0	0	0	0	0	0	0	0	0	0	0	0	0	0	0	0	0	0	0	0	0	0	0	0	0	0	0	0	0	0
Pseudoxanthomonas_taiwanensis	0	0	0	0	0	0	0	0	0	0	0	0	0	0	0	0	0	0	0	0	0	0	0	0	0	0	0	0	0	0	0	0	0	0	0	0	0	0	0	0	0	0	0	0	0	0	0	0	0
Pseudoxanthomonas_A_japonensis	0	0	0	0	0	0	0	0	0	0	0	0	0	0	0	0	0	0	0	0	0	0	0	0	0	0	0	0	0	0	0	0	0	0	0	0	0	0	0	0	0	0	0	0	0	0	0	0	0
Pseudoxanthomonas_A_sp006716465	0	0	0	0	0	0	0	0	0	0	0	0	0	0	0	0	0	0	0	0	0	0	0	0	0	0	0	0	0	0	0	0	0	0	0	0	0	0	0	0	0	0	0	0	0	0	0	0	0
Pseudoxanthomonas_A_mexicana	0	0	0	0	0	0	0	0	0	0	0	0	0	0	0	0	0	0	0	0	0	0	0	0	0	0	0	0	0	0	0	0	0	0	0	0	0	0	0	0	0	0	0	0	0	0	0	0	0
Pseudoxanthomonas_A_sp006542425	0	0	0	0	0	0	0	0	0	0	0	0	0	0	0	0	0	0	0	0	0	0	0	0	0	0	0	0	0	0	0	0	0	0	0	0	0	0	0	0	0	0	0	0	0	0	0	0	0
Pseudoxanthomonas_A_sacheonensis	0	0	0	0	0	0	0	0	0	0	0	0	0	0	0	0	0	0	0	0	0	0	0	0	0	0	0	0	0	0	0	0	0	0	0	0	0	0	0	0	0	0	0	0	0	0	0	0	0
Pseudoxanthomonas_A_sp900104085	0	0	0	0	0	0	0	0	0	0	0	0	0	0	0	0	0	0	0	0	0	0	0	0	0	0	0	0	0	0	0	0	0	0	0	0	0	0	0	0	0	0	0	0	0	0	0	0	0
Pseudoxanthomonas_A_gei	0	0	0	0	0	0	0	0	0	0	0	0	0	0	0	0	0	0	0	0	0	0	0	0	0	0	0	0	0	0	0	0	0	0	0	0	0	0	0	0	0	0	0	0	0	0	0	0	0
Pseudoxanthomonas_A_sp004284195	0	0	0	0	0	0	0	0	0	0	0	0	0	0	0	0	0	0	0	0	0	0	0	0	0	0	0	0	0	0	0	0	0	0	0	0	0	0	0	0	0	0	0	0	0	0	0	0	0
Luteimonas_sp002324875	0	0	0	0	0	0	0	0	0	0	0	0	0	0	0	0	0	0	0	0	0	0	0	0	0	0	0	0	0	0	0	0	0	0	0	0	0	0	0	0	0	0	0	0	0	0	0	0	0
Luteimonas_marina	0	0	0	0	0	0	0	0	0	0	0	0	0	0	0	0	0	0	0	0	0	0	0	0	0	0	0	0	0	0	0	0	0	0	0	0	0	0	0	0	0	0	0	0	0	0	0	0	0
Luteimonas_sp004118975	0	0	0	0	0	0	0	0	0	0	0	0	0	0	0	0	0	0	0	0	0	0	0	0	0	0	0	0	0	0	0	0	0	0	0	0	0	0	0	0	0	0	0	0	0	0	0	0	0
Luteimonas_sp001717465	0	0	0	0	0	0	0	0	0	0	0	0	0	0	0	0	0	0	0	0	0	0	0	0	0	0	0	0	0	0	0	0	0	0	0	0	0	0	0	0	0	0	0	0	0	0	0	0	0
Luteimonas_arsenica	0	0	0	0	0	0	0	0	0	0	0	0	0	0	0	0	0	0	0	0	0	0	0	0	0	0	0	0	0	0	0	0	0	0	0	0	0	0	0	0	0	0	0	0	0	0	0	0	0
Luteimonas_granuli	0	0	0	0	0	0	0	0	0	0	0	0	0	0	0	0	0	0	0	0	0	0	0	0	0	0	0	0	0	0	0	0	0	0	0	0	0	0	0	0	0	0	0	0	0	0	0	0	0
Luteimonas_mephitis	0	0	0	0	0	0	0	0	0	0	0	0	0	0	0	0	0	0	0	0	0	0	0	0	0	0	0	0	0	0	0	0	0	0	0	0	0	0	0	0	0	0	0	0	0	0	0	0	0
Luteimonas_C_sp902825775	0	0	0	0	0	0	0	0	0	0	0	0	0	0	0	0	0	0	0	0	0	0	0	0	0	0	0	0	0	0	0	0	0	0	0	0	0	0	0	0	0	0	0	0	0	0	0	0	0
Luteimonas_B_sp003416885	0	0	0	0	0	0	0	0	0	0	0	0	0	0	0	0	0	0	0	0	0	0	0	0	0	0	0	0	0	0	0	0	0	0	0	0	0	0	0	0	0	0	0	0	0	0	0	0	0
Thermomonas_brevis	0	0	0	0	0	0	0	0	0	0	0	0	0	0	0	0	0	0	0	0	0	0	0	0	0	0	0	0	0	0	0	0	0	0	0	0	0	0	0	0	0	0	0	0	0	0	0	0	0
Thermomonas_hydrothermalis	0	0	0	0	0	0	0	0	0	0	0	0	0	0	0	0	0	0	0	0	0	0	0	0	0	0	0	0	0	0	0	0	0	0	0	0	0	0	0	0	0	0	0	0	0	0	0	0	0
Thermomonas_sp011302915	0	0	0	0	0	0	0	0	0	0	0	0	0	0	0	0	0	0	0	0	0	0	0	0	0	0	0	0	0	0	0	0	0	0	0	0	0	0	0	0	0	0	0	0	0	0	0	0	0
Thermomonas_carbonis	0	0	0	0	0	0	0	0	0	0	0	0	0	0	0	0	0	0	0	0	0	0	0	0	0	0	0	0	0	0	0	0	0	0	0	0	0	0	0	0	0	0	0	0	0	0	0	0	0
Pseudoxanthomonas_B_suwonensis_A	0	0	0	0	0	0	0	0	0	0	0	0	0	0	0	0	0	0	0	0	0	0	0	0	0	0	0	0	0	0	0	0	0	0	0	0	0	0	0	0	0	0	0	0	0	0	0	0	0
SCMT01_sp013141175	0	0	0	0	0	0	0	0	0	0	0	0	0	0	0	0	0	0	0	0	0	0	0	0	0	0	0	0	0	0	0	0	0	0	0	0	0	0	0	0	0	0	0	0	0	0	0	0	0
Lysobacter_enzymogenes_B	0	0	0	0	0	0	0	0	0	0	0	0	0	0	0	0	0	0	0	0	0	0	0	0	0	0	0	0	0	0	0	0	0	0	0	0	0	0	0	0	0	0	0	0	0	0	0	0	0
Lysobacter_sp005503055	0	0	0	0	0	0	0	0	0	0	0	0	0	0	0	0	0	0	0	0	0	0	0	0	0	0	0	0	0	0	0	0	0	0	0	0	0	0	0	0	0	0	0	0	0	0	0	0	0
Lysobacter_panacisoli	0	0	0	0	0	0	0	0	0	0	0	0	0	0	0	0	0	0	0	0	0	0	0	0	0	0	0	0	0	0	0	0	0	0	0	0	0	0	0	0	0	0	0	0	0	0	0	0	0
Lysobacter_ruishenii	0	0	0	0	0	0	0	0	0	0	0	0	0	0	0	0	0	0	0	0	0	0	0	0	0	0	0	0	0	0	0	0	0	0	0	0	0	0	0	0	0	0	0	0	0	0	0	0	0
Lysobacter_sp003719825	0	0	0	0	0	0	0	0	0	0	0	0	0	0	0	0	0	0	0	0	0	0	0	0	0	0	0	0	0	0	0	0	0	0	0	0	0	0	0	0	0	0	0	0	0	0	0	0	0
Vulcaniibacterium_A_thermophilum	0	0	0	0	0	0	0	0	0	0	0	0	0	0	0	0	0	0	0	0	0	0	0	0	0	0	0	0	0	0	0	0	0	0	0	0	0	0	0	0	0	0	0	0	0	0	0	0	0
Lysobacter_B_oculi	0	0	0	0	0	0	0	0	0	0	0	0	0	0	0	0	0	0	0	7.22e-07	0	0	0	0	0	0	0	0	0	0	0	0	0	0	0	0	0	0	0	0	0	0	0	0	0	0	0	0	0
CU05-9_sp007556525	0	0	0	0	0	0	0	0	0	0	0	0	0	0	0	0	0	0	0	0	0	0	0	0	0	0	0	0	0	0	0	0	0	0	0	0	0	0	0	0	0	0	0	0	0	0	0	0	0
Arenimonas_daejeonensis	0	0	0	0	0	0	0	0	0	0	0	0	0	0	0	0	0	0	0	0	0	0	0	0	0	0	0	0	0	0	0	0	0	0	0	0	0	0	0	0	0	0	0	0	0	0	0	0	0
Arenimonas_composti	0	0	0	0	0	0	0	0	0	0	0	0	0	0	0	0	0	0	0	0	0	0	0	0	0	0	0	0	0	0	0	0	0	0	0	0	0	0	0	0	0	0	0	0	0	0	0	0	0
Arenimonas_sp008386465	0	0	0	0	0	0	0	0	0	0	0	0	0	0	0	0	0	0	0	0	0	0	0	0	0	0	0	0	0	0	0	0	0	0	0	0	0	0	0	0	0	0	0	0	0	0	0	0	0
Arenimonas_oryziterrae	0	0	0	0	0	0	0	0	0	0	0	0	0	0	0	0	0	0	0	0	0	0	0	0	0	0	0	0	0	0	0	0	0	0	0	0	0	0	0	0	0	0	0	0	0	0	0	0	0
Silanimonas_lenta	0	0	0	0	0	0	0	0	0	0	0	0	0	0	0	0	0	0	0	0	0	0	0	0	0	0	0	0	0	0	0	0	0	0	0	0	0	0	0	0	0	0	0	0	0	0	0	0	0
VRTS01_sp008017755	0	0	0	0	0	0	0	0	0	0	0	0	0	0	0	0	0	0	0	0	0	0	0	0	0	0	0	0	0	0	0	0	0	0	0	0	0	0	0	0	0	0	0	0	0	0	0	0	0
Rehaibacterium_terrae	0	0	0	0	0	0	0	0	0	0	0	0	0	0	0	0	0	0	0	0	0	0	0	0	0	0	0	0	0	0	0	0	0	0	0	0	0	0	0	0	0	0	0	0	0	0	0	0	0
Rhodanobacter_sp002001175	0	0	0	0	0	0	0	0	0	0	0	0	0	0	0	0	0	0	0	0	0	0	0	0	0	0	0	0	0	0	0	0	0	0	0	0	0	0	0	0	0	0	0	0	0	0	0	0	0
Rhodanobacter_denitrificans_A	0	0	0	0	0	0	0	0	0	0	0	0	0	0	0	0	0	0	0	0	0	0	0	0	0	0	0	0	0	0	0	0	0	0	0	0	0	0	0	0	0	0	0	0	0	0	0	0	0
Frateuria_A_sp013362045	0	0	0	0	0	0	0	0	0	0	0	0	0	0	0	0	0	0	0	0	0	0	0	0	0	0	0	0	0	0	0	0	0	0	0	0	0	0	0	0	0	0	0	0	0	0	0	0	0
Dyella_sp003977665	0	0	0	0	0	0	0	0	0	0	0	0	0	0	0	0	0	0	0	0	0	0	0	0	0	0	0	0	0	0	0	0	0	0	0	0	0	0	0	0	0	0	0	0	0	0	0	0	0
Luteibacter_sp000745055	0	0	0	0	0	0	0	0	0	0	0	0	0	0	0	0	0	0	0	0	0	0	0	0	0	0	0	0	0	0	0	0	0	0	0	0	0	0	0	0	0	0	0	0	0	0	0	0	0
Luteibacter_rhizovicinus	0	0	0	0	0	0	0	0	0	0	0	0	0	0	0	0	0	0	0	0	0	0	0	0	0	0	0	0	0	0	0	0	0	0	0	0	0	0	0	0	0	0	0	0	0	0	0	0	0
Luteibacter_sp003050935	0	0	0	0	0	0	0	0	0	0	0	0	0	0	0	0	0	0	0	0	0	0	0	0	0	0	0	0	0	0	0	0	0	0	0	0	0	0	0	0	0	0	0	0	0	0	0	0	0
66-474_sp004299705	0	0	0	0	0	0	0	0	0	0	0	0	0	0	0	0	0	0	0	0	0	0	0	0	0	0	0	0	0	0	0	0	0	0	0	0	0	0	0	0	0	0	0	0	0	0	0	0	0
Metallibacterium_scheffleri	0	0	0	0	0	0	0	0	0	0	0	0	0	0	0	0	0	0	0	0	0	0	0	0	0	0	0	0	0	0	0	0	0	0	0	0	0	0	0	0	0	0	0	0	0	0	0	0	0
Dokdonella_A_sp002632325	0	0	0	0	0	0	0	0	0	0	0	0	0	0	0	0	0	0	0	0	0	0	0	0	0	0	0	0	0	0	0	0	0	0	0	0	0	0	0	0	0	0	0	0	0	0	0	0	0
Dokdonella_A_fugitiva_A	0	0	0	0	0	0	0	0	0	0	0	0	0	0	0	0	0	0	0	0	0	0	0	0	0	0	0	0	0	0	0	0	0	0	0	0	0	0	0	0	0	0	0	0	0	0	0	0	0
Rudaea_cellulosilytica	0	0	0	0	0	0	0	0	0	0	0	0	0	0	0	0	0	0	0	0	0	0	0	0	0	0	0	0	0	0	0	0	0	0	0	0	0	0	0	0	0	0	0	0	0	0	0	0	0
Tahibacter_sp001725155	0	0	0	0	0	0	0	0	0	0	0	0	0	0	0	0	0	0	0	0	0	0	0	0	0	0	0	0	0	0	0	0	0	0	0	0	0	0	0	0	0	0	0	0	0	0	0	0	0
Pseudofulvimonas_gallinarii	0	0	0	0	0	0	0	0	0	0	0	0	0	0	0	0	0	0	0	0	0	0	0	0	0	0	0	0	0	0	0	0	0	0	0	0	0	0	0	0	0	0	0	0	0	0	0	0	0
Wenzhouxiangella_marina	0	0	0	0	0	0	0	0	0	0	0	0	0	0	0	0	0	0	0	0	0	0	0	0	0	0	0	0	0	0	0	0	0	0	0	0	0	0	0	0	0	0	0	0	0	0	0	0	0
JABDJL01_sp013002505	0	0	0	0	0	0	0	0	0	0	0	0	0	0	0	0	0	0	0	0	0	0	0	0	0	0	0	0	0	0	0	0	0	0	0	0	0	0	0	0	0	0	0	0	0	0	0	0	0
W260_sp008725655	0	0	0	0	0	0	0	0	0	0	0	0	0	0	0	0	0	0	0	0	0	0	0	0	0	0	0	0	0	0	0	0	0	0	0	0	0	0	0	0	0	0	0	0	0	0	0	0	0
Spiribacter_roseus	0	0	0	0	0	0	0	0	0	0	0	0	0	0	0	0	0	0	0	0	0	0	0	0	0	0	0	0	0	0	0	0	0	0	0	0	0	0	0	0	0	0	0	0	0	0	0	0	0
JAAYIK01_sp012523465	0	0	0	0	0	0	0	0	0	0	0	0	0	0	0	0	0	0	0	0	0	0	0	0	0	0	0	0	0	0	0	0	0	0	0	0	0	0	0	0	0	0	0	0	0	0	0	0	0
UBA964_sp010031985	0	0	0	0	0	0	0	0	0	0	0	0	0	0	0	0	0	0	0	0	0	0	0	0	0	0	0	0	0	0	0	0	0	0	0	0	0	0	0	0	0	0	0	0	0	0	0	0	0
ZC4RG24_sp003242685	0	0	0	0	0	0	0	0	0	0	0	0	0	0	0	0	0	0	0	0	0	0	0	0	0	0	0	0	0	0	0	0	0	0	0	0	0	0	0	0	0	0	0	0	0	0	0	0	0
FEN-1191_sp013289615	0	0	0	0	0	0	0	0	0	0	0	0	0	0	0	0	0	0	0	0	0	0	0	0	0	0	0	0	0	0	0	0	0	0	0	0	0	0	0	0	0	0	0	0	0	0	0	0	0
CAIYLH01_sp903908265	0	0	0	0	0	0	0	0	0	0	0	0	0	0	0	0	0	0	0	0	0	0	0	0	0	0	0	0	0	0	0	0	0	0	0	0	0	0	0	0	0	0	0	0	0	0	0	0	0
Steroidobacter_A_agariperforans	0	0	0	0	0	0	0	0	0	0	0	0	0	0	0	0	0	0	0	0	0	0	0	0	0	0	0	0	0	0	0	0	0	0	0	0	0	0	0	0	0	0	0	0	0	0	0	0	0
JAAYXG01_sp012516015	0	0	0	0	0	0	0	0	0	0	0	0	0	0	0	0	0	0	0	0	0	0	0	0	0	0	0	0	0	0	0	0	0	0	0	0	0	0	0	0	0	0	0	0	0	0	0	0	0
Steroidobacter_denitrificans	0	0	0	0	0	0	0	0	0	0	0	0	0	0	0	0	0	0	0	0	0	0	0	0	0	0	0	0	0	0	0	0	0	0	0	0	0	0	0	0	0	0	0	0	0	0	0	0	0
JABDJB01_sp013003425	0	0	0	0	0	0	0	0	0	0	0	0	0	0	0	0	0	0	0	0	0	0	0	0	0	0	0	0	0	0	0	0	0	0	0	0	0	0	0	0	0	0	0	0	0	0	0	0	0
UBA1847_sp009937445	0	0	0	0	0	0	0	0	0	0	0	0	0	0	0	0	0	0	0	0	0	0	0	0	0	0	0	0	0	0	0	0	0	0	0	0	0	0	0	0	0	0	0	0	0	0	0	0	0
JAACFB01_sp009937615	0	0	0	0	0	0	0	0	0	0	0	0	0	0	0	0	0	0	0	0	0	0	0	0	0	0	0	0	0	0	0	0	0	0	0	0	0	0	0	0	0	0	0	0	0	0	0	0	0
JAACFE01_sp009937505	0	0	0	0	0	0	0	0	0	0	0	0	0	0	0	0	0	0	0	0	0	0	0	0	0	0	0	0	0	0	0	0	0	0	0	0	0	0	0	0	0	0	0	0	0	0	0	0	0
UBA1844_sp002338615	0	0	0	0	0	0	0	0	0	0	0	0	0	0	0	0	0	0	0	0	0	0	0	0	0	0	0	0	0	0	0	0	0	0	0	0	0	0	0	0	0	0	0	0	0	0	0	0	0
Woeseia_oceani	0	0	0	0	0	0	0	0	0	0	0	0	0	0	0	0	0	0	0	0	0	0	0	0	0	0	0	0	0	0	0	0	0	0	0	0	0	0	0	0	0	0	0	0	0	0	0	0	0
QUBU01_sp014337915	0	0	0	0	0	0	0	0	0	0	0	0	0	0	0	0	0	0	0	0	0	0	0	0	0	0	0	0	0	0	0	0	0	0	0	0	0	0	0	0	0	0	0	0	0	0	0	0	0
Panacagrimonas_perspica	0	0	0	0	0	0	0	0	0	0	0	0	0	0	0	0	0	0	0	0	0	0	0	0	0	0	0	0	0	0	0	0	0	0	0	0	0	0	0	0	0	0	0	0	0	0	0	0	0
Methylobacter_A_tundripaludum_A	0	0	0	0	0	0	0	0	0	0	0	0	0	0	0	0	0	0	0	0	0	0	0	0	0	0	0	0	0	0	0	0	0	0	0	0	0	0	0	0	0	0	0	0	0	0	0	0	0
Methylobacter_A_oryzae	0	0	0	0	0	0	0	0	0	0	0	0	0	0	0	0	0	0	0	0	0	0	0	0	0	0	0	0	0	0	0	0	0	0	0	0	0	0	0	0	0	0	0	0	0	0	0	0	0
Methylomonas_sp008632455	0	0	0	0	0	0	0	0	0	0	0	0	0	0	0	0	0	0	0	0	0	0	0	0	0	0	0	0	0	0	0	0	0	0	0	0	0	0	0	0	0	0	0	0	0	0	0	0	0
Methylococcus_sp012769535	0	0	0	0	0	0	0	0	0	0	0	0	0	0	0	0	0	0	0	0	0	0	0	0	0	0	0	0	0	0	0	0	0	0	0	0	0	0	0	0	0	0	0	0	0	0	0	0	0
Methylotetracoccus_sp004168015	0	0	0	0	0	0	0	0	0	0	0	0	0	0	0	0	0	0	0	0	0	0	0	0	0	0	0	0	0	0	0	0	0	0	0	0	0	0	0	0	0	0	0	0	0	0	0	0	0
Methyloumidiphilus_sp903934875	0	0	0	0	0	0	0	0	0	0	0	0	0	0	0	0	0	0	0	0	0	0	0	0	0	0	0	0	0	0	0	0	0	0	0	0	0	0	0	0	0	0	0	0	0	0	0	0	0
Methyloterricola_oryzae	0	0	0	0	0	0	0	0	0	0	0	0	0	0	0	0	0	0	0	0	0	0	0	0	0	0	0	0	0	0	0	0	0	0	0	0	0	0	0	0	0	0	0	0	0	0	0	0	0
Methylophaga_muralis	0	0	0	0	0	0	0	0	0	0	0	0	0	0	0	0	0	0	0	0	0	0	0	0	0	0	0	0	0	0	0	0	0	0	0	0	0	0	0	0	0	0	0	0	0	0	0	0	0
Methylophaga_sulfidovorans	0	0	0	0	0	0	0	0	0	0	0	0	0	0	0	0	0	0	0	0	0	0	0	0	0	0	0	0	0	0	0	0	0	0	0	0	0	0	0	0	0	0	0	0	0	0	0	0	0
Thiohalomonas_denitrificans	0	0	0	0	0	0	0	0	0	0	0	0	0	0	0	0	0	0	0	0	0	0	0	0	0	0	0	0	0	0	0	0	0	0	0	0	0	0	0	0	0	0	0	0	0	0	0	0	0
UBA4486_sp002389045	0	0	0	0	0	0	0	0	0	0	0	0	0	0	0	0	0	0	0	0	0	0	0	0	0	0	0	0	0	0	0	0	0	0	0	0	0	0	0	0	0	0	0	0	0	0	0	0	0
UBA4457_sp902557415	0	0	0	0	0	0	0	0	0	0	0	0	0	0	0	0	0	0	0	0	0	0	0	0	0	0	0	0	0	0	0	0	0	0	0	0	0	0	0	0	0	0	0	0	0	0	0	0	0
WLWT01_sp012103455	0	0	0	0	0	0	0	0	0	0	0	0	0	0	0	0	0	0	0	0	0	0	0	0	0	0	0	0	0	0	0	0	0	0	0	0	0	0	0	0	0	0	0	0	0	0	0	0	0
41T-STBD-0c-01a_sp002009425	0	0	0	0	0	0	0	0	0	0	0	0	0	0	0	0	0	0	0	0	0	0	0	0	0	0	0	0	0	0	0	0	0	0	0	0	0	0	0	0	0	0	0	0	0	0	0	0	0
RXIV01_sp003989085	0	0	0	0	0	0	0	0	0	0	0	0	0	0	0	0	0	0	0	0	0	0	0	0	0	0	0	0	0	0	0	0	0	0	0	0	0	0	0	0	0	0	0	0	0	0	0	0	0
QNFN01_sp009937385	0	0	0	0	0	0	0	0	0	0	0	0	0	0	0	0	0	0	0	0	0	0	0	0	0	0	0	0	0	0	0	0	0	0	0	0	0	0	0	0	0	0	0	0	0	0	0	0	0
Leucothrix_pacifica	0	0	0	0	0	0	0	0	0	0	0	0	0	0	0	0	0	0	0	0	0	0	0	0	0	0	0	0	0	0	0	0	0	0	0	0	0	0	0	0	0	0	0	0	0	0	0	0	0
JABXHR01_sp013373515	0	0	0	0	0	0	0	0	0	0	0	0	0	0	0	0	0	0	0	0	0	0	0	0	0	0	0	0	0	0	0	0	0	0	0	0	0	0	0	0	0	0	0	0	0	0	0	0	0
Thiomicrorhabdus_sp000478585	0	0	0	0	0	0	0	0	0	0	0	0	0	0	0	0	0	0	0	0	0	0	0	0	0	0	0	0	0	0	0	0	0	0	0	0	0	0	0	0	0	0	0	0	0	0	0	0	0
Cardiobacterium_valvarum	4.37e-07	0	0	0	0	0	0	0	0	0	0	0	0	0	0	0	0	0	0	3.6e-07	0	0	0	0	0	0	0	0	6.81e-07	0	0	0	0	0	0	0	0	0	0	0	0	0	0	0	0	0	0	0	0
Cardiobacterium_hominis	0	5.11e-07	7.84e-07	0	0	0	0	0	4.27e-07	4.09e-07	0	0	0	0	0	0	5.93e-07	0	0	1.5e-06	0	0	0	0	0	0	0	0	1e-06	0	0	0	0	0	0	0	0	0	0	0	0	0	0	0	0	0	0	0	0
WLWV01_sp011088265	0	0	0	0	0	0	0	0	0	0	0	0	0	0	0	0	0	0	0	0	0	0	0	0	0	0	0	0	0	0	0	0	0	0	0	0	0	0	0	0	0	0	0	0	0	0	0	0	0
Rhodoferax_sp011391645	0	0	0	0	0	0	0	0	0	0	0	0	0	0	0	0	0	0	0	0	0	0	0	0	0	0	0	0	0	0	0	0	0	0	0	0	0	0	0	0	0	0	0	0	0	0	0	0	0
Rhodoferax_bucti	0	0	0	0	0	0	0	0	0	0	0	0	0	0	0	0	0	0	0	0	0	0	0	0	0	0	0	0	0	0	0	0	0	0	0	0	0	0	0	0	0	0	0	0	0	0	0	0	0
Rhodoferax_sp002390825	0	0	0	0	0	0	0	0	0	0	0	0	0	0	0	0	0	0	0	0	0	0	0	0	0	0	0	0	0	0	0	0	0	0	0	0	0	0	0	0	0	0	0	0	0	0	0	0	0
Polaromonas_sp900116715	0	0	0	0	0	0	0	0	0	0	0	0	0	0	0	0	0	0	0	0	0	0	0	0	0	0	0	0	0	0	0	0	0	0	0	0	0	0	0	0	0	0	0	0	0	0	0	0	0
Pseudorhodoferax_boronicumulans_A	0	0	0	0	0	0	0	0	0	0	0	0	0	0	0	0	0	0	0	0	0	0	0	0	0	0	0	0	0	0	0	0	0	0	0	0	0	0	0	0	0	0	0	0	0	0	0	0	0
Pseudorhodoferax_sp001422445	0	0	0	0	0	0	0	0	0	0	0	0	0	0	0	0	0	0	0	0	0	0	0	0	0	0	0	0	0	0	0	0	0	0	0	0	0	0	0	0	0	0	0	0	0	0	0	0	0
Hylemonella_delicata	0	0	0	0	0	0	0	0	0	0	0	0	0	0	0	0	0	0	0	0	0	0	0	0	0	0	0	0	0	0	0	0	0	0	0	0	0	0	0	0	0	0	0	0	0	0	0	0	0
Comamonas_thiooxydans	0	0	0	0	0	0	0	0	0	0	0	0	0	0	0	0	0	0	0	0	0	0	0	0	0	0	0	0	0	0	0	0	0	0	0	0	0	0	0	0	0	0	0	0	0	0	0	0	0
Comamonas_sp009360615	0	0	0	0	0	0	0	0	0	0	0	0	0	0	0	0	0	0	0	0	0	0	0	0	0	0	0	0	0	0	0	0	0	0	0	0	0	0	0	0	0	0	0	0	0	0	0	0	0
Comamonas_tsuruhatensis	0	0	0	0	3.23e-07	0	0	0	0	0	0	0	0	0	0	0	0	0	0	3.94e-07	2.05e-06	5.47e-07	8.02e-07	0	0	0	0	0	0	0	0	0	0	0	0	0	0	0	0	0	0	0	0	0	0	0	0	0	0
Comamonas_acidovorans	0	0	0	0	0	0	0	0	0	0	0	0	0	0	0	0	0	0	0	0	0	0	0	0	0	0	0	0	0	0	0	0	0	0	0	0	0	0	0	0	0	0	0	0	0	0	0	0	0
Comamonas_kerstersii	0	0	0	0	0	0	0	0	0	0	0	9.57e-06	4.58e-06	0	0	0	7.27e-06	0	0	0	0	0	0	0	0	0	0	0	0	0	0	0	0	0	0	0	0	0	0	0	0	0	0	0	1.15e-05	6.49e-06	0	0	0
Comamonas_jiangduensis	0	0	0	0	0	0	0	0	0	0	0	0	0	0	0	0	0	0	0	0	0	0	0	0	0	0	0	0	0	0	0	0	0	0	0	0	0	0	0	0	0	0	0	0	0	0	0	0	0
Comamonas_aquatica	0	0	0	0	0	0	0	0	0	0	0	0	0	0	0	0	0	0	0	0	0	0	0	0	0	0	0	0	0	0	0	0	0	0	0	0	0	0	0	0	0	0	0	0	0	0	0	0	0
Comamonas_terrigena	0	0	0	0	0	0	0	0	0	0	0	0	0	0	0	0	0	0	0	0	0	0	0	0	0	0	0	0	0	0	0	0	0	0	0	0	0	0	0	0	0	0	0	0	0	0	0	0	0
Comamonas_sp002472915	0	0	0	0	0	0	0	0	0	0	0	0	0	0	0	0	0	0	0	0	0	0	0	0	0	0	0	0	0	0	0	0	0	0	0	0	0	0	0	0	0	0	0	0	0	0	0	0	0
Comamonas_koreensis	0	0	0	0	0	0	0	0	0	0	0	0	0	0	0	0	0	0	0	0	0	0	0	0	0	0	0	0	0	0	0	0	0	0	0	0	0	0	0	0	0	0	0	0	0	0	0	0	0
Comamonas_piscis	0	0	0	0	0	0	0	0	0	0	0	0	0	0	0	0	0	0	0	0	0	0	0	0	0	0	0	0	0	0	0	0	0	0	0	0	0	0	0	0	0	0	0	0	0	0	0	0	0
Comamonas_odontotermitis	0	0	0	0	0	0	0	0	0	0	0	0	0	0	0	0	0	0	0	0	0	0	0	0	0	0	0	0	0	0	0	0	0	0	0	0	0	0	0	0	0	0	0	0	0	0	0	0	0
Comamonas_sp902706035	0	0	0	0	0	0	0	0	0	0	0	0	0	0	0	0	0	0	0	0	0	0	0	0	0	0	0	0	0	0	0	0	0	0	0	0	0	0	0	0	0	0	0	0	0	0	0	0	0
Diaphorobacter_A_sp011305995	0	0	0	0	0	0	0	0	0	0	0	0	0	0	0	0	0	0	0	0	0	0	0	0	0	0	0	0	0	0	0	0	0	0	0	0	0	0	0	0	0	0	0	0	0	0	0	0	0
Diaphorobacter_nitroreducens	0	0	0	0	0	0	0	0	0	0	0	0	0	0	0	0	0	0	0	0	0	0	0	0	0	0	0	0	0	0	0	0	0	0	0	0	0	0	0	0	0	0	0	0	0	0	0	0	0
Acidovorax_C_caeni	0	0	0	0	0	0	0	0	0	0	0	0	0	0	0	0	0	0	0	0	0	0	0	0	0	0	0	0	0	0	0	0	0	0	0	0	0	0	0	0	0	0	0	0	0	0	0	0	0
Acidovorax_C_sp001725235	0	0	0	0	0	0	0	0	0	0	0	0	0	0	0	0	0	0	0	0	0	0	0	0	0	0	0	0	0	0	0	0	0	0	0	0	0	0	0	0	0	0	0	0	0	0	0	0	0
Acidovorax_A_wautersii	0	0	0	0	0	0	0	0	0	0	0	0	0	0	0	0	0	0	0	0	0	0	0	0	0	0	0	0	0	0	0	0	0	0	0	0	0	0	0	0	0	0	0	0	0	0	0	0	0
Acidovorax_sp001411535	0	0	0	0	0	0	0	0	0	0	0	0	0	0	0	0	0	0	0	0	0	0	0	0	0	0	0	0	0	0	0	0	0	0	0	0	0	0	0	0	0	0	0	0	0	0	0	0	0
Acidovorax_sp003053545	0	0	0	0	0	0	0	0	0	0	0	0	0	0	0	0	0	0	0	0	0	0	0	0	0	0	0	0	0	0	0	0	0	0	0	0	0	0	0	0	0	0	0	0	0	0	0	0	0
Acidovorax_soli_A	0	0	0	0	0	0	0	0	0	0	0	0	0	0	0	0	0	0	0	0	0	0	0	0	0	0	0	0	0	0	0	0	0	0	0	0	0	0	0	0	0	0	0	0	0	0	0	0	0
Acidovorax_defluvii	0	0	0	0	0	0	0	0	0	0	0	0	0	0	0	0	0	0	0	0	0	0	0	0	0	0	0	0	0	0	0	0	0	0	0	0	0	0	0	0	0	0	0	0	0	0	0	0	0
Acidovorax_sp002176815	0	0	0	0	0	0	0	0	0	0	0	0	0	0	0	0	0	0	0	0	0	0	0	0	0	0	0	0	0	0	0	0	0	0	0	0	0	0	0	0	0	0	0	0	0	0	0	0	0
Acidovorax_temperans	0	0	0	0	0	0	0	0	0	0	0	0	0	0	0	0	0	0	0	0	0	0	0	0	0	0	0	0	0	0	0	0	0	0	0	0	0	0	0	0	0	0	0	0	0	0	0	0	0
Giesbergeria_sp010020825	0	0	0	0	0	0	0	0	0	0	0	0	0	0	0	0	0	0	0	0	0	0	0	0	0	0	0	0	0	0	0	0	0	0	0	0	0	0	0	0	0	0	0	0	0	0	0	0	0
Giesbergeria_sp001770955	0	0	0	0	0	0	0	0	0	0	0	0	0	0	0	0	0	0	0	0	0	0	0	0	0	0	0	0	0	0	0	0	0	0	0	0	0	0	0	0	0	0	0	0	0	0	0	0	0
Giesbergeria_sp001724785	0	0	0	0	0	0	0	0	0	0	0	0	0	0	0	0	0	0	0	0	0	0	0	0	0	0	0	0	0	0	0	0	0	0	0	0	0	0	0	0	0	0	0	0	0	0	0	0	0
Curvibacter_lanceolatus	0	0	0	0	0	0	0	0	0	0	0	0	0	0	0	0	0	0	0	0	0	0	0	0	0	0	0	0	0	0	0	0	0	0	0	0	0	0	0	0	0	0	0	0	0	0	0	0	0
Curvibacter_gracilis	0	0	0	0	0	0	0	0	0	0	0	0	0	0	0	0	0	0	0	0	0	0	0	0	0	0	0	0	0	0	0	0	0	0	0	0	0	0	0	0	0	0	0	0	0	0	0	0	0
Curvibacter_sp003987795	0	0	0	0	0	0	0	0	0	0	0	0	0	0	0	0	0	0	0	0	0	0	0	0	0	0	0	0	0	0	0	0	0	0	0	0	0	0	0	0	0	0	0	0	0	0	0	0	0
Variovorax_sp003019815	0	0	0	0	0	0	0	0	0	0	0	0	0	0	0	0	0	0	0	0	0	0	0	0	0	0	0	0	0	0	0	0	0	0	0	0	0	0	0	0	0	0	0	0	0	0	0	0	0
Variovorax_beijingensis	0	0	0	0	0	0	0	0	0	0	0	0	0	0	0	0	0	0	0	0	0	0	0	0	0	0	0	0	0	0	0	0	0	0	0	0	0	0	0	0	0	0	0	0	0	0	0	0	0
Variovorax_sp003984625	0	0	0	0	0	0	0	0	0	0	0	0	0	0	0	0	0	0	0	0	0	0	0	0	0	0	0	0	0	0	0	0	0	0	0	0	0	0	0	0	0	0	0	0	0	0	0	0	0
Variovorax_paradoxus_G	0	0	0	0	0	0	0	0	0	0	0	0	0	0	0	0	0	0	0	0	0	0	0	0	0	0	0	0	0	0	0	0	0	0	0	0	0	0	0	0	0	0	0	0	0	0	0	0	0
Variovorax_sp001424835	0	0	0	0	0	0	0	0	0	0	0	0	0	0	0	0	0	0	0	0	0	0	0	0	0	0	0	0	0	0	0	0	0	0	0	0	0	0	0	0	0	0	0	0	0	0	0	0	0
Variovorax_sp900115375	0	0	0	0	0	0	0	0	0	0	0	0	0	0	0	0	0	0	0	0	0	0	0	0	0	0	0	0	0	0	0	0	0	0	0	0	0	0	0	0	0	0	0	0	0	0	0	0	0
Variovorax_sp900101545	0	0	0	0	0	0	0	0	0	0	0	0	0	0	0	0	0	0	0	0	0	0	0	0	0	0	0	0	0	0	0	0	0	0	0	0	0	0	0	0	0	0	0	0	0	0	0	0	0
ALPHA2B_sp003671765	0	0	0	0	0	0	0	0	0	0	0	0	0	0	0	0	0	0	0	0	0	0	0	0	0	0	0	0	0	0	0	0	0	0	0	0	0	0	0	0	0	0	0	0	0	0	0	0	0
Xenophilus_azovorans	0	0	0	0	0	0	0	0	0	0	0	0	0	0	0	0	0	0	0	0	0	0	0	0	0	0	0	0	0	0	0	0	0	0	0	0	0	0	0	0	0	0	0	0	0	0	0	0	0
Ramlibacter_sp007833165	0	0	0	0	0	0	0	0	0	0	0	0	0	0	0	0	0	0	0	0	0	0	0	0	0	0	0	0	0	0	0	0	0	0	0	0	0	0	0	0	0	0	0	0	0	0	0	0	0
Ramlibacter_tataouinensis	0	0	0	0	0	0	0	0	0	0	0	0	0	0	0	0	0	0	0	0	0	0	0	0	0	0	0	0	0	0	0	0	0	0	0	0	0	0	0	0	0	0	0	0	0	0	0	0	0
Ramlibacter_rhizophilus	0	0	0	0	0	0	0	0	0	0	0	0	0	0	0	0	0	0	0	0	0	0	0	0	0	0	0	0	0	0	0	0	0	0	0	0	0	0	0	0	0	0	0	0	0	0	0	0	0
CAINMN01_sp903949285	0	0	0	0	0	0	0	0	0	0	0	0	0	0	0	0	0	0	0	0	0	0	0	0	0	0	0	0	0	0	0	0	0	0	0	0	0	0	0	0	0	0	0	0	0	0	0	0	0
Limnohabitans_A_sp003063665	0	0	0	0	0	0	0	0	0	0	0	0	0	0	0	0	0	0	0	0	0	0	0	0	0	0	0	0	0	0	0	0	0	0	0	0	0	0	0	0	0	0	0	0	0	0	0	0	0
Ottowia_beijingensis	0	0	0	0	0	0	0	0	0	0	0	0	0	0	0	0	0	0	0	0	0	0	0	0	0	0	0	0	0	0	0	0	0	0	0	0	0	0	0	0	0	0	0	0	0	0	0	0	0
Ottowia_sp001262075	0	0	0	0	0	0	0	0	0	0	0	0	0	0	0	0	0	0	0	0	0	0	0	0	0	0	0	0	0	0	0	0	0	0	0	0	0	0	0	0	0	0	0	0	0	0	0	0	0
Hydrogenophaga_borbori	0	0	0	0	0	0	0	0	0	0	0	0	0	0	0	0	0	0	0	0	0	0	0	0	0	0	0	0	0	0	0	0	0	0	0	0	0	0	0	0	0	0	0	0	0	0	0	0	0
Hydrogenophaga_sp013823485	0	0	0	0	0	0	0	0	0	0	0	0	0	0	0	0	0	0	0	0	0	0	0	0	0	0	0	0	0	0	0	0	0	0	0	0	0	0	0	0	0	0	0	0	0	0	0	0	0
Tepidicella_xavieri	0	0	0	0	0	0	0	0	0	0	0	0	0	0	0	0	0	0	0	0	0	0	0	0	0	0	0	0	0	0	0	0	0	0	0	0	0	0	0	0	0	0	0	0	0	0	0	0	0
Tepidimonas_ignava	0	0	0	0	0	0	0	0	0	0	0	0	0	0	0	0	0	0	0	0	0	0	0	0	0	0	0	0	0	0	0	0	0	0	0	0	0	0	0	0	0	0	0	0	0	0	0	0	0
Tepidimonas_aquatica	0	0	0	0	0	0	0	0	0	0	0	0	0	0	0	0	0	0	0	0	0	0	0	0	0	0	0	0	0	0	0	0	0	0	0	0	0	0	0	0	0	0	0	0	0	0	0	0	0
Tepidimonas_taiwanensis	0	0	0	0	0	0	0	0	0	0	0	0	0	0	0	0	0	0	0	0	0	0	0	0	0	0	6.82e-07	0	0	0	0	0	0	0	0	0	0	0	0	0	0	0	0	0	0	0	0	0	0
Tepidimonas_charontis	0	0	0	0	0	0	0	0	0	0	0	0	0	0	0	0	0	0	0	0	0	0	0	0	0	0	0	0	0	0	0	0	0	0	0	0	0	0	0	0	0	0	0	0	0	0	0	0	0
Tepidimonas_fonticaldi	0	0	0	0	0	0	0	0	0	0	0	0	0	0	0	0	0	0	0	0	0	0	0	0	0	0	0	0	0	0	0	0	0	0	0	0	0	0	0	0	0	0	0	0	0	0	0	0	0
Pelomonas_sp003550215	0	0	0	0	0	0	0	0	0	0	0	0	0	0	0	0	0	0	0	0	0	0	0	0	0	0	0	0	0	0	0	0	0	0	0	0	0	0	0	0	0	0	0	0	0	0	0	0	0
Pelomonas_sp003963075	0	0	0	0	0	0	0	0	0	0	0	0	0	0	0	0	0	0	0	0	0	0	4.55e-07	0	0	0	0	0	7.4e-07	0	0	0	0	0	0	0	0	0	0	0	0	0	0	0	0	0	0	0	0
Pelomonas_puraquae	0	0	0	0	0	0	0	0	0	0	0	0	0	0	0	0	0	0	0	0	0	0	0	0	0	0	0	0	0	0	0	0	0	0	0	0	0	0	0	0	0	0	0	0	0	0	0	0	0
Pelomonas_sp003963005	0	0	0	0	0	0	0	0	0	0	0	0	0	0	0	0	0	0	0	0	0	0	0	0	0	0	0	0	0	0	0	0	0	0	0	0	0	0	0	0	0	0	0	0	0	0	0	0	0
Pelomonas_depolymerans_A	0	0	0	0	0	0	0	0	0	0	0	0	0	0	0	0	0	0	0	0	0	0	0	0	0	0	0	0	0	0	0	0	0	0	0	0	0	0	0	0	0	0	0	0	0	0	0	0	0
KK5_sp001984095	0	0	0	0	0	0	0	0	0	0	0	0	0	0	0	0	0	0	0	0	0	0	0	0	0	0	0	0	0	0	0	0	0	0	0	0	0	0	0	0	0	0	0	0	0	0	0	0	0
Roseateles_A_aquatilis	0	0	0	0	0	0	0	0	0	0	0	0	0	0	0	0	0	0	0	0	0	0	0	0	0	0	0	0	0	0	0	0	0	0	0	0	0	0	0	0	0	0	0	0	0	0	0	0	0
Paucibacter_toxinivorans	0	0	0	0	0	0	0	0	0	0	0	0	0	0	0	0	0	0	0	0	0	0	0	0	0	0	0	0	0	0	0	0	0	0	0	0	0	0	0	0	0	0	0	0	0	0	0	0	0
Rhizobacter_sp005882155	0	0	0	0	0	0	0	0	0	0	0	0	0	0	0	0	0	0	0	0	0	0	0	0	0	0	0	0	0	0	0	0	0	0	0	0	0	0	0	0	0	0	0	0	0	0	0	0	0
Rubrivivax_gelatinosus	0	0	0	0	0	0	0	0	0	0	0	0	0	0	0	0	0	0	0	0	0	0	0	0	0	0	0	0	0	0	0	0	0	0	0	0	0	0	0	0	0	0	0	0	0	0	0	0	0
Aquabacterium_A_pictum	0	0	0	0	0	0	0	0	0	0	0	0	0	0	0	0	0	0	0	0	0	0	0	0	0	0	0	0	0	0	0	0	0	0	0	0	0	0	0	0	0	0	0	0	0	0	0	0	0
Ideonella_sp004359425	0	0	0	0	0	0	0	0	0	0	0	0	0	0	0	0	0	0	0	0	0	0	0	0	0	0	0	0	0	0	0	0	0	0	0	0	0	0	0	0	0	0	0	0	0	0	0	0	0
CAIMXF01_sp013289985	0	0	0	0	0	0	0	0	0	0	0	0	0	0	0	0	0	0	0	0	0	0	0	0	0	0	0	0	0	0	0	0	0	0	0	0	0	0	0	0	0	0	0	0	0	0	0	0	0
Aquincola_tertiaricarbonis	0	0	0	0	0	0	0	0	0	0	0	0	0	0	0	0	0	0	0	0	0	0	0	0	0	0	0	0	0	0	0	0	0	0	0	0	0	0	0	0	0	0	0	0	0	0	0	0	0
Aquabacterium_parvum	0	0	0	0	0	0	0	0	0	0	0	0	0	0	0	0	0	0	0	0	0	0	0	0	0	0	0	0	0	0	0	0	0	0	0	0	0	0	0	0	0	0	0	0	0	0	0	0	0
Aquabacterium_sp005502875	0	0	0	0	0	0	0	0	0	0	0	0	0	0	0	0	0	0	0	0	0	0	0	0	0	0	0	0	0	0	0	0	0	0	0	0	0	0	0	0	0	0	0	0	0	0	0	0	0
Aquabacterium_sp001770725	0	0	0	0	0	0	0	0	0	0	0	0	0	0	0	0	0	0	0	0	0	0	0	0	0	0	0	0	0	0	0	0	0	0	0	0	0	0	0	0	0	0	0	0	0	0	0	0	0
Aquabacterium_sp903894125	0	0	0	0	0	0	0	0	0	0	0	0	0	0	0	0	0	0	0	0	0	0	0	0	0	0	0	0	0	0	0	0	0	0	0	0	0	0	0	0	0	0	0	0	0	0	0	0	0
Aquabacterium_commune	0	0	0	0	0	0	0	0	0	0	0	0	0	0	0	0	0	0	0	0	0	0	0	0	0	0	0	0	0	0	0	0	0	0	0	0	0	0	0	0	0	0	0	0	0	0	0	0	0
Aquabacterium_sp003963115	0	0	0	0	0	0	0	0	0	0	0	0	0	0	0	0	0	0	0	0	0	0	0	0	0	0	0	0	0	0	0	0	0	0	0	0	0	0	0	0	0	0	0	0	0	0	0	0	0
Aquabacterium_sp001770775	0	0	0	0	0	0	0	0	0	0	0	0	0	0	0	0	0	0	0	0	0	0	0	0	0	0	0	0	0	0	0	0	0	0	0	0	0	0	0	0	0	0	0	0	0	0	0	0	0
Aquabacterium_sp003933735	0	0	0	0	0	0	0	0	0	0	0	0	0	0	0	0	0	0	0	0	0	0	0	0	0	0	0	0	0	0	0	0	0	0	0	0	0	0	0	0	0	0	0	0	0	0	0	0	0
Methylibium_petroleiphilum	0	0	0	0	0	0	0	0	0	0	0	0	0	0	0	0	0	0	0	0	0	0	0	0	0	0	0	0	0	0	0	0	0	0	0	0	0	0	0	0	0	0	0	0	0	0	0	0	0
Methylibium_sp902826655	0	0	0	0	0	0	0	0	0	0	0	0	0	0	0	0	0	0	0	0	0	0	0	0	0	0	0	0	0	0	0	0	0	0	0	0	0	0	0	0	0	0	0	0	0	0	0	0	0
Thiomonas_sp000377645	0	0	0	0	0	0	0	0	0	0	0	0	0	0	0	0	0	0	0	0	0	0	0	0	0	0	0	0	0	0	0	0	0	0	0	0	0	0	0	0	0	0	0	0	0	0	0	0	0
Thiomonas_arsenitoxydans	0	0	0	0	0	0	0	0	0	0	0	0	0	0	0	0	0	0	0	0	0	0	0	0	0	0	0	0	0	0	0	0	0	0	0	0	0	0	0	0	0	0	0	0	0	0	0	0	0
Derxia_lacustris	0	0	0	0	0	0	0	0	0	0	0	0	0	0	0	0	0	0	0	0	0	0	0	0	0	0	0	0	0	0	0	0	0	0	0	0	0	0	0	0	0	0	0	0	0	0	0	0	0
Paraburkholderia_ginsengiterrae	0	0	0	0	0	0	0	0	0	0	0	0	0	0	0	0	0	0	0	0	0	0	0	0	0	0	0	0	0	0	0	0	0	0	0	0	0	0	0	0	0	0	0	0	0	0	0	0	0
Paraburkholderia_sp013366925	0	0	0	0	0	0	0	0	0	0	0	0	0	0	0	0	0	0	0	0	0	0	0	0	0	0	0	0	0	0	0	0	0	0	0	0	0	0	0	0	0	0	0	0	0	0	0	0	0
Paraburkholderia_terrae	0	0	0	0	0	0	0	0	0	0	0	0	0	0	0	0	0	0	0	0	0	0	0	0	0	0	0	0	0	0	0	0	0	0	0	0	0	0	0	0	0	0	0	0	0	0	0	0	0
Paraburkholderia_caribensis	0	0	0	0	0	0	0	0	0	0	0	0	0	0	0	0	0	0	0	0	0	0	0	0	0	0	0	0	0	0	0	0	0	0	0	0	0	0	0	0	0	0	0	0	0	0	0	0	0
Paraburkholderia_tropica	0	0	0	0	0	0	0	0	0	0	0	0	0	0	0	0	0	0	0	0	0	0	0	0	0	0	0	0	0	0	0	0	0	0	0	0	0	0	0	0	0	0	0	0	0	0	0	0	0
Paraburkholderia_acidipaludis	0	0	0	0	0	0	0	0	0	0	0	0	0	0	0	0	0	0	0	0	0	0	0	0	0	0	0	0	0	0	0	0	0	0	0	0	0	0	0	0	0	0	0	0	0	0	0	0	0
Trinickia_dabaoshanensis	0	0	0	0	0	0	0	0	0	0	0	0	0	0	0	0	0	0	0	0	0	0	0	0	0	0	0	0	0	0	0	0	0	0	0	0	0	0	0	0	0	0	0	0	0	0	0	0	0
Trinickia_sp005144415	0	0	0	0	0	0	0	0	0	0	0	0	0	0	0	0	0	0	0	0	0	0	0	0	0	0	0	0	0	0	0	0	0	0	0	0	0	0	0	0	0	0	0	0	0	0	0	0	0
Burkholderia_cepacia_E	0	0	0	0	0	0	0	0	0	0	0	0	0	0	0	0	0	0	0	0	0	0	0	0	0	0	0	0	0	0	0	0	0	0	0	0	0	0	0	0	0	0	0	0	0	0	0	0	0
Burkholderia_seminalis	0	0	0	0	0	0	0	0	0	0	0	0	0	0	0	0	0	0	0	0	0	0	0	0	0	0	0	0	0	0	0	0	0	0	0	0	0	0	0	0	0	0	0	0	0	0	0	0	0
Burkholderia_cenocepacia	0	0	0	0	0	0	0	0	0	0	0	0	0	0	0	0	0	0	0	0	0	0	0	0	0	0	0	0	0	0	0	0	0	0	0	0	0	0	0	0	0	0	0	0	0	0	0	0	0
Burkholderia_ambifaria	0	0	0	0	0	0	0	0	0	0	0	0	0	0	0	0	0	0	0	0	0	0	0	0	0	0	0	0	0	0	0	0	0	0	0	0	0	0	0	0	0	0	0	0	0	0	0	0	0
Burkholderia_multivorans	0	0	0	0	0	0	0	0	0	0	0	0	0	0	0	0	0	0	0	0	0	0	0	0	0	0	0	0	0	0	0	0	0	0	0	0	0	0	0	0	0	0	0	0	0	0	0	0	0
Burkholderia_gladioli	0	0	0	0	0	0	0	0	0	0	0	0	0	0	0	0	0	0	0	0	0	0	0	0	0	0	0	0	0	0	0	0	0	0	0	0	0	0	0	0	0	0	0	0	0	0	0	0	0
Caballeronia_arationis	0	0	0	0	0	0	0	0	0	0	0	0	0	0	0	0	0	0	0	0	0	0	0	0	0	0	0	0	0	0	0	0	0	0	0	0	0	0	0	0	0	0	0	0	0	0	0	0	0
Pandoraea_sputorum	0	0	0	0	0	0	0	0	0	0	0	0	0	0	0	0	0	0	0	0	0	0	0	0	0	0	0	0	0	0	0	0	0	0	0	0	0	0	0	0	0	0	0	0	0	0	0	0	0
Pandoraea_pnomenusa	0	0	0	0	0	0	0	0	0	0	0	0	0	0	0	0	0	0	0	0	0	0	0	0	0	0	0	0	0	0	0	0	0	0	0	0	0	0	0	0	0	0	0	0	0	0	0	0	0
Pandoraea_thiooxydans	0	0	0	0	0	0	0	0	0	0	0	0	0	0	0	0	0	0	0	0	0	0	0	0	0	0	0	0	0	0	0	0	0	0	0	0	0	0	0	0	0	0	0	0	0	0	0	0	0
Pandoraea_sp004297875	0	0	0	0	0	0	0	0	0	0	0	0	0	0	0	0	0	0	0	0	0	0	0	0	0	0	0	0	0	0	0	0	0	0	0	0	0	0	0	0	0	0	0	0	0	0	0	0	0
Polynucleobacter_sp009924985	0	0	0	0	0	0	0	0	0	0	0	0	0	0	0	0	0	0	0	0	0	0	0	0	0	0	0	0	0	0	0	0	0	0	0	0	0	0	0	0	0	0	0	0	0	0	0	0	0
Polynucleobacter_sp900176405	0	0	0	0	0	0	0	0	0	0	0	0	0	0	0	0	0	0	0	0	0	0	0	0	0	0	0	0	0	0	0	0	0	0	0	0	0	0	0	0	0	0	0	0	0	0	0	0	0
Polynucleobacter_cosmopolitanus	0	0	0	0	0	0	0	0	0	0	0	0	0	0	0	0	0	0	0	0	0	0	0	0	0	0	0	0	0	0	0	0	0	0	0	0	0	0	0	0	0	0	0	0	0	0	0	0	0
Cupriavidus_taiwanensis_C	0	0	0	0	0	0	0	0	0	0	0	0	0	0	0	0	0	0	0	0	0	0	0	0	0	0	0	0	0	0	0	0	0	0	0	0	0	0	0	0	0	0	0	0	0	0	0	0	0
Cupriavidus_oxalaticus_A	0	0	0	0	0	0	0	0	0	0	0	0	0	0	0	0	0	0	0	0	0	0	0	0	0	0	0	0	0	0	0	0	0	0	0	0	0	0	0	0	0	0	0	0	0	0	0	0	0
Cupriavidus_necator_C	0	0	0	0	0	0	0	0	0	0	0	0	0	0	0	0	0	0	0	0	0	0	0	0	0	0	0	0	0	0	0	0	0	0	0	0	0	0	0	0	0	0	0	0	0	0	0	0	0
Cupriavidus_sp001652915	0	0	0	0	0	0	0	0	0	0	0	0	0	0	0	0	0	0	0	0	0	0	0	0	0	0	0	0	0	0	0	0	0	0	0	0	0	0	0	0	0	0	0	0	0	0	0	0	0
Cupriavidus_pauculus_B	0	0	0	0	0	0	0	0	0	0	0	0	0	0	0	0	0	0	0	0	0	0	0	0	0	0	0	0	0	0	0	0	0	0	0	0	0	0	0	0	0	0	0	0	0	0	0	0	0
Cupriavidus_pauculus_C	0	0	0	0	0	0	0	0	0	0	0	0	0	0	0	0	0	0	0	0	0	0	0	0	0	0	0	0	0	0	0	0	0	0	0	0	0	0	0	0	0	0	0	0	0	0	0	0	0
Cupriavidus_sp004217045	0	0	0	0	0	0	0	0	0	0	0	0	0	0	0	0	0	0	0	0	0	0	0	0	0	0	0	0	0	0	0	0	0	0	0	0	0	0	0	0	0	0	0	0	0	0	0	0	0
Cupriavidus_sp005503625	0	0	0	0	0	0	0	0	0	0	0	0	0	0	0	0	0	0	0	0	0	0	0	0	0	0	0	0	0	0	0	0	0	0	0	0	0	0	0	0	0	0	0	0	0	0	0	0	0
Cupriavidus_pauculus	0	0	2.62e-07	2.44e-07	7.08e-07	1.17e-06	5.44e-07	3.56e-05	1.47e-05	9.44e-06	1.19e-06	1.61e-06	8.62e-06	2.74e-06	1.16e-05	1.27e-05	1.1e-05	4.87e-06	1.28e-05	5.85e-05	0.000110276	2.69e-05	0.000625504	2.42e-05	5.65e-06	2.59e-06	4.72e-05	2.32e-05	0.000239319	4.76e-06	1.56e-05	6.15e-07	2.29e-05	0	0	0	4.85e-07	2.44e-06	0	1.17e-06	5.91e-05	1e-05	1.79e-06	6.94e-06	3.37e-06	6.05e-06	3.85e-06	1.28e-05	6.11e-06
Cupriavidus_metallidurans	0	0	0	0	0	0	0	3.82e-06	1.91e-06	1.2e-06	0	0	1.03e-06	0	1.54e-06	1.27e-06	1.17e-06	5.19e-07	1.26e-06	6.58e-06	1.27e-05	2.66e-06	6.76e-05	2.68e-06	5.69e-07	3.2e-07	5.69e-06	2.62e-06	2.57e-05	0	1.63e-06	0	2.88e-06	0	0	0	0	0	0	0	8.2e-06	0	0	0	0	0	0	1.77e-06	8.36e-07
Cupriavidus_campinensis	0	0	0	0	0	0	0	0	0	0	0	0	0	0	0	0	0	0	0	0	0	0	0	0	0	0	0	0	0	0	0	0	0	0	0	0	0	0	0	0	0	0	0	0	0	0	0	0	0
Cupriavidus_basilensis	0	0	0	0	0	0	0	0	0	0	0	0	0	0	0	0	0	0	0	0	0	0	1.78e-07	0	0	0	0	0	0	0	0	0	0	0	0	0	0	0	0	0	0	0	0	0	0	0	0	0	0
Ralstonia_sp000620465	0	0	0	0	0	0	0	0	0	0	0	0	0	0	0	0	0	0	0	0	0	0	0	0	0	0	0	0	0	0	0	0	0	0	0	0	0	0	0	0	0	0	0	0	0	0	0	0	0
Ralstonia_sp007997035	0	0	0	0	0	0	0	0	0	0	0	0	0	0	0	0	0	0	0	0	0	0	0	0	0	0	0	0	0	0	0	0	0	0	0	0	0	0	0	0	0	0	0	0	0	0	0	0	0
Ralstonia_pickettii	0	0	0	0	5.52e-07	0	0	3.3e-05	2.44e-05	1.22e-05	2.61e-06	3.84e-06	1.56e-05	3.7e-06	1.07e-05	5.5e-06	3.74e-06	5.05e-06	8.26e-06	2.86e-05	7.52e-05	2.49e-05	0.000217158	1.55e-05	2.69e-06	2.51e-06	9.66e-05	4.34e-05	8.31e-05	7.68e-06	5.94e-06	0	3.28e-05	0	0	0	0	2.28e-06	0	0	7.99e-05	2.67e-05	3.59e-06	1.06e-05	5.06e-06	1.63e-05	1.02e-05	3.07e-05	4.62e-06
Ralstonia_pickettii_B	0	0	0	0	0	0	0	0	0	0	0	0	0	0	0	0	0	0	0	0	0	0	0	0	0	0	0	0	0	0	0	0	0	0	0	0	0	0	0	0	0	0	0	0	0	0	0	0	0
Ralstonia_pickettii_A	0	0	0	0	0	0	0	0	0	0	0	0	0	0	0	0	0	0	0	0	0	0	0	0	0	0	0	0	0	0	0	0	0	0	0	0	0	0	0	0	0	0	0	0	0	0	0	0	0
Ralstonia_sp900115545	0	0	0	0	0	0	0	0	0	0	0	0	0	0	0	0	0	0	0	0	0	0	0	0	0	0	0	0	0	0	0	0	0	0	0	0	0	0	0	0	0	0	0	0	0	0	0	0	0
Ralstonia_sp000955795	0	0	0	0	0	0	0	0	0	0	0	0	0	0	0	0	0	0	0	0	0	0	0	0	0	0	0	0	0	0	0	0	0	0	0	0	0	0	0	0	0	0	0	0	0	0	0	0	0
Ralstonia_sp003851545	0	0	0	0	0	0	0	0	0	0	0	0	0	0	0	0	0	0	0	0	0	0	0	0	0	0	0	0	0	0	0	0	0	0	0	0	0	0	0	0	0	0	0	0	0	0	0	0	0
Ralstonia_sp001078575	0	0	0	0	0	0	0	0	0	0	0	0	0	0	0	0	0	0	0	0	0	0	0	0	0	0	0	0	0	0	0	0	0	0	0	0	0	0	0	0	0	0	0	0	0	0	0	0	0
Ralstonia_insidiosa	0	0	0	0	0	0	0	0	0	0	0	0	0	0	0	0	0	0	0	0	0	0	0	0	0	0	0	0	0	0	0	0	0	0	0	0	0	0	0	0	0	0	0	0	0	0	0	0	0
Ralstonia_sp000801955	0	0	0	0	0	0	0	0	0	0	0	0	0	0	0	0	0	0	0	0	0	0	0	0	0	0	0	0	0	0	0	0	0	0	0	0	0	0	0	0	0	0	0	0	0	0	0	0	0
Ralstonia_sp002298975	0	0	0	0	0	0	0	0	0	0	0	0	0	0	0	0	0	0	0	0	0	0	0	0	0	0	0	0	0	0	0	0	0	0	0	0	0	0	0	0	0	0	0	0	0	0	0	0	0
Ralstonia_mannitolilytica	0	0	0	0	0	0	0	0	0	0	0	0	0	0	0	0	0	0	0	0	0	0	0	0	0	0	0	0	0	0	0	0	0	0	0	0	0	0	0	0	0	0	0	0	0	0	0	0	0
Ralstonia_pseudosolanacearum	0	0	0	0	0	0	0	0	0	0	0	0	0	0	0	0	0	0	0	0	0	0	0	0	0	0	0	0	0	0	0	0	0	0	0	0	0	0	0	0	0	0	0	0	0	0	0	0	0
Ralstonia_solanacearum_A	0	0	0	0	0	0	0	0	0	0	0	0	0	0	0	0	0	0	0	0	0	0	0	0	0	0	0	0	0	0	0	0	0	0	0	0	0	0	0	0	0	0	0	0	0	0	0	0	0
Duganella_rivus	0	0	0	0	0	0	0	0	0	0	0	0	0	0	0	0	0	0	0	0	0	0	0	0	0	0	0	0	0	0	0	0	0	0	0	0	0	0	0	0	0	0	0	0	0	0	0	0	0
Duganella_sp000335815	0	0	0	0	0	0	0	0	0	0	0	0	0	0	0	0	0	0	0	0	0	0	0	0	0	0	0	0	0	0	0	0	0	0	0	0	0	0	0	0	0	0	0	0	0	0	0	0	0
Duganella_sp000381565	0	0	0	0	0	0	0	0	0	0	0	0	0	0	0	0	0	0	0	0	0	0	0	0	0	0	0	0	0	0	0	0	0	0	0	0	0	0	0	0	0	0	0	0	0	0	0	0	0
Janthinobacterium_svalbardensis	0	0	0	0	0	0	0	0	0	0	0	0	0	0	0	0	0	0	0	0	0	0	0	0	0	0	0	0	0	0	0	0	0	0	0	0	0	0	0	0	0	0	0	0	0	0	0	0	0
Massilia_timonae	0	0	0	0	0	0	0	0	0	0	0	0	0	0	0	0	0	0	0	0	0	0	0	0	0	0	0	0	0	0	0	0	0	0	0	0	0	0	0	0	0	0	0	0	0	0	0	0	0
Massilia_sp002339265	0	0	0	0	0	0	0	0	0	0	0	0	0	0	0	0	0	0	0	0	0	0	0	0	0	0	0	0	0	0	0	0	0	0	0	0	0	0	0	0	0	0	0	0	0	0	0	0	0
Massilia_aurea_A	0	0	0	0	0	0	0	0	0	0	0	0	0	0	0	0	0	0	0	0	0	0	0	0	0	0	0	0	0	0	0	0	0	0	0	0	0	0	0	0	0	0	0	0	0	0	0	0	0
Massilia_aurea_B	0	0	0	0	0	0	0	0	0	0	0	0	0	0	0	0	0	0	0	0	0	0	0	0	0	0	0	0	0	0	0	0	0	0	0	0	0	0	0	0	0	0	0	0	0	0	0	0	0
Massilia_alkalitolerans	0	0	0	0	0	0	0	0	0	0	0	0	0	0	0	0	0	0	0	0	0	0	0	0	0	0	0	0	0	0	0	0	0	0	0	0	0	0	0	0	0	0	0	0	0	0	0	0	0
Massilia_sp000740675	0	0	0	0	0	0	0	0	0	0	0	0	0	0	0	0	0	0	0	0	0	0	0	0	0	0	0	0	0	0	0	0	0	0	0	0	0	0	0	0	0	0	0	0	0	0	0	0	0
Massilia_sp902506415	0	0	0	0	0	0	0	0	0	0	0	0	0	0	0	0	0	0	0	0	0	0	0	0	0	0	0	0	0	0	0	0	0	0	0	0	0	0	0	0	0	0	0	0	0	0	0	0	0
Massilia_sp006715485	0	0	0	0	0	0	0	0	0	0	0	0	0	0	0	0	0	0	0	0	0	0	0	0	0	0	0	0	0	0	0	0	0	0	0	0	0	0	0	0	0	0	0	0	0	0	0	0	0
Massilia_sp004798585	0	0	0	0	0	0	0	0	0	0	0	0	0	0	0	0	0	0	0	0	0	0	0	0	0	0	0	0	0	0	0	0	0	0	0	0	0	0	0	0	0	0	0	0	0	0	0	0	0
Massilia_sp002354135	0	0	0	0	0	0	0	0	0	0	0	0	0	0	0	0	0	0	0	0	0	0	0	0	0	0	0	0	0	0	0	0	0	0	0	0	0	0	0	0	0	0	0	0	0	0	0	0	0
Herbaspirillum_robiniae	0	0	0	0	0	0	0	0	0	0	0	0	0	0	0	0	0	0	0	0	0	0	0	0	0	0	0	0	0	0	0	0	0	0	0	0	0	0	0	0	0	0	0	0	0	0	0	0	0
Herbaspirillum_hiltneri	0	0	0	0	0	0	0	0	0	0	0	0	0	0	0	0	0	0	0	0	0	0	0	0	0	0	0	0	0	0	0	0	0	0	0	0	0	0	0	0	0	0	0	0	0	0	0	0	0
Herbaspirillum_sp002257565	0	0	0	0	0	0	0	0	0	0	0	0	0	0	0	0	0	0	0	0	0	0	0	0	0	0	0	0	0	0	0	0	0	0	0	0	0	0	0	0	0	0	0	0	0	0	0	0	0
Collimonas_sp900112135	0	0	0	0	0	0	0	0	0	0	0	0	0	0	0	0	0	0	0	0	0	0	0	0	0	0	0	0	0	0	0	0	0	0	0	0	0	0	0	0	0	0	0	0	0	0	0	0	0
Oxalicibacterium_faecigallinarum	0	0	0	0	0	0	0	0	0	0	0	0	0	0	0	0	0	0	0	0	0	0	0	0	0	0	0	0	0	0	0	0	0	0	0	0	0	0	0	0	0	0	0	0	0	0	0	0	0
Oxalicibacterium_solurbis	0	0	0	0	0	0	0	0	0	0	0	0	0	0	0	0	0	0	0	0	0	0	0	0	0	0	0	0	0	0	0	0	0	0	0	0	0	0	0	0	0	0	0	0	0	0	0	0	0
Noviherbaspirillum_sp004804275	0	0	0	0	0	0	0	0	0	0	0	0	0	0	0	0	0	0	0	0	0	0	0	0	0	0	0	0	0	0	0	0	0	0	0	0	0	0	0	0	0	0	0	0	0	0	0	0	0
Undibacterium_sp014284195	0	0	0	0	0	0	0	0	0	0	0	0	0	0	0	0	0	0	0	0	0	0	0	0	0	0	0	0	0	0	0	0	0	0	0	0	0	0	0	0	0	0	0	0	0	0	0	0	0
Undibacterium_seohonense	0	0	0	0	0	0	0	0	0	0	0	0	0	0	0	0	0	0	0	0	0	0	0	0	0	0	0	0	0	0	0	0	0	0	0	0	0	0	0	0	0	0	0	0	0	0	0	0	0
Oxalobacter_formigenes_B	0	0	6.48e-07	0	0	0	0	0	0	2.17e-06	0	0	0	0	0	0	0	0	0	0	0	0	0	0	0	0	0	0	0	0	0	0	0	0	0	0	0	0	0	0	0	0	0	0	0	0	0	0	0
Oxalobacter_sp900760095	3.43e-06	1.1e-05	2.13e-05	6.33e-06	0	2.58e-05	1.11e-06	0	7.29e-07	4.98e-05	0	6.72e-06	3.04e-05	1.46e-05	5.34e-05	4.64e-05	2.17e-05	7.64e-05	0	0	8.39e-07	6.49e-05	1.77e-06	4.99e-06	0.000112056	1.99e-05	8.6e-06	0	1.21e-05	0	1.84e-05	1.77e-05	3.48e-05	3.71e-06	1.69e-05	2.84e-05	8.78e-06	0	3.75e-05	0	0	0	0	6.16e-05	6.03e-06	3.5e-05	6.76e-06	2.7e-05	3.67e-05
Oxalobacter_formigenes	4.26e-06	6.45e-07	7.47e-07	6.48e-07	4.32e-07	0.000585345	0	0	4.67e-06	4.74e-06	0	0	0	3.23e-05	0.00114539	0.0012962	3.14e-06	0.000160567	0	0	5.14e-07	1.98e-06	5.05e-06	3.35e-06	9.13e-06	0.000120392	0.00183876	0.00019678	1.03e-05	2.16e-05	5.35e-06	0.00575556	0.00162973	3.73e-06	0	0	0	0	0.000555986	0	0	0	0	0	0	0	3.16e-05	0.00246485	0.0014437
Achromobacter_piechaudii	0	0	0	0	0	0	0	0	0	0	0	0	0	0	0	0	0	0	0	0	0	0	0	0	0	0	0	0	0	0	0	0	0	0	0	0	0	0	0	0	0	0	0	0	0	0	0	0	0
Achromobacter_spanius_B	0	0	0	0	0	0	0	0	0	0	0	0	0	0	0	0	0	0	0	0	0	0	0	0	0	0	0	0	0	0	0	0	0	0	0	0	0	0	0	0	0	0	0	0	0	0	0	0	0
Achromobacter_animicus	0	0	0	0	0	0	0	0	0	0	0	0	0	0	0	0	0	0	0	0	0	0	0	0	0	0	0	0	0	0	0	0	0	0	0	0	0	0	0	0	0	0	0	0	0	0	0	0	0
Achromobacter_mucicolens	0	0	0	0	0	0	0	0	0	0	0	0	0	0	0	0	0	0	0	0	0	0	0	0	0	0	0	0	0	0	0	0	0	0	0	0	0	0	0	0	0	0	0	0	0	0	0	0	0
Achromobacter_xylosoxidans_C	0	0	0	0	0	0	0	0	0	0	0	0	0	0	0	0	0	0	0	0	0	0	0	0	0	0	0	0	0	0	0	0	0	0	0	0	0	0	0	0	0	0	0	0	0	0	0	0	0
Achromobacter_pestifer_A	0	0	0	0	0	0	0	0	0	0	0	0	0	0	0	0	0	0	0	0	0	0	0	0	0	0	0	0	0	0	0	0	0	0	0	0	0	0	0	0	0	0	0	0	0	0	0	0	0
Achromobacter_insolitus	0	0	0	0	0	0	0	0	0	0	0	0	0	0	0	0	0	0	0	0	0	0	0	0	0	0	0	0	0	0	0	0	0	0	0	0	0	0	0	0	0	0	0	0	0	0	0	0	0
Achromobacter_ruhlandii	0	0	0	0	0	0	0	0	0	0	0	0	0	0	0	0	0	0	0	0	0	0	0	0	0	0	0	0	0	0	0	0	0	0	0	0	0	0	0	0	0	0	0	0	0	0	0	0	0
Achromobacter_dolens	0	0	0	0	0	0	0	0	0	0	0	0	0	0	0	0	0	0	0	0	0	0	0	0	0	0	0	0	0	0	0	0	0	0	0	0	0	0	0	0	0	0	0	0	0	0	0	0	0
Achromobacter_xylosoxidans	0	0	0	0	5.15e-07	0	0	0	0	0	0	0	0	0	0	0	0	0	0	4.61e-07	2.42e-06	4.18e-07	5.83e-07	4.33e-07	0	0	5.61e-07	0	0	0	0	0	0	2.69e-06	3.03e-06	0	0	1.74e-06	5.86e-06	0	0	3.86e-06	0	0	2.2e-06	0	0	3.79e-06	0
Achromobacter_pulmonis	0	0	0	0	0	0	0	0	0	0	0	0	0	0	0	0	0	0	0	0	0	0	0	0	0	0	0	0	0	0	0	0	0	0	0	0	0	0	0	0	0	0	0	0	0	0	0	0	0
Achromobacter_insuavis_A	0	0	0	0	0	0	0	0	0	0	0	0	0	0	0	0	0	0	0	0	0	0	0	0	0	0	0	0	0	0	0	0	0	0	0	0	0	0	0	0	0	0	0	0	0	0	0	0	0
Achromobacter_insuavis	0	0	0	0	0	0	0	0	0	0	0	0	0	0	0	0	0	0	0	0	0	0	0	0	0	0	0	0	0	0	0	0	0	0	0	0	0	0	0	0	0	0	0	0	0	0	0	0	0
Achromobacter_deleyi	0	0	0	0	0	0	0	0	0	0	0	0	0	0	0	0	0	0	0	0	0	0	0	0	0	0	0	0	0	0	0	0	0	0	0	0	0	0	0	0	0	0	0	0	0	0	0	0	0
Achromobacter_sp002902905	0	0	0	0	0	0	0	0	0	0	0	0	0	0	0	0	0	0	0	0	0	0	0	0	0	0	0	0	0	0	0	0	0	0	0	0	0	0	0	0	0	0	0	0	0	0	0	0	0
Bordetella_trematum	0	0	0	0	0	0	0	0	0	0	0	0	0	0	0	0	0	0	0	0	0	0	0	0	0	0	0	0	0	0	0	0	0	0	0	0	0	0	0	0	0	0	0	0	0	0	0	0	0
Kerstersia_gyiorum	0	0	0	0	0	0	0	0	0	0	0	0	0	0	0	0	0	0	0	0	0	0	0	0	0	0	0	0	0	0	0	0	0	0	0	0	0	0	0	0	0	0	0	0	0	0	0	0	0
Orrella_dioscoreae	0	0	0	0	0	0	0	0	0	0	0	0	0	0	0	0	0	0	0	0	0	0	0	0	0	0	0	0	0	0	0	0	0	0	0	0	0	0	0	0	0	0	0	0	0	0	0	0	0
Pusillimonas_C_sp000209655	0	0	0	0	0	0	0	0	0	0	0	0	0	0	0	0	0	0	0	0	0	0	0	0	0	0	0	0	0	0	0	0	0	0	0	0	0	0	0	0	0	0	0	0	0	0	0	0	0
Pusillimonas_noertemannii	0	0	0	0	0	0	0	0	0	0	0	0	0	0	0	0	0	0	0	0	0	0	0	0	0	0	0	0	0	0	0	0	0	0	0	0	0	0	0	0	0	0	0	0	0	0	0	0	0
Paracandidimonas_soli	0	0	0	0	0	0	0	0	0	0	0	0	0	0	0	0	0	0	0	0	0	0	0	0	0	0	0	0	0	0	0	0	0	0	0	0	0	0	0	0	0	0	0	0	0	0	0	0	0
Alcaligenes_faecalis	0	0	0	0	0	0	0	0	0	0	0	0	0	0	0	0	0	0	0	0	0	0	0	0	0	0	0	0	0	0	0	0	0	0	0	0	0	0	0	0	0	0	0	0	0	0	0	0	0
Alcaligenes_phenolicus	0	0	0	0	0	0	0	0	0	0	0	0	0	0	0	0	0	0	0	0	0	0	0	0	0	0	0	0	0	0	0	0	0	0	0	0	0	0	0	0	0	0	0	0	0	0	0	0	0
Paenalcaligenes_sp004791645	0	0	0	0	0	0	0	0	0	0	0	0	0	0	0	0	0	0	0	0	0	0	0	0	0	0	0	0	0	0	0	0	0	0	0	0	0	0	0	0	0	0	0	0	0	0	0	0	0
Castellaniella_defragrans	0	0	0	0	0	0	0	0	0	0	0	0	0	0	0	0	0	0	0	0	0	0	0	0	0	0	0	0	0	0	0	0	0	0	0	0	0	0	0	0	0	0	0	0	0	0	0	0	0
Oligella_ureolytica	0	0	0	0	0	0	0	0	0	0	0	0	0	0	0	0	0	0	0	0	0	0	0	0	0	0	0	0	0	0	0	0	0	0	0	0	0	0	0	0	0	0	0	0	0	0	0	0	0
Oligella_sp012511555	0	0	0	0	0	0	0	0	0	0	0	0	0	0	0	0	0	0	0	0	0	0	0	0	0	0	0	0	0	0	0	0	0	0	0	0	0	0	0	0	0	0	0	0	0	0	0	0	0
Limnobacter_sp000170915	0	0	0	0	0	0	0	0	0	0	0	0	0	0	0	0	0	0	0	0	0	0	0	0	0	0	0	0	0	0	0	0	0	0	0	0	0	0	0	0	0	0	0	0	0	0	0	0	0
Duodenibacillus_sp003472385	0	6.56e-06	0.000389603	1.46e-06	0	0	0	0	0	0	0	1.42e-06	0	4.08e-05	0	0	0	0	0	0	0	1.31e-06	0	1.47e-05	0	0	7.3e-05	0	0	0	0	0	0	0	1.39e-05	0.000647216	0	0	0	0	0	0	0	0	3.68e-06	0	5.11e-05	0	0
Duodenibacillus_sp900538905	0	0.000160459	5.9e-06	0	0	0	0	0	2.33e-06	1.92e-06	0	3.66e-05	1.57e-06	0.00110819	3.24e-06	1.17e-06	2.98e-06	2.46e-06	0	0	0	0	1.25e-06	0.000381972	0	5.92e-07	0.00161805	1.02e-06	2e-06	8.9e-07	1.14e-06	1.8e-06	0	0	0.000293502	1.25e-05	0	0	0	0	0	0	0	0	5.43e-05	0	0.00133401	0	0
Duodenibacillus_sp900762555	0	0	0	0	0	0	0	0	0	4.32e-06	0	0	2.25e-05	0	0	0	2.16e-06	0	0	0	0	0	0	0	2.26e-05	4.12e-06	0	0	0	0	0	0	0	0	0	0	0	0	0	0	0	0	0	0	0	1.3e-05	0	0	0
Mesosutterella_massiliensis	4.67e-05	0	2.15e-06	0	0	0	0	0	0	0	0	0	0	0	4.19e-06	5.98e-06	6.94e-05	0	8.89e-05	1.07e-05	0	0	0	0	0	0	0	0	0	0	2.22e-06	5.83e-05	0	3.16e-05	0	0	0	0	0	0	0	0	0	0	0	0	0	0	8.89e-06
Mesosutterella_multiformis	0.0349754	3.84e-05	0.000403173	3.5e-05	0.000148605	0.000332526	4.42e-05	1.68e-05	1.17e-05	3.89e-05	0	0	0	8.26e-06	0.000589783	0.000721958	0.00647772	1.09e-05	0.00533072	0.000988805	7.95e-06	1.34e-06	7.99e-06	3.81e-06	0.00136827	3.01e-06	3.71e-06	1.04e-05	5.96e-06	5.32e-06	0.000343937	0.00444688	0	0.0345907	7.19e-06	0.000586899	0	0.000180057	0.000520411	0	9.75e-06	0	0	3.46e-05	0	0	0	0.000575916	0.000840263
Sutterella_faecalis	0	0	0	0	0	0	0	0	0	0	0	5.78e-06	0	0	0	0	0	0	0	0	0	0	0	0	0	0	0	0	0	0	0	0	0	0	0	0	0	0	0	0	0	0	0	0	2.86e-06	0	0	0	0
Sutterella_sp900770335	0	0	0	3.16e-06	0	0	0	0	0	0	0	0	0	0	0	0	0	0	0	0	0	0	0	0	0	0	0	0	0	0	0	0	0	0	0	0	0	0	0	0	0	0	0	0	0	0	0	0	0
Sutterella_wadsworthensis	0	0	1.63e-05	0	0	0	0	0	5.66e-05	3.84e-06	3.25e-06	0.00623084	7.65e-06	0.00214407	4.92e-06	2.78e-06	3.16e-06	1.74e-05	0	0	8.74e-06	0.0065196	0	0	0	0	0	0	0.000449662	0	0	2.16e-05	9.77e-05	0	0	0	0	0	0	0	0	0.00010246	0	0	0.00662694	3.99e-06	0.00264789	0	0
Sutterella_megalosphaeroides	0	0	0	0	0	0	0	0	0	0	0	0	0	0	0	0	0	0	0	0	0	0	0	0	0	0	0	0	0	0	0	0	0	0	0	0	0	0	0	0	0	0	0	0	0	0	0	0	0
Sutterella_parvirubra	3.9e-06	3.6e-06	7.09e-06	0.0074936	1.59e-06	6.39e-06	4.65e-06	0	4.03e-07	0	0	0	0	0	0	0	0.000226591	0	0	0	0	0	0	0	0	0	0	0	0	0	0	0	0	0	0	1.81e-06	0.00521541	2.2e-06	0	1.27e-06	0	0	0	0	0	0	0	0	0
Sutterella_sp900543805	0	0	0	7.95e-06	0	0	0	0	0	0	0	0	0	0	0	0	0	0	0	0	0	0	0	0	0	0	0	0	0	0	4.51e-05	0	0	0	0	0	0	0	0	0	0	0	0	0	0	0	0	0	0
Sutterella_sp900545275	0	0	0	0	0	0	0	0	0	0	0	0	0	0	0	0	0	0	0	0	0	0	0	0	0	1.56e-05	0	0	0	4.1e-06	4.94e-06	0	0	0	0	0	0	0	0	0	0	0	0	0	0	0	0	0	0
Sutterella_wadsworthensis_A	0	3.51e-05	0	4.93e-06	0	0	0	0	1.96e-06	0.0014882	0	0	0	1.1e-06	1.51e-06	9.01e-07	1.49e-06	1.82e-06	0	0	0	0	0	0	3.34e-06	3.45e-07	0.000347019	0.000348859	1.09e-06	0	4.65e-07	7.27e-07	0	0	4.35e-05	0	0	0	0	0	0	0	0	0.00200158	0	0	0	0	0
Sutterella_sp900764215	0	0	0	0	0	0	0	0	0	1.17e-06	0	0	0	3.26e-06	0	1.9e-05	0	0	0	0	0	0	0	0	0	0	9.51e-07	1.67e-06	0	0	0	0	0	0	0	0	0	0	0	0	0	0	0	0	0	0	3.8e-06	0	1.2e-05
Sutterella_sp900762445	0	0	0	0	0	0	0	0	0	0	0	0	0	0	0	0	0	0	0	0	0	0	0	0	0	0	0	0	0	0	0	0	4.28e-06	0	0	0	0	0	0	0	0	0	0	0	0	0	0	0	0
CAG-521_sp900544345	1.65e-05	0	0	0	0	0	0	0	0	0	0	0	0	0	0	0	0	0	0	0	0	1.05e-05	0	4.7e-06	0	0	0	0	0	0	0	3.97e-05	0	3.72e-05	0	0	0	0	0	0	0	0	0	0	0	0	0	0	0
CAG-521_sp900545335	0	0	0	0	0	0	0	0	0	0	0	0	0	0	0	0	0	0	0	0	0	0	0	2.93e-06	0	0	0	0	0	0	0	0	0	0	0	0	0	0	0	0	0	0	0	0	0	0	0	0	0
CAG-521_sp000437635	0	0	1.45e-05	0	0	0	0	0	0	0	0	0	0	0	0	0	0	0	0	0	0	0	0	0	0	0	0	0	0	0	0	0	0.000656869	0	0	2.39e-05	0	0	0	0	0	0	0	0	0	0	0	0	0
CAG-521_sp002329575	0	0	0	0	0	0	0	0	0	0	0	0	0	0	0	0	0	0	0	0	0	0	0	0	0	0	0	0	0	0	3.74e-06	0	0	0	0	0	0	0	0	0	0	0	0	0	0	0	0	0	0
CAG-521_sp900554675	0	0	0	0	0	0	0	0	0	0	0	0	0	0	0	0	0	0	0	0	0	0	0	0	0	0	0	0	0	0	0	0	0	0	0	0	0	0	0	0	0	0	0	0	0	0	0	0	0
Parasutterella_excrementihominis	0.00247307	7.29e-06	1.23e-05	0.000726925	6.74e-06	0.0020436	0.00299937	0	7.74e-06	4.27e-05	0.00257614	4.94e-06	0	0.000440589	0.000265589	7.95e-05	2.9e-06	0.00183338	5.38e-06	2.78e-06	0.0002017	7.09e-05	0.000351799	0.00237106	0.00197724	0.00131696	1.46e-05	1.61e-05	0.000137995	0.0078416	5.15e-05	0.00588492	5.96e-05	0.00245252	0	0	0.000597719	0	0.00255	0.00324291	0	0	0.00144921	4.47e-05	0	0	0.000478068	0.000254956	6.21e-05
Parasutterella_sp900552195	0.000111628	0	0	2.53e-05	0	0.000124081	0.000148264	0	0	4.82e-06	0.000129858	0	0	3.22e-05	1.18e-05	9.02e-05	0	2.48e-05	0	0	2.34e-05	4.06e-06	3.13e-05	0.00012325	0.000692388	7.82e-05	0	0	9.18e-06	0.000442583	0	0.000186331	3.31e-06	0.000119071	0	0	0	0	0.000125178	0.00015094	0	0	7.56e-05	0	0	0	2.49e-05	0	0.000113771
Parasutterella_sp000980495	3.14e-05	1.81e-06	2.82e-06	8.27e-06	1.08e-06	1.13e-05	0.00217003	0	4.95e-06	5.06e-06	7.84e-05	0	0	9.7e-06	1.44e-05	0.00206887	2.06e-06	2.22e-05	0	0	0.00210471	0	1.04e-05	0.000100375	2.34e-05	0.00913332	1.16e-05	1.61e-05	2.5e-05	0.0028616	1.39e-05	6.59e-05	0	1.85e-05	0	0	0	0	0	0.00224092	0	0	4.14e-05	0	0	0	6.99e-06	0	0.0021723
Parasutterella_sp900766055	6.07e-05	0	0	2.11e-06	0	4.3e-05	2.22e-05	0	0	1.12e-06	4.54e-06	0	0	2.46e-06	1.62e-06	1.06e-05	7.23e-06	1.08e-05	0	0	7.51e-06	0	0	1.8e-05	5.6e-05	6.76e-05	0	0	2.39e-06	0.000151542	0	2.63e-05	1.16e-06	8.38e-05	0	0	0	0	3.64e-05	1.11e-05	0	0	0	0	0	0	0	0	1.34e-05
Parasutterella_sp900554375	0	0	0	0	0	0	6.92e-06	0	0	0	1.39e-05	0	0	0	0	7.83e-06	0	0	0	0	9.85e-06	0	0	9.4e-06	0	0	0	0	0	0	0	5.97e-06	0	0	0	0	0	0	0	0	0	0	0	0	0	0	0	0	0
Parasutterella_sp009767915	0	0	0	0	0	0	0	0	0	0	0	0	0	0	0	0	0	0	0	0	0	0	0	0	0	0.000138903	0	0	0	0	0	0	0	0	0	0	0	0	0	0	0	0	0	0	0	0	0	0	0
Turicimonas_muris	0	0	0	0	0	2.09e-05	0	0	0	0	0	3.24e-06	0	0	0	0	0	0	0	0	0	0	0	0	1.83e-06	0	0	0	0	0	0	0	0	0	0	0	0	0	1.9e-05	0	0	0	0	0	0	0	0	0	0
Turicimonas_sp900542195	0	0	0	0	0	6.65e-05	0	0	0	0	0	1.03e-05	0	0	0	0	0	0	0	0	0	0	0	0	4.26e-06	0	0	0	0	0	1.52e-06	0	0	0	0	0	0	0	5.37e-05	0	0	0	0	0	1.06e-05	0	0	0	0
GJ-E10_sp000828975	0	0	0	0	0	0	0	0	0	0	0	0	0	0	0	0	0	0	0	0	0	0	0	0	0	0	0	0	0	0	0	0	0	0	0	0	0	0	0	0	0	0	0	0	0	0	0	0	0
VBCK01_sp005882215	0	0	0	0	0	0	0	0	0	0	0	0	0	0	0	0	0	0	0	0	0	0	0	0	0	0	0	0	0	0	0	0	0	0	0	0	0	0	0	0	0	0	0	0	0	0	0	0	0
Lautropia_dentalis	0	0	0	0	0	0	0	0	0	0	0	0	0	0	0	0	0	0	0	0	0	0	0	0	0	0	8.47e-07	0	0	0	0	0	0	0	0	0	0	0	0	0	0	0	0	0	0	0	0	0	0
Lautropia_mirabilis	7.99e-07	0	7.72e-07	0	5.66e-07	0	0	0	0	2.95e-06	0	0	5.08e-07	3.81e-07	4.97e-06	0	6.74e-07	0	0	5.78e-07	0	0	0	0	0	0	8.62e-07	0	0	0	0	0	0	0	0	0	0	8.15e-07	0	0	0	0	0	5.31e-06	0	0	0	4.22e-06	0
UBA3064_sp002359635	0	0	0	0	0	0	0	0	0	0	0	0	0	0	0	0	0	0	0	0	0	0	0	0	0	0	0	0	0	0	0	0	0	0	0	0	0	0	0	0	0	0	0	0	0	0	0	0	0
UBA3064_sp002342365	0	0	0	0	0	0	0	0	0	0	0	0	0	0	0	0	0	0	0	0	0	0	0	0	0	0	0	0	0	0	0	0	0	0	0	0	0	0	0	0	0	0	0	0	0	0	0	0	0
UBA2463_sp009646425	0	0	0	0	0	0	0	0	0	0	0	0	0	0	0	0	0	0	0	0	0	0	0	0	0	0	0	0	0	0	0	0	0	0	0	0	0	0	0	0	0	0	0	0	0	0	0	0	0
PALSA-1003_sp005888955	0	0	0	0	0	0	0	0	0	0	0	0	0	0	0	0	0	0	0	0	0	0	0	0	0	0	0	0	0	0	0	0	0	0	0	0	0	0	0	0	0	0	0	0	0	0	0	0	0
Thauera_aminoaromatica	0	0	0	0	0	0	0	0	0	0	0	0	0	0	0	0	0	0	0	0	0	0	0	0	0	0	0	0	0	0	0	0	0	0	0	0	0	0	0	0	0	0	0	0	0	0	0	0	0
Thauera_phenylacetica	0	0	0	0	0	0	0	0	0	0	0	0	0	0	0	0	0	0	0	0	0	0	0	0	0	0	0	0	0	0	0	0	0	0	0	0	0	0	0	0	0	0	0	0	0	0	0	0	0
Thauera_sp003963015	0	0	0	0	0	0	0	0	0	0	0	0	0	0	0	0	0	0	0	0	0	0	0	0	0	0	0	0	0	0	0	0	0	0	0	0	0	0	0	0	0	0	0	0	0	0	0	0	0
Thauera_sp003446655	0	0	0	0	0	0	0	0	0	0	0	0	0	0	0	0	0	0	0	0	0	0	0	0	0	0	0	0	0	0	0	0	0	0	0	0	0	0	0	0	0	0	0	0	0	0	0	0	0
Thauera_sp000310145	0	0	0	0	0	0	0	0	0	0	0	0	0	0	0	0	0	0	0	0	0	0	0	0	0	0	0	0	0	0	0	0	0	0	0	0	0	0	0	0	0	0	0	0	0	0	0	0	0
Thauera_chlorobenzoica	0	0	0	0	0	0	0	0	0	0	0	0	0	0	0	0	0	0	0	0	0	0	0	0	0	0	0	0	0	0	0	0	0	0	0	0	0	0	0	0	0	0	0	0	0	0	0	0	0
Thauera_aromatica	0	0	0	0	0	0	0	0	0	0	0	0	0	0	0	0	0	0	0	0	0	0	0	0	0	0	0	0	0	0	0	0	0	0	0	0	0	0	0	0	0	0	0	0	0	0	0	0	0
Thauera_sp009469595	0	0	0	0	0	0	0	0	0	0	0	0	0	0	0	0	0	0	0	0	0	0	0	0	0	0	0	0	0	0	0	0	0	0	0	0	0	0	0	0	0	0	0	0	0	0	0	0	0
Azoarcus_C_communis_A	0	0	0	0	0	0	0	0	0	0	0	0	0	0	0	0	0	0	0	0	2.48e-07	0	1.55e-06	0	0	0	0	0	5.15e-07	0	0	0	0	0	0	0	0	0	0	0	0	0	0	0	0	0	0	0	0
Azoarcus_D_taiwanensis	0	0	0	0	0	0	0	0	0	0	0	0	0	0	0	0	0	0	0	0	0	0	0	0	0	0	0	0	0	0	0	0	0	0	0	0	0	0	0	0	0	0	0	0	0	0	0	0	0
Zoogloea_oleivorans	0	0	0	0	0	0	0	0	0	0	0	0	0	0	0	0	0	0	0	0	0	0	0	0	0	0	0	0	0	0	0	0	0	0	0	0	0	0	0	0	0	0	0	0	0	0	0	0	0
Zoogloea_sp009469605	0	0	0	0	0	0	0	0	0	0	0	0	0	0	0	0	0	0	0	0	0	0	0	0	0	0	0	0	0	0	0	0	0	0	0	0	0	0	0	0	0	0	0	0	0	0	0	0	0
Zoogloea_sp009026175	0	0	0	0	0	0	0	0	0	0	0	0	0	0	0	0	0	0	0	0	0	0	0	0	0	0	0	0	0	0	0	0	0	0	0	0	0	0	0	0	0	0	0	0	0	0	0	0	0
Zoogloea_sp012927165	0	0	0	0	0	0	0	0	0	0	0	0	0	0	0	0	0	0	0	0	0	0	0	0	0	0	0	0	0	0	0	0	0	0	0	0	0	0	0	0	0	0	0	0	0	0	0	0	0
Zoogloea_sp008011925	0	0	0	0	0	0	0	0	0	0	0	0	0	0	0	0	0	0	0	0	0	0	0	0	0	0	0	0	0	0	0	0	0	0	0	0	0	0	0	0	0	0	0	0	0	0	0	0	0
Tepidiphilus_succinatimandens	0	0	0	0	0	0	0	0	0	0	0	0	0	0	0	0	0	0	0	0	0	0	0	0	0	0	0	0	0	0	0	0	0	0	0	0	0	0	0	0	0	0	0	0	0	0	0	0	0
Hydrogenophilus_thermoluteolus	0	0	0	0	0	0	0	0	0	0	0	0	0	0	0	0	0	0	0	3.61e-07	0	0	0	0	0	0	0	0	0	0	0	0	0	0	0	0	0	0	0	0	0	0	0	0	0	0	0	0	0
Methyloversatilis_universalis	0	0	0	0	0	0	0	0	0	0	0	0	0	0	0	0	0	0	0	0	0	0	0	0	0	0	0	0	0	0	0	0	0	0	0	0	0	0	0	0	0	0	0	0	0	0	0	0	0
Methyloversatilis_universalis_A	0	0	0	0	0	0	0	0	0	0	0	0	0	0	0	0	0	0	0	0	0	0	0	0	0	0	0	0	0	0	0	0	0	0	0	0	0	0	0	0	0	0	0	0	0	0	0	0	0
Methyloversatilis_discipulorum_A	0	0	0	0	0	0	0	0	0	0	0	0	0	0	0	0	0	0	0	0	0	0	0	0	0	0	0	0	0	0	0	0	0	0	0	0	0	0	0	0	0	0	0	0	0	0	0	0	0
Methyloversatilis_discipulorum	0	0	0	0	0	0	0	0	0	0	0	0	0	0	0	0	0	0	0	0	0	0	0	0	0	0	0	0	0	0	0	0	0	0	0	0	0	0	0	0	0	0	0	0	0	0	0	0	0
Methyloversatilis_sp001713355	0	0	0	0	0	0	0	0	0	0	0	0	0	0	0	0	0	0	0	0	0	0	0	0	0	0	0	0	0	0	0	0	0	0	0	0	0	0	0	0	0	0	0	0	0	0	0	0	0
Rugosibacter_aromaticivorans	0	0	0	0	0	0	0	0	0	0	0	0	0	0	0	0	0	0	0	0	0	0	0	0	0	0	0	0	0	0	0	0	0	0	0	0	0	0	0	0	0	0	0	0	0	0	0	0	0
UTPRO2_sp002066955	0	0	0	0	0	0	0	0	0	0	0	0	0	0	0	0	0	0	0	0	0	0	0	0	0	0	0	0	0	0	0	0	0	0	0	0	0	0	0	0	0	0	0	0	0	0	0	0	0
UTPRO2_sp002840845	0	0	0	0	0	0	0	0	0	0	0	0	0	0	0	0	0	0	0	0	0	0	0	0	0	0	0	0	0	0	0	0	0	0	0	0	0	0	0	0	0	0	0	0	0	0	0	0	0
Azonexus_sp008080565	0	0	0	0	0	0	0	0	0	0	0	0	0	0	0	0	0	0	0	0	0	0	0	0	0	0	0	0	0	0	0	0	0	0	0	0	0	0	0	0	0	0	0	0	0	0	0	0	0
Azonexus_agitatus	0	0	0	0	0	0	0	0	0	0	0	0	0	0	0	0	0	0	0	0	0	0	0	0	0	0	0	0	0	0	0	0	0	0	0	0	0	0	0	0	0	0	0	0	0	0	0	0	0
Azonexus_sp008711155	0	0	0	0	0	0	0	0	0	0	0	0	0	0	0	0	0	0	0	0	0	0	0	0	0	0	0	0	0	0	0	0	0	0	0	0	0	0	0	0	0	0	0	0	0	0	0	0	0
Azonexus_sp002425245	0	0	0	0	0	0	0	0	0	0	0	0	0	0	0	0	0	0	0	0	0	0	0	0	0	0	0	0	0	0	0	0	0	0	0	0	0	0	0	0	0	0	0	0	0	0	0	0	0
Azonexus_fungiphilus	0	0	0	0	0	0	0	0	0	0	0	0	0	0	0	0	0	0	0	0	0	0	0	0	0	0	0	0	0	0	0	0	0	0	0	0	0	0	0	0	0	0	0	0	0	0	0	0	0
Azonexus_hydrophilus_A	0	0	0	0	0	0	0	0	0	0	0	0	0	0	0	0	0	0	0	0	0	0	0	0	0	0	0	0	0	0	0	0	0	0	0	0	0	0	0	0	0	0	0	0	0	0	0	0	0
Azospira_suillum	0	0	0	0	0	0	0	0	0	0	0	0	0	0	0	0	0	0	0	0	0	0	0	0	0	0	0	0	0	0	0	0	0	0	0	0	0	0	0	0	0	0	0	0	0	0	0	0	0
Accumulibacter_sp000584975	0	0	0	0	0	0	0	0	0	0	0	0	0	0	0	0	0	0	0	0	0	0	0	0	0	0	0	0	0	0	0	0	0	0	0	0	0	0	0	0	0	0	0	0	0	0	0	0	0
Propionivibrio_aalborgensis	0	0	0	0	0	0	0	0	0	0	0	0	0	0	0	0	0	0	0	0	0	0	0	0	0	0	0	0	0	0	0	0	0	0	0	0	0	0	0	0	0	0	0	0	0	0	0	0	0
VBDM01_sp005883665	0	0	0	0	0	0	0	0	0	0	0	0	0	0	0	0	0	0	0	0	0	0	0	0	0	0	0	0	0	0	0	0	0	0	0	0	0	0	0	0	0	0	0	0	0	0	0	0	0
2-12-FULL-64-23_sp001770575	0	0	0	0	0	0	0	0	0	0	0	0	0	0	0	0	0	0	0	0	0	0	0	0	0	0	0	0	0	0	0	0	0	0	0	0	0	0	0	0	0	0	0	0	0	0	0	0	0
SCGC-AG-212-J23_sp005888925	0	0	0	0	0	0	0	0	0	0	0	0	0	0	0	0	0	0	0	0	0	0	0	0	0	0	0	0	0	0	0	0	0	0	0	0	0	0	0	0	0	0	0	0	0	0	0	0	0
SCGC-AG-212-J23_sp005881595	0	0	0	0	0	0	0	0	0	0	0	0	0	0	0	0	0	0	0	0	0	0	0	0	0	0	0	0	0	0	0	0	0	0	0	0	0	0	0	0	0	0	0	0	0	0	0	0	0
UBA5216_sp902825845	0	0	0	0	0	0	0	0	0	0	0	0	0	0	0	0	0	0	0	0	0	0	0	0	0	0	0	0	0	0	0	0	0	0	0	0	0	0	0	0	0	0	0	0	0	0	0	0	0
GR16-43_sp013003965	0	0	0	0	0	0	0	0	0	0	0	0	0	0	0	0	0	0	0	0	0	0	0	0	0	0	0	0	0	0	0	0	0	0	0	0	0	0	0	0	0	0	0	0	0	0	0	0	0
GR16-43_sp013003985	0	0	0	0	0	0	0	0	0	0	0	0	0	0	0	0	0	0	0	0	0	0	0	0	0	0	0	0	0	0	0	0	0	0	0	0	0	0	0	0	0	0	0	0	0	0	0	0	0
UKL13-2_sp001602455	0	0	0	0	0	0	0	0	0	0	0	0	0	0	0	0	0	0	0	0	0	0	0	0	0	0	0	0	0	0	0	0	0	0	0	0	0	0	0	0	0	0	0	0	0	0	0	0	0
Neisseria_subflava_C	0	4.72e-06	0	0	0	0	0	0	0	0	0	0	0	0	0	0	5.11e-06	0	0	0	0	0	0	0	0	0	0	0	0	0	0	0	0	0	0	0	0	0	0	0	0	0	0	0	0	0	0	0	0
Neisseria_sp000186165	0	8.66e-06	0	0	0	0	0	0	0	0	0	0	0	0	0	0	8.29e-06	0	0	0	0	0	0	0	0	0	0	0	0	0	0	0	0	0	0	0	0	0	0	0	0	0	0	0	0	0	0	0	0
Neisseria_subflava_A	0	0	0	0	0	0	0	0	0	0	0	0	0	0	0	0	8.58e-06	0	0	0	0	0	0	0	0	0	0	0	0	0	8.04e-06	0	0	0	0	0	0	0	0	0	0	0	0	0	0	0	0	0	0
Neisseria_flavescens_B	0	1.2e-05	0	0	0	0	0	0	0	0	0	0	0	0	0	0	8.34e-06	0	0	0	0	0	0	0	0	0	1.37e-05	0	0	0	0	0	0	0	0	0	0	0	0	0	0	0	0	0	0	0	0	0	0
Neisseria_subflava	0	0	0	0	0	0	0	0	0	0	0	0	0	0	0	0	5.99e-06	0	0	0	0	0	0	0	0	0	0	0	0	0	0	0	0	0	0	0	0	0	0	0	0	0	0	0	0	0	0	0	0
Neisseria_meningitidis	0	0	0	0	0	0	0	0	0	0	0	0	0	0	0	0	0	0	0	0	0	0	0	0	0	0	0	0	0	0	0	0	0	0	0	0	0	0	0	0	0	0	0	0	0	0	0	0	0
Neisseria_sicca_D	0	0	0	0	0	0	0	0	0	0	0	0	0	0	0	0	0	0	0	0	0	0	0	0	0	0	0	0	0	0	0	0	0	0	0	0	0	0	0	0	0	0	0	0	0	0	0	0	0
Neisseria_sp000090875	0	0	0	0	0	0	0	0	0	0	0	0	0	0	0	0	0	0	0	0	0	0	0	0	0	0	0	0	0	0	0	0	0	0	0	0	0	0	0	0	0	0	0	0	0	0	0	0	0
Neisseria_brasiliensis	0	0	0	0	0	0	0	0	0	0	0	0	0	0	0	0	0	0	0	0	0	0	0	0	0	0	0	0	0	0	0	0	0	0	0	0	0	0	0	0	0	0	0	0	0	0	0	0	0
Neisseria_bacilliformis	0	0	0	0	0	0	0	0	0	0	0	0	0	0	0	0	2.21e-06	0	0	0	0	0	0	0	0	0	0	0	0	0	0	0	0	0	0	0	0	0	0	0	0	0	0	0	0	0	0	0	0
Neisseria_elongata	0	0	0	0	0	0	0	0	0	0	0	0	0	0	0	0	3.36e-06	0	0	0	0	0	0	0	0	0	1.48e-06	0	0	0	0	0	0	0	0	0	0	0	0	0	0	0	0	0	0	0	0	0	0
Neisseria_zoodegmatis	0	0	0	0	0	0	0	0	0	0	0	0	0	0	0	0	0	0	0	0	0	0	0	0	0	0	0	0	0	0	0	0	0	0	0	0	0	0	0	0	0	0	0	0	0	0	0	0	0
Neisseria_arctica	0	0	0	0	0	0	0	0	0	0	0	0	0	0	0	0	0	0	0	0	0	0	0	0	0	0	0	0	0	0	0	0	0	0	0	0	0	0	0	0	0	0	0	0	0	0	0	0	0
Neisseria_suis	0	0	0	0	0	0	0	0	0	0	0	0	0	0	0	0	0	0	0	0	0	0	0	0	0	0	0	0	0	0	0	0	0	0	0	0	0	0	0	0	0	0	0	0	0	0	0	0	0
Kingella_A_denitrificans	0	0	0	0	0	0	0	0	0	0	0	0	0	0	0	0	0	0	0	0	0	0	0	0	0	0	0	0	0	0	0	0	0	0	0	0	0	0	0	0	0	0	0	0	0	0	0	0	0
Kingella_B_oralis	0	0	0	0	0	0	0	0	0	0	0	0	0	0	0	0	0	0	0	0	0	0	0	0	0	0	0	0	0	0	0	0	0	0	0	0	0	0	0	0	0	0	0	0	0	0	0	0	0
QFNR01_sp003248485	0	0	0	0	0	0	0	0	0	0	0	0	0	0	0	0	0	0	0	0	0	0	0	0	0	0	0	0	0	0	0	0	0	0	0	0	0	0	0	0	0	0	0	0	0	0	0	0	0
Vogesella_sp000335715	0	0	0	0	0	0	0	0	0	0	0	0	0	0	0	0	0	0	0	0	0	0	0	0	0	0	0	0	0	0	0	0	0	0	0	0	0	0	0	0	0	0	0	0	0	0	0	0	0
Chitinimonas_taiwanensis	0	0	0	0	0	0	0	0	0	0	0	0	0	0	0	0	0	0	0	0	0	0	0	0	0	0	0	0	0	0	0	0	0	0	0	0	0	0	0	0	0	0	0	0	0	0	0	0	0
Nitrosomonas_sp003268955	0	0	0	0	0	0	0	0	0	0	0	0	0	0	0	0	0	0	0	0	0	0	0	0	0	0	0	0	0	0	0	0	0	0	0	0	0	0	0	0	0	0	0	0	0	0	0	0	0
Nitrosomonas_europaea	0	0	0	0	0	0	0	0	0	0	0	0	0	0	0	0	0	0	0	0	0	0	0	0	0	0	0	0	0	0	0	0	0	0	0	0	0	0	0	0	0	0	0	0	0	0	0	0	0
Nitrosospira_sp003053905	0	0	0	0	0	0	0	0	0	0	0	0	0	0	0	0	0	0	0	0	0	0	0	0	0	0	0	0	0	0	0	0	0	0	0	0	0	0	0	0	0	0	0	0	0	0	0	0	0
Thiobacillus_thioparus	0	0	0	0	0	0	0	0	0	0	0	0	0	0	0	0	0	0	0	0	0	0	0	0	0	0	0	0	0	0	0	0	0	0	0	0	0	0	0	0	0	0	0	0	0	0	0	0	0
BACL14_sp001044335	0	0	0	0	0	0	0	0	0	0	0	0	0	0	0	0	0	0	0	0	0	0	0	0	0	0	0	0	0	0	0	0	0	0	0	0	0	0	0	0	0	0	0	0	0	0	0	0	0
Novimethylophilus_kurashikiensis	0	0	0	0	0	0	0	0	0	0	0	0	0	0	0	0	0	0	0	0	0	0	0	0	0	0	0	0	0	0	0	0	0	0	0	0	0	0	0	0	0	0	0	0	0	0	0	0	0
Rhizobium_anhuiense	0	0	0	0	0	0	0	0	0	0	0	0	0	0	0	0	0	0	0	0	0	0	0	0	0	0	0	0	0	0	0	0	0	0	0	0	0	0	0	0	0	0	0	0	0	0	0	0	0
Rhizobium_sp900469475	0	0	0	0	0	0	0	0	0	0	0	0	0	0	0	0	0	0	0	0	0	0	0	0	0	0	0	0	0	0	0	0	0	0	0	0	0	0	0	0	0	0	0	0	0	0	0	0	0
Rhizobium_multihospitium	0	0	0	0	0	0	0	0	0	0	0	0	0	0	0	0	0	0	0	0	0	0	0	0	0	0	0	0	0	0	0	0	0	0	0	0	0	0	0	0	0	0	0	0	0	0	0	0	0
Rhizobium_rhizogenes_D	0	0	0	0	0	0	0	0	0	0	0	0	0	0	0	0	0	0	0	0	0	0	0	0	0	0	0	0	0	0	0	0	0	0	0	0	0	0	0	0	0	0	0	0	0	0	0	0	0
Neorhizobium_sp002376235	0	0	0	0	0	0	0	0	0	0	0	0	0	0	0	0	0	0	0	0	0	0	0	0	0	0	0	0	0	0	0	0	0	0	0	0	0	0	0	0	0	0	0	0	0	0	0	0	0
Neorhizobium_soli	0	0	0	0	0	0	0	0	0	0	0	0	0	0	0	0	0	0	0	0	0	0	0	0	0	0	0	0	0	0	0	0	0	0	0	0	0	0	0	0	0	0	0	0	0	0	0	0	0
Neorhizobium_sp902167985	0	0	0	0	0	0	0	0	0	0	0	0	0	0	0	0	0	0	0	0	0	0	0	0	0	0	0	0	0	0	0	0	0	0	0	0	0	0	0	0	0	0	0	0	0	0	0	0	0
Neorhizobium_sp002431175	0	0	0	0	0	0	0	0	0	0	0	0	0	0	0	0	0	0	0	0	0	0	0	0	0	0	0	0	0	0	0	0	0	0	0	0	0	0	0	0	0	0	0	0	0	0	0	0	0
Pseudorhizobium_pelagicum	0	0	0	0	0	0	0	0	0	0	0	0	0	0	0	0	0	0	0	0	0	0	0	0	0	0	0	0	0	0	0	0	0	0	0	0	0	0	0	0	0	0	0	0	0	0	0	0	0
Rhizobium_A_pseudoryzae	0	0	0	0	0	0	0	0	0	0	0	0	0	0	0	0	0	0	0	0	0	0	0	0	0	0	0	0	0	0	0	0	0	0	0	0	0	0	0	0	0	0	0	0	0	0	0	0	0
Agrobacterium_sp000192635	0	0	0	0	0	0	0	0	0	0	0	0	0	0	0	0	0	0	0	0	0	0	0	0	0	0	0	0	0	0	0	0	0	0	0	0	0	0	0	0	0	0	0	0	0	0	0	0	0
Agrobacterium_sp900013535	0	0	0	0	0	0	0	0	0	0	0	0	0	0	0	0	0	0	0	0	0	0	0	0	0	0	0	0	0	0	0	0	0	0	0	0	0	0	0	0	0	0	0	0	0	0	0	0	0
Agrobacterium_rhizogenes_B	0	0	0	0	0	0	0	0	0	0	0	0	0	0	0	0	0	0	0	0	0	0	0	0	0	0	0	0	0	0	0	0	0	0	0	0	0	0	0	0	0	0	0	0	0	0	0	0	0
Agrobacterium_fabrum	0	0	0	0	0	0	0	0	0	1.17e-06	0	0	0	0	0	0	0	0	0	0	0	0	0	0	0	0	0	3.98e-06	0	0	0	0	0	0	0	0	0	0	0	0	0	0	0	2.39e-06	0	0	0	0	0
Agrobacterium_sp900012625	0	0	0	0	0	0	0	0	0	0	0	0	0	0	0	0	0	0	0	0	0	0	0	0	0	0	0	0	0	0	0	0	0	0	0	0	0	0	0	0	0	0	0	0	0	0	0	0	0
Agrobacterium_oryzihabitans	0	0	0	0	0	0	0	0	0	0	0	0	0	0	0	0	0	0	0	0	0	0	0	0	0	0	0	0	0	0	0	0	0	0	0	0	0	0	0	0	0	0	0	0	0	0	0	0	0
Agrobacterium_pusense	0	0	0	0	0	0	0	0	0	0	0	0	0	0	0	0	0	0	0	0	0	0	0	0	0	0	0	0	0	0	0	0	0	0	7.44e-07	0	0	4.89e-07	2.61e-06	0	0	0	0	0	0	0	0	0	0
Agrobacterium_salinitolerans	0	0	0	0	0	0	0	0	0	0	0	0	0	0	0	0	0	0	0	0	0	0	0	0	0	0	0	0	0	0	0	0	0	0	0	0	0	0	0	0	0	0	0	0	0	0	0	0	0
Agrobacterium_fabrum_A	0	0	0	0	0	0	0	0	0	0	0	0	0	0	0	0	0	0	0	0	0	0	0	0	0	0	0	0	0	0	0	0	0	0	0	0	0	0	0	0	0	0	0	0	0	0	0	0	0
Agrobacterium_deltaense	0	0	0	0	0	0	0	0	0	0	0	0	0	0	0	0	0	0	0	0	0	0	0	0	0	0	0	0	0	0	0	0	0	0	0	0	0	0	0	0	0	0	0	0	0	0	0	0	0
Agrobacterium_tumefaciens	0	0	0	0	0	0	0	0	0	0	0	0	0	0	0	0	0	0	0	0	0	0	0	0	0	0	0	0	0	0	0	0	0	0	0	0	0	0	0	0	0	0	0	0	0	0	0	0	0
Agrobacterium_sp900473305	0	0	0	0	0	0	0	0	0	0	0	0	0	0	0	0	0	0	0	0	0	0	0	0	0	0	0	0	0	0	0	0	0	0	0	0	0	0	0	0	0	0	0	0	0	0	0	0	0
Allorhizobium_rosettiformans	0	0	0	0	0	0	0	0	0	0	0	0	0	0	0	0	0	0	0	0	0	0	0	0	0	0	0	0	0	0	0	0	0	0	0	0	0	0	0	0	0	0	0	0	0	0	0	0	0
Allorhizobium_glycinendophyticum	0	0	0	0	0	0	0	0	0	0	0	0	0	0	0	0	0	0	0	0	0	0	0	0	0	0	0	0	0	0	0	0	0	0	0	0	0	0	0	0	0	0	0	0	0	0	0	0	0
Allorhizobium_sp900473245	0	0	0	0	0	0	0	0	0	0	0	0	0	0	0	0	0	0	0	0	0	0	0	0	0	0	0	0	0	0	0	0	0	0	0	0	0	0	0	0	0	0	0	0	0	0	0	0	0
Gellertiella_hungarica	0	0	0	0	0	0	0	0	0	0	0	0	0	0	0	0	0	0	0	0	0	0	0	0	0	0	0	0	0	0	0	0	0	0	0	0	0	0	0	0	0	0	0	0	0	0	0	0	0
Ensifer_adhaerens	0	0	0	0	0	0	0	0	0	0	0	0	0	0	0	0	0	0	0	0	0	0	0	0	0	0	0	0	0	0	0	0	0	0	0	0	0	0	0	0	0	0	0	0	0	0	0	0	0
Ensifer_sp000799055	0	0	0	0	0	0	0	0	0	0	0	0	0	0	0	0	0	0	0	0	0	0	0	0	0	0	0	0	0	0	0	0	0	0	0	0	0	0	0	0	0	0	0	0	0	0	0	0	0
Ensifer_sp001429285	0	0	0	0	0	0	0	0	0	0	0	0	0	0	0	0	0	0	0	0	0	0	0	0	0	0	0	0	0	0	0	0	0	0	0	0	0	0	0	0	0	0	0	0	0	0	0	0	0
Pararhizobium_sp900468065	0	0	0	0	0	0	0	0	0	0	0	0	0	0	0	0	0	0	0	0	0	0	0	0	0	0	0	0	0	0	0	0	0	0	0	0	0	0	0	0	0	0	0	0	0	0	0	0	0
Pararhizobium_sp001426685	0	0	0	0	0	0	0	0	0	0	0	0	0	0	0	0	0	0	0	0	0	0	0	0	0	0	0	0	0	0	0	0	0	0	0	0	0	0	0	0	0	0	0	0	0	0	0	0	0
Pararhizobium_sp000745575	0	0	0	0	0	0	0	0	0	0	0	0	0	0	0	0	0	0	0	0	0	0	0	0	0	0	0	0	0	0	0	0	0	0	0	0	0	0	0	0	0	0	0	0	0	0	0	0	0
Pararhizobium_sp900472175	0	0	0	0	0	0	0	0	0	0	0	0	0	0	0	0	0	0	0	0	0	0	0	0	0	0	0	0	0	0	0	0	0	0	0	0	0	0	0	0	0	0	0	0	0	0	0	0	0
Pararhizobium_sp001426665	0	0	0	0	0	0	0	0	0	0	0	0	0	0	0	0	0	0	0	0	0	0	0	0	0	0	0	0	0	0	0	0	0	0	0	0	0	0	0	0	0	0	0	0	0	0	0	0	0
Pararhizobium_giardinii	0	0	0	0	0	0	0	0	0	0	0	0	0	0	0	0	0	0	0	0	0	0	0	0	0	0	0	0	0	0	0	0	0	0	0	0	0	0	0	0	0	0	0	0	0	0	0	0	0
Pararhizobium_sp001426565	0	0	0	0	0	0	0	0	0	0	0	0	0	0	0	0	0	0	0	0	0	0	0	0	0	0	0	0	0	0	0	0	0	0	0	0	0	0	0	0	0	0	0	0	0	0	0	0	0
Pararhizobium_arenae	0	0	0	0	0	0	0	0	0	0	0	0	0	0	0	0	0	0	0	0	0	0	0	0	0	0	0	0	0	0	0	0	0	0	0	0	0	0	0	0	0	0	0	0	0	0	0	0	0
Shinella_zoogloeoides_A	0	0	0	0	0	0	0	0	0	0	0	0	0	0	0	0	0	0	0	0	0	0	0	0	0	0	0	0	0	0	0	0	0	0	0	0	0	0	0	0	0	0	0	0	0	0	0	0	0
Shinella_zoogloeoides	0	0	0	0	0	0	0	0	0	0	0	0	0	0	0	0	0	0	0	0	0	0	0	0	0	0	0	0	0	0	0	0	0	0	0	0	0	0	0	0	0	0	0	0	0	0	0	0	0
Shinella_fusca	0	0	0	0	0	0	0	0	0	0	0	0	0	0	0	0	0	0	0	0	0	0	0	0	0	0	0	0	0	0	0	0	0	0	0	0	0	0	0	0	0	0	0	0	0	0	0	0	0
Shinella_sp001262505	0	0	0	0	0	0	0	0	0	0	0	0	0	0	0	0	0	0	0	0	0	0	0	0	0	0	0	0	0	0	0	0	0	0	0	0	0	0	0	0	0	0	0	0	0	0	0	0	0
Shinella_sp001713395	0	0	0	0	0	0	0	0	0	0	0	0	0	0	0	0	0	0	0	0	0	0	0	0	0	0	0	0	0	0	0	0	0	0	0	0	0	0	0	0	0	0	0	0	0	0	0	0	0
Shinella_sp004514435	0	0	0	0	0	0	0	0	0	0	0	0	0	0	0	0	0	0	0	0	0	0	0	0	0	0	0	0	0	0	0	0	0	0	0	0	0	0	0	0	0	0	0	0	0	0	0	0	0
Georhizobium_profundi	0	0	0	0	0	0	0	0	0	0	0	0	0	0	0	0	0	0	0	0	0	0	0	0	0	0	0	0	0	0	0	0	0	0	0	0	0	0	0	0	0	0	0	0	0	0	0	0	0
Mesorhizobium_norvegicum	0	0	0	0	0	0	0	0	0	0	0	0	0	0	0	0	0	0	0	0	0	0	0	0	0	0	0	0	0	0	0	0	0	0	0	0	0	0	0	0	0	0	0	0	0	0	0	0	0
Mesorhizobium_loti_G	0	0	0	0	0	0	0	0	0	0	0	0	0	0	0	0	0	0	0	0	0	0	0	0	0	0	0	0	0	0	0	0	0	0	0	0	0	0	0	0	0	0	0	0	0	0	0	0	0
Mesorhizobium_loti	0	0	0	0	0	0	0	0	0	0	0	0	0	0	0	0	0	0	0	0	0	0	0	0	0	0	0	0	0	0	0	0	0	0	0	0	0	0	0	0	0	0	0	0	0	0	0	0	0
Mesorhizobium_sp001427285	0	0	0	0	0	0	0	0	0	0	0	0	0	0	0	0	0	0	0	0	0	0	0	0	0	0	0	0	0	0	0	0	0	0	0	0	0	0	0	0	0	0	0	0	0	0	0	0	0
Mesorhizobium_sp003242525	0	0	0	0	0	0	0	0	0	0	0	0	0	0	0	0	0	0	0	0	0	0	0	0	0	0	0	0	0	0	0	0	0	0	0	0	0	0	0	0	0	0	0	0	0	0	0	0	0
Mesorhizobium_terrae	0	0	0	0	0	0	0	0	0	0	0	0	0	0	0	0	0	0	0	0	0	0	0	0	0	0	0	0	0	0	0	0	0	0	0	0	0	0	0	0	0	0	0	0	0	0	0	0	0
Pseudaminobacter_sp900116595	0	0	0	0	0	0	0	0	0	0	0	0	0	0	0	0	0	0	0	0	0	0	0	0	0	0	0	0	0	0	0	0	0	0	0	0	0	0	0	0	0	0	0	0	0	0	0	0	0
Pseudaminobacter_zhangyense	0	0	0	0	0	0	0	0	0	0	0	0	0	0	0	0	0	0	0	0	0	0	0	0	0	0	0	0	0	0	0	0	0	0	0	0	0	0	0	0	0	0	0	0	0	0	0	0	0
Aquamicrobium_A_sp000526635	0	0	0	0	0	0	0	0	0	0	0	0	0	0	0	0	0	0	0	0	0	0	0	0	0	0	0	0	0	0	0	0	0	0	0	0	0	0	0	0	0	0	0	0	0	0	0	0	0
Aliihoeflea_sp000497755	0	0	0	0	0	0	0	0	0	0	0	0	0	0	0	0	0	0	0	0	0	0	0	0	0	0	0	0	0	0	0	0	0	0	0	0	0	0	0	0	0	0	0	0	0	0	0	0	0
Ahrensia_kielensis	0	0	0	0	0	0	0	0	0	0	0	0	0	0	0	0	0	0	0	0	0	0	0	0	0	0	0	0	0	0	0	0	0	0	0	0	0	0	0	0	0	0	0	0	0	0	0	0	0
Aureimonas_sp001463745	0	0	0	0	0	0	0	0	0	0	0	0	0	0	0	0	0	0	0	0	0	0	0	0	0	0	0	0	0	0	0	0	0	0	0	0	0	0	0	0	0	0	0	0	0	0	0	0	0
Aureimonas_sp001463705	0	0	0	0	0	0	0	0	0	0	0	0	0	0	0	0	0	0	0	0	0	0	0	0	0	0	0	0	0	0	0	0	0	0	0	0	0	0	0	0	0	0	0	0	0	0	0	0	0
Aureimonas_ureilytica	0	0	0	0	0	0	0	0	0	0	0	0	0	0	0	0	0	0	0	0	0	0	0	0	0	0	0	0	0	0	0	0	0	0	0	0	0	0	0	0	0	0	0	0	0	0	0	0	0
Aureimonas_jatrophae	0	0	0	0	0	0	0	0	0	0	0	0	0	0	0	0	0	0	0	0	0	0	0	0	0	0	0	0	0	0	0	0	0	0	0	0	0	0	0	0	0	0	0	0	0	0	0	0	0
Aureimonas_A_sp001425485	0	0	0	0	0	0	0	0	0	0	0	0	0	0	0	0	0	0	0	0	0	0	0	0	0	0	0	0	0	0	0	0	0	0	0	0	0	0	0	0	0	0	0	0	0	0	0	0	0
VTOM01_sp009765365	0	0	0	0	0	0	0	0	0	0	0	0	0	0	0	0	0	0	0	0	0	0	0	0	0	0	0	0	0	0	0	0	0	0	0	0	0	0	0	0	0	0	0	0	0	0	0	0	0
JACESI01_sp013911885	0	0	0	0	0	0	0	0	0	0	0	0	0	0	0	0	0	0	0	0	0	0	0	0	0	0	0	0	0	0	0	0	0	0	0	0	0	0	0	0	0	0	0	0	0	0	0	0	0
Devosia_sp001427605	0	0	0	0	0	0	0	0	0	0	0	0	0	0	0	0	0	0	0	0	0	0	0	0	0	0	0	0	0	0	0	0	0	0	0	0	0	0	0	0	0	0	0	0	0	0	0	0	0
Devosia_A_insulae	0	0	0	0	0	0	0	0	0	0	0	0	0	0	0	0	0	0	0	0	0	0	0	0	0	0	0	0	0	0	0	0	0	0	0	0	0	0	0	0	0	0	0	0	0	0	0	0	0
Devosia_A_sp001425235	0	0	0	0	0	0	0	0	0	0	0	0	0	0	0	0	0	0	0	0	0	0	0	0	0	0	0	0	0	0	0	0	0	0	0	0	0	0	0	0	0	0	0	0	0	0	0	0	0
Devosia_A_sp001899085	0	0	0	0	0	0	0	0	0	0	0	0	0	0	0	0	0	0	0	0	0	0	0	0	0	0	0	0	0	0	0	0	0	0	0	0	0	0	0	0	0	0	0	0	0	0	0	0	0
Arsenicitalea_aurantiaca	0	0	0	0	0	0	0	0	0	0	0	0	0	0	0	0	0	0	0	0	0	0	0	0	0	0	0	0	0	0	0	0	0	0	0	0	0	0	0	0	0	0	0	0	0	0	0	0	0
Pelagibacterium_sp002723255	0	0	0	0	0	0	0	0	0	0	0	0	0	0	0	0	0	0	0	0	0	0	0	0	0	0	0	0	0	0	0	0	0	0	0	0	0	0	0	0	0	0	0	0	0	0	0	0	0
A52C2_sp900110915	0	0	0	0	0	0	0	0	0	0	0	0	0	0	0	0	0	0	0	0	0	0	0	0	0	0	0	0	0	0	0	0	0	0	0	0	0	0	0	0	0	0	0	0	0	0	0	0	0
Pannonibacter_indicus	0	0	0	0	0	0	0	0	0	0	0	0	0	0	0	0	0	0	0	0	0	0	0	0	0	0	0	0	0	0	0	0	0	0	0	0	0	0	0	0	0	0	0	0	0	0	0	0	0
Stappia_indica_A	0	0	0	0	0	0	0	0	0	0	0	0	0	0	0	0	0	0	0	0	0	0	0	0	0	0	0	0	0	0	0	0	0	0	0	0	0	0	0	0	0	0	0	0	0	0	0	0	0
Stappia_sp900185725	0	0	0	0	0	0	0	0	0	0	0	0	0	0	0	0	0	0	0	0	0	0	0	0	0	0	0	0	0	0	0	0	0	0	0	0	0	0	0	0	0	0	0	0	0	0	0	0	0
Pleomorphomonas_sp004366315	0	0	0	0	0	0	0	0	0	0	0	0	0	0	0	0	0	0	0	0	0	0	0	0	0	0	0	0	0	0	0	0	0	0	0	0	0	0	0	0	0	0	0	0	0	0	0	0	0
Siculibacillus_lacustris	0	0	0	0	0	0	0	0	0	0	0	0	0	0	0	0	0	0	0	0	0	0	0	0	0	0	0	0	0	0	0	0	0	0	0	0	0	0	0	0	0	0	0	0	0	0	0	0	0
Kaistia_granuli	0	0	0	0	0	0	0	0	0	0	0	0	0	0	0	0	0	0	0	0	0	0	0	0	0	0	0	0	0	0	0	0	0	0	0	0	0	0	0	0	0	0	0	0	0	0	0	0	0
Methylobacterium_organophilum	0	0	0	0	0	0	0	0	0	0	0	0	0	0	0	0	0	0	0	3.05e-07	0	0	0	0	0	0	0	0	0	0	0	0	0	0	0	0	0	0	0	0	0	0	0	0	0	0	0	0	0
Methylobacterium_sp900112625	0	0	0	0	0	0	0	0	0	0	0	0	0	0	0	0	0	0	0	0	0	0	0	0	0	0	0	0	0	0	0	0	0	0	0	0	0	0	0	0	0	0	0	0	0	0	0	0	0
Methylobacterium_fujisawaense	0	0	0	0	0	0	0	0	0	0	0	0	0	0	0	0	0	0	0	0	0	0	0	0	0	0	0	0	0	0	0	0	0	0	0	0	0	0	0	0	0	0	0	0	0	0	0	0	0
Methylobacterium_brachiatum	0	0	0	0	0	0	0	0	0	0	0	0	0	0	0	0	0	0	0	0	0	0	0	0	0	0	0	0	0	0	0	0	0	0	0	0	0	0	0	0	0	0	0	0	0	0	0	0	0
Methylobacterium_sp003173735	0	0	0	0	0	0	0	0	0	0	0	0	0	0	0	0	0	0	0	0	0	0	0	0	0	0	0	0	0	0	0	0	0	0	0	0	0	0	0	0	0	0	0	0	0	0	0	0	0
Methylobacterium_durans	0	0	0	0	0	0	0	0	0	0	0	0	0	0	0	0	0	0	0	0	0	0	0	0	0	0	0	0	0	0	0	0	0	0	0	0	0	0	0	0	0	0	0	0	0	0	0	0	0
Methylobacterium_sp003217615	0	0	0	0	0	0	0	0	0	0	0	0	0	0	0	0	0	0	0	0	0	0	0	0	0	0	0	0	0	0	0	0	0	0	0	0	0	0	0	0	0	0	0	0	0	0	0	0	0
Methylobacterium_sp010692745	0	0	0	0	0	0	0	0	0	0	0	0	0	0	0	0	0	0	0	0	0	0	0	0	0	0	0	0	0	0	0	0	0	0	0	0	0	0	0	0	0	0	0	0	0	0	0	0	0
Methylobacterium_populi_A	0	0	0	0	0	0	0	0	0	0	0	0	0	0	0	0	0	0	0	0	0	0	0	0	0	0	0	0	0	0	0	0	0	0	0	0	0	0	0	0	0	0	0	0	0	0	0	0	0
Methylobacterium_rhodesianum	0	0	0	0	0	0	0	0	0	0	0	0	0	0	0	0	0	0	0	0	0	0	0	0	0	0	0	0	0	0	0	0	0	0	0	0	0	0	0	0	0	0	0	0	0	0	0	0	0
Methylobacterium_sp003111705	0	0	0	0	0	0	0	0	0	0	0	0	0	0	0	0	0	0	0	0	0	0	0	0	0	0	0	0	0	0	0	0	0	0	0	0	0	0	0	0	0	0	0	0	0	0	0	0	0
Methylobacterium_thiocyanatum	0	0	0	0	0	0	0	0	0	0	0	0	0	0	0	0	0	0	0	0	0	0	0	0	0	0	0	0	0	0	0	0	0	0	0	0	0	0	0	0	0	0	0	0	0	0	0	0	0
Methylobacterium_sp014191355	0	0	0	0	0	0	0	0	0	0	0	0	0	0	0	0	0	0	0	0	0	0	0	0	0	0	0	0	0	0	0	0	0	0	0	0	0	0	0	0	0	0	0	0	0	0	0	0	0
Methylobacterium_extorquens	0	0	0	0	0	0	0	0	0	0	0	0	0	0	0	0	0	0	0	0	0	0	0	0	0	0	0	0	0	0	0	0	0	0	0	0	0	0	0	0	0	0	0	0	0	0	0	0	0
Methylobacterium_sp003201865	0	0	0	0	0	0	0	0	0	0	0	0	0	0	0	0	0	0	0	0	0	0	0	0	0	0	0	0	0	0	0	0	0	0	0	0	0	0	0	0	0	0	0	0	0	0	0	0	0
Methylobacterium_rhodinum	0	0	0	0	0	0	0	0	0	0	0	0	0	0	0	0	0	0	0	0	0	0	0	0	0	0	0	0	0	0	0	0	0	0	0	0	0	0	0	0	0	0	0	0	0	0	0	0	0
Methylobacterium_salsuginis	0	0	0	0	0	0	0	0	0	0	0	0	0	0	0	0	0	0	0	0	0	0	0	0	0	0	0	0	0	0	0	0	0	0	0	0	0	0	0	0	0	0	0	0	0	0	0	0	0
Methylobacterium_sp005502455	0	0	0	0	0	0	0	0	0	0	0	0	0	0	0	0	0	0	0	0	0	0	0	0	0	0	0	0	0	0	0	0	0	0	0	0	0	0	0	0	0	0	0	0	0	0	0	0	0
Methylobacterium_sp011043735	0	0	0	0	0	0	0	0	0	0	0	0	0	0	0	0	0	0	0	0	0	0	0	0	0	0	0	0	0	0	0	0	0	0	0	0	0	0	0	0	0	0	0	0	0	0	0	0	0
Methylobacterium_aquaticum	0	0	0	0	0	0	0	0	0	0	0	0	0	0	0	0	0	0	0	0	0	0	0	0	0	0	0	0	0	0	0	0	0	0	0	0	0	0	0	0	0	0	0	0	0	0	0	0	0
Microvirga_calopogonii	0	0	0	0	0	0	0	0	0	0	0	0	0	0	0	0	0	0	0	0	0	0	0	0	0	0	0	0	0	0	0	0	0	0	0	0	0	0	0	0	0	0	0	0	0	0	0	0	0
Microvirga_ossetica	0	0	0	0	0	0	0	0	0	0	0	0	0	0	0	0	0	0	0	0	0	0	0	0	0	0	0	0	0	0	0	0	0	0	0	0	0	0	0	0	0	0	0	0	0	0	0	0	0
Microvirga_sp009910705	0	0	0	0	0	0	0	0	0	0	0	0	0	0	0	0	0	0	0	0	0	0	0	0	0	0	0	0	0	0	0	0	0	0	0	0	0	0	0	0	0	0	0	0	0	0	0	0	0
Chelatococcus_A_composti	0	0	0	0	0	0	0	0	0	0	0	0	0	0	0	0	0	0	0	0	0	0	0	0	0	0	0	0	0	0	0	0	0	0	0	0	0	0	0	0	0	0	0	0	0	0	0	0	0
Bosea_vaviloviae_B	0	0	0	0	0	0	0	0	0	0	0	0	0	0	0	0	0	0	0	0	0	0	0	0	0	0	0	0	0	0	0	0	0	0	0	0	0	0	0	0	0	0	0	0	0	0	0	0	0
Bosea_sp001713455	0	0	0	0	0	0	0	0	0	0	0	0	0	0	0	0	0	0	0	0	0	0	0	0	0	0	0	0	0	0	0	0	0	0	0	0	0	0	0	0	0	0	0	0	0	0	0	0	0
Bosea_sp001556125	0	0	0	0	0	0	0	0	0	0	0	0	0	0	0	0	0	0	0	0	0	0	0	0	0	0	0	0	0	0	0	0	0	0	0	0	0	0	0	0	0	0	0	0	0	0	0	0	0
Bosea_sp001556025	0	0	0	0	0	0	0	0	0	0	0	0	0	0	0	0	0	0	0	0	0	0	0	0	0	0	0	0	0	0	0	0	0	0	0	0	0	0	0	0	0	0	0	0	0	0	0	0	0
Bosea_sp003952665	0	0	0	0	0	0	0	0	0	0	0	0	0	0	0	0	0	0	0	0	0	0	0	0	0	0	0	0	0	0	0	0	0	0	0	0	0	0	0	0	0	0	0	0	0	0	0	0	0
Bosea_lupini	0	0	0	0	0	0	0	0	0	0	0	0	0	0	0	0	0	0	0	0	0	0	0	0	0	0	0	0	0	0	0	0	0	0	0	0	0	0	0	0	0	0	0	0	0	0	0	0	0
Bosea_sp013823325	0	0	0	0	0	0	0	0	0	0	0	0	0	0	0	0	0	0	0	0	0	0	0	0	0	0	0	0	0	0	0	0	0	0	0	0	0	0	0	0	0	0	0	0	0	0	0	0	0
Bosea_sp900185715	0	0	0	0	0	0	0	0	0	0	0	0	0	0	0	0	0	0	0	0	0	0	0	0	0	0	0	0	0	0	0	0	0	0	0	0	0	0	0	0	0	0	0	0	0	0	0	0	0
GAS188_sp900104855	0	0	0	0	0	0	0	0	0	0	0	0	0	0	0	0	0	0	0	0	0	0	0	0	0	0	0	0	0	0	0	0	0	0	0	0	0	0	0	0	0	0	0	0	0	0	0	0	0
Rhodoblastus_acidophilus_B	0	0	0	0	0	0	0	0	0	0	0	0	0	0	0	0	0	0	0	0	0	0	0	0	0	0	0	0	0	0	0	0	0	0	0	0	0	0	0	0	0	0	0	0	0	0	0	0	0
Methylocella_sp004564215	0	0	0	0	0	0	0	0	0	0	0	0	0	0	0	0	0	0	0	0	0	0	0	0	0	0	0	0	0	0	0	0	0	0	0	0	0	0	0	0	0	0	0	0	0	0	0	0	0
Beijerinckia_mobilis	0	0	0	0	0	0	0	0	0	0	0	0	0	0	0	0	0	0	0	0	0	0	0	0	0	0	0	0	0	0	0	0	0	0	0	0	0	0	0	0	0	0	0	0	0	0	0	0	0
RH-AL1_sp901457705	0	0	0	0	0	0	0	0	0	0	0	0	0	0	0	0	0	0	0	0	0	0	0	0	0	0	0	0	0	0	0	0	0	0	0	0	0	0	0	0	0	0	0	0	0	0	0	0	0
Roseiarcus_fermentans	0	0	0	0	0	0	0	0	0	0	0	0	0	0	0	0	0	0	0	0	0	0	0	0	0	0	0	0	0	0	0	0	0	0	0	0	0	0	0	0	0	0	0	0	0	0	0	0	0
Alsobacter_sp003004785	0	0	0	0	0	0	0	0	0	0	0	0	0	0	0	0	0	0	0	0	0	0	0	0	0	0	0	0	0	0	0	0	0	0	0	0	0	0	0	0	0	0	0	0	0	0	0	0	0
Rhabdaerophilum_sp009846685	0	0	0	0	0	0	0	0	0	0	0	0	0	0	0	0	0	0	0	0	0	0	0	0	0	0	0	0	0	0	0	0	0	0	0	0	0	0	0	0	0	0	0	0	0	0	0	0	0
Phreatobacter_sp000751295	0	0	0	0	0	0	0	0	0	0	0	0	0	0	0	0	0	0	0	0	0	0	0	0	0	0	0	0	0	0	0	0	0	0	0	0	0	0	0	0	0	0	0	0	0	0	0	0	0
Phreatobacter_stygius	0	0	0	0	0	0	0	0	0	0	0	0	0	0	0	0	0	0	0	0	0	0	0	0	0	0	0	0	0	0	0	0	0	0	0	0	0	0	0	0	0	0	0	0	0	0	0	0	0
Phreatobacter_cathodiphilus	0	0	0	0	0	0	0	0	0	0	0	0	0	0	0	0	0	0	0	0	0	0	0	0	0	0	0	0	0	0	0	0	0	0	0	0	0	0	0	0	0	0	0	0	0	0	0	0	0
Bradyrhizobium_sacchari	0	0	0	0	0	0	0	0	0	0	0	0	0	0	0	0	0	0	0	0	0	0	0	0	0	0	0	0	0	0	0	0	0	0	0	0	0	0	0	0	0	0	0	0	0	0	0	0	0
Bradyrhizobium_symbiodeficiens	0	0	0	0	0	0	0	0	0	0	0	0	0	0	0	0	0	0	0	0	0	0	0	0	0	0	0	0	0	0	0	0	0	0	0	0	0	0	0	0	0	0	0	0	0	0	0	0	0
Bradyrhizobium_sp003020125	0	0	0	0	0	0	0	0	0	0	0	0	0	0	0	0	0	0	0	0	0	0	0	0	0	0	0	0	0	0	0	0	0	0	0	0	0	0	0	0	0	0	0	0	0	0	0	0	0
Bradyrhizobium_amphicarpaeae	0	0	0	0	0	0	0	0	0	0	0	0	0	0	0	0	0	0	0	0	0	0	0	0	0	0	0	0	0	0	0	0	0	0	0	0	0	0	0	0	0	0	0	0	0	0	0	0	0
Bradyrhizobium_sp900114915	0	0	0	0	0	0	0	0	0	0	0	0	0	0	0	0	0	0	0	0	0	0	0	0	0	0	0	0	0	0	0	0	0	0	0	0	0	0	0	0	0	0	0	0	0	0	0	0	0
Bradyrhizobium_japonicum_B	0	0	0	0	0	0	0	0	0	0	0	0	0	0	0	0	0	0	0	0	0	0	0	0	0	0	0	0	0	0	0	0	0	0	0	0	0	0	0	0	0	0	0	0	0	0	0	0	0
Bradyrhizobium_sp003957705	0	0	0	0	0	0	0	0	0	0	0	0	0	0	0	0	0	0	0	0	0	0	0	0	0	0	0	0	0	0	0	0	0	0	0	0	0	0	0	0	0	0	0	0	0	0	0	0	0
Bradyrhizobium_sp002531575	0	0	0	0	0	0	0	0	0	0	0	0	0	0	0	0	0	0	0	0	0	0	0	0	0	0	0	0	0	0	0	0	0	0	0	0	0	0	0	0	0	0	0	0	0	0	0	0	0
Bradyrhizobium_nitroreducens	0	0	0	0	0	0	0	0	0	0	0	0	0	0	0	0	0	0	0	0	0	0	0	0	0	0	0	0	0	0	0	0	0	0	0	0	0	0	0	0	0	0	0	0	0	0	0	0	0
Bradyrhizobium_liaoningense	0	0	0	0	0	0	0	0	0	0	0	0	0	0	0	0	0	0	0	0	0	0	0	0	0	0	0	0	0	0	0	0	0	0	0	0	0	0	0	0	0	0	0	0	0	0	0	0	0
Bradyrhizobium_cajani	0	0	0	0	0	0	0	0	0	0	0	0	0	0	0	0	0	0	0	0	0	0	0	0	0	0	0	0	0	0	0	0	0	0	0	0	0	0	0	0	0	0	0	0	0	0	0	0	0
Bradyrhizobium_cosmicum	0	0	0	0	0	0	0	0	0	0	0	0	0	0	0	0	0	0	0	0	0	0	0	0	0	0	0	0	0	0	0	0	0	0	0	0	0	0	0	0	0	0	0	0	0	0	0	0	0
Bradyrhizobium_betae	0	0	0	0	0	0	0	0	0	0	0	0	0	0	0	0	0	0	0	0	0	0	0	0	0	0	0	0	0	0	0	0	0	0	0	0	0	0	0	0	0	0	0	0	0	0	0	0	0
Bradyrhizobium_sp000015165	0	0	0	0	0	0	0	0	0	0	0	0	0	0	0	0	0	0	0	0	0	0	0	0	0	0	0	0	0	0	0	0	0	0	0	0	0	0	0	0	0	0	0	0	0	0	0	0	0
Bradyrhizobium_sp002831585	0	0	0	0	0	0	0	0	0	0	0	0	0	0	0	0	0	0	0	0	0	0	0	0	0	0	0	0	0	0	0	0	0	0	0	0	0	0	0	0	0	0	0	0	0	0	0	0	0
Bradyrhizobium_elkanii	0	0	0	0	0	0	0	0	0	0	0	0	0	0	0	0	0	0	0	0	0	0	0	0	0	0	0	0	0	0	0	0	0	0	0	0	0	0	0	0	0	0	0	0	0	0	0	0	0
Bradyrhizobium_sp000938305	0	0	0	0	0	0	0	0	0	0	0	0	0	0	0	0	0	0	0	0	0	0	0	0	0	0	0	0	0	0	0	0	0	0	0	0	0	0	0	0	0	0	0	0	0	0	0	0	0
Bradyrhizobium_sp000426245	0	0	0	0	0	0	0	0	0	0	0	0	0	0	0	0	0	0	0	0	0	0	0	0	0	0	0	0	0	0	0	0	0	0	0	0	0	0	0	0	0	0	0	0	0	0	0	0	0
Bradyrhizobium_elkanii_A	0	0	0	0	0	0	0	0	0	0	0	0	0	0	0	0	0	0	0	0	0	0	0	0	0	0	0	0	0	0	0	0	0	0	0	0	0	0	0	0	0	0	0	0	0	0	0	0	0
Bradyrhizobium_paxllaeri	0	0	0	0	0	0	0	0	0	0	0	0	0	0	0	0	0	0	0	0	0	0	0	0	0	0	0	0	0	0	0	0	0	0	0	0	0	0	0	0	0	0	0	0	0	0	0	0	0
Bradyrhizobium_lablabi	0	0	0	0	0	0	0	0	0	0	0	0	0	0	0	0	0	0	0	0	0	0	0	0	0	0	0	0	0	0	0	0	0	0	0	0	0	0	0	0	0	0	0	0	0	0	0	0	0
Bradyrhizobium_valentinum	0	0	0	0	0	0	0	0	0	0	0	0	0	0	0	0	0	0	0	0	0	0	0	0	0	0	0	0	0	0	0	0	0	0	0	0	0	0	0	0	0	0	0	0	0	0	0	0	0
Bradyrhizobium_algeriense	0	0	0	0	0	0	0	0	0	0	0	0	0	0	0	0	0	0	0	0	0	0	0	0	0	0	0	0	0	0	0	0	0	0	0	0	0	0	0	0	0	0	0	0	0	0	0	0	0
Bradyrhizobium_erythrophlei_A	0	0	0	0	0	0	0	0	0	0	0	0	0	0	0	0	0	0	0	0	0	0	0	0	0	0	0	0	0	0	0	0	0	0	0	0	0	0	0	0	0	0	0	0	0	0	0	0	0
Bradyrhizobium_erythrophlei_C	0	0	0	0	0	0	0	0	0	0	0	0	0	0	0	0	0	0	0	0	0	0	0	0	0	0	0	0	0	0	0	0	0	0	0	0	0	0	0	0	0	0	0	0	0	0	0	0	0
Bradyrhizobium_sp005884855	0	0	0	0	0	0	0	0	0	0	0	0	0	0	0	0	0	0	0	0	0	0	0	0	0	0	0	0	0	0	0	0	0	0	0	0	0	0	0	0	0	0	0	0	0	0	0	0	0
Bradyrhizobium_lablabi_A	0	0	0	0	0	0	0	0	0	0	0	0	0	0	0	0	0	0	0	0	0	0	0	0	0	0	0	0	0	0	0	0	0	0	0	0	0	0	0	0	0	0	0	0	0	0	0	0	0
Bradyrhizobium_sp000701345	0	0	0	0	0	0	0	0	0	0	0	0	0	0	0	0	0	0	0	0	0	0	0	0	0	0	0	0	0	0	0	0	0	0	0	0	0	0	0	0	0	0	0	0	0	0	0	0	0
Bradyrhizobium_sp005884465	0	0	0	0	0	0	0	0	0	0	0	0	0	0	0	0	0	0	0	0	0	0	0	0	0	0	0	0	0	0	0	0	0	0	0	0	0	0	0	0	0	0	0	0	0	0	0	0	0
Bradyrhizobium_erythrophlei_B	0	0	0	0	0	0	0	0	0	0	0	0	0	0	0	0	0	0	0	0	0	0	0	0	0	0	0	0	0	0	0	0	0	0	0	0	0	0	0	0	0	0	0	0	0	0	0	0	0
Tardiphaga_sp002256345	0	0	0	0	0	0	0	0	0	0	0	0	0	0	0	0	0	0	0	0	0	0	0	0	0	0	0	0	0	0	0	0	0	0	0	0	0	0	0	0	0	0	0	0	0	0	0	0	0
62-47_sp001899255	0	0	0	0	0	0	0	0	0	0	0	0	0	0	0	0	0	0	0	0	0	0	0	0	0	0	0	0	0	0	0	0	0	0	0	0	0	0	0	0	0	0	0	0	0	0	0	0	0
Afipia_broomeae	0	0	0	0	0	0	0	0	0	0	0	0	0	0	0	0	0	0	0	0	0	0	0	0	0	0	0	0	0	0	0	0	0	0	0	0	0	0	0	0	0	0	0	0	0	0	0	0	0
Afipia_sp000497575	0	0	0	0	0	0	0	0	0	0	0	0	0	0	0	0	0	0	0	0	0	0	0	0	0	0	0	0	0	0	0	0	0	0	0	0	0	0	0	0	0	0	0	0	0	0	0	0	0
Pseudolabrys_sp005153485	0	0	0	0	0	0	0	0	0	0	0	0	0	0	0	0	0	0	0	0	0	0	0	0	0	0	0	0	0	0	0	0	0	0	0	0	0	0	0	0	0	0	0	0	0	0	0	0	0
Pseudorhodoplanes_sp013388965	0	0	0	0	0	0	0	0	0	0	0	0	0	0	0	0	0	0	0	0	0	0	0	0	0	0	0	0	0	0	0	0	0	0	0	0	0	0	0	0	0	0	0	0	0	0	0	0	0
Z2-YC6860_sp001579845	0	0	0	0	0	0	0	0	0	0	0	0	0	0	0	0	0	0	0	0	0	0	0	0	0	0	0	0	0	0	0	0	0	0	0	0	0	0	0	0	0	0	0	0	0	0	0	0	0
Z2-YC6860_sp009694215	0	0	0	0	0	0	0	0	0	0	0	0	0	0	0	0	0	0	0	0	0	0	0	0	0	0	0	0	0	0	0	0	0	0	0	0	0	0	0	0	0	0	0	0	0	0	0	0	0
VAZQ01_sp005883115	0	0	0	0	0	0	0	0	0	0	0	0	0	0	0	0	0	0	0	0	0	0	0	0	0	0	0	0	0	0	0	0	0	0	0	0	0	0	0	0	0	0	0	0	0	0	0	0	0
Rhodoplanes_elegans	0	0	0	0	0	0	0	0	0	0	0	0	0	0	0	0	0	0	0	0	0	0	0	0	0	0	0	0	0	0	0	0	0	0	0	0	0	0	0	0	0	0	0	0	0	0	0	0	0
Rhodoplanes_serenus	0	0	0	0	0	0	0	0	0	0	0	0	0	0	0	0	0	0	0	0	0	0	0	0	0	0	0	0	0	0	0	0	0	0	0	0	0	0	0	0	0	0	0	0	0	0	0	0	0
Xanthobacter_autotrophicus_A	0	0	0	0	0	0	0	0	0	0	0	0	0	0	0	0	0	0	0	0	0	0	0	0	0	0	0	0	0	0	0	0	0	0	0	0	0	0	0	0	0	0	0	0	0	0	0	0	0
Xanthobacter_tagetidis	0	0	0	0	0	0	0	0	0	0	0	0	0	0	0	0	0	0	0	0	0	0	0	0	0	0	0	0	0	0	0	0	0	0	0	0	0	0	0	0	0	0	0	0	0	0	0	0	0
UBA4765_sp002365175	0	0	0	0	0	0	0	0	0	0	0	0	0	0	0	0	0	0	0	0	0	0	0	0	0	0	0	0	0	0	0	0	0	0	0	0	0	0	0	0	0	0	0	0	0	0	0	0	0
Hyphomicrobium_sp000384335	0	0	0	0	0	0	0	0	0	0	0	0	0	0	0	0	0	0	0	0	0	0	0	0	0	0	0	0	0	0	0	0	0	0	0	0	0	0	0	0	0	0	0	0	0	0	0	0	0
Hyphomicrobium_denitrificans_A	0	0	0	0	0	0	0	0	0	0	0	0	0	0	0	0	0	0	0	0	0	0	0	0	0	0	0	0	0	0	0	0	0	0	0	0	0	0	0	0	0	0	0	0	0	0	0	0	0
Hyphomicrobium_sp002928515	0	0	0	0	0	0	0	0	0	0	0	0	0	0	0	0	0	0	0	0	0	0	0	0	0	0	0	0	0	0	0	0	0	0	0	0	0	0	0	0	0	0	0	0	0	0	0	0	0
Hyphomicrobium_sp002928395	0	0	0	0	0	0	0	0	0	0	0	0	0	0	0	0	0	0	0	0	0	0	0	0	0	0	0	0	0	0	0	0	0	0	0	0	0	0	0	0	0	0	0	0	0	0	0	0	0
Hyphomicrobium_sp002928955	0	0	0	0	0	0	0	0	0	0	0	0	0	0	0	0	0	0	0	0	0	0	0	0	0	0	0	0	0	0	0	0	0	0	0	0	0	0	0	0	0	0	0	0	0	0	0	0	0
Hyphomicrobium_zavarzinii	0	0	0	0	0	0	0	0	0	0	0	0	0	0	0	0	0	0	0	0	0	0	0	0	0	0	0	0	0	0	0	0	0	0	0	0	0	0	0	0	0	0	0	0	0	0	0	0	0
Hyphomicrobium_nitrativorans	0	0	0	0	0	0	0	0	0	0	0	0	0	0	0	0	0	0	0	0	0	0	0	0	0	0	0	0	0	0	0	0	0	0	0	0	0	0	0	0	0	0	0	0	0	0	0	0	0
Hyphomicrobium_sp002279935	0	0	0	0	0	0	0	0	0	0	0	0	0	0	0	0	0	0	0	0	0	0	0	0	0	0	0	0	0	0	0	0	0	0	0	0	0	0	0	0	0	0	0	0	0	0	0	0	0
Hyphomicrobium_sp001464285	0	0	0	0	0	0	0	0	0	0	0	0	0	0	0	0	0	0	0	0	0	0	0	0	0	0	0	0	0	0	0	0	0	0	0	0	0	0	0	0	0	0	0	0	0	0	0	0	0
Hyphomicrobium_A_sulfonivorans	0	0	0	0	0	0	0	0	0	0	0	0	0	0	0	0	0	0	0	0	0	0	0	0	0	0	0	0	0	0	0	0	0	0	0	0	0	0	0	0	0	0	0	0	0	0	0	0	0
Ga0077555_sp001464855	0	0	0	0	0	0	0	0	0	0	0	0	0	0	0	0	0	0	0	0	0	0	0	0	0	0	0	0	0	0	0	0	0	0	0	0	0	0	0	0	0	0	0	0	0	0	0	0	0
AWTP1-13_sp011046675	0	0	0	0	0	0	0	0	0	0	0	0	0	0	0	0	0	0	0	0	0	0	0	0	0	0	0	0	0	0	0	0	0	0	0	0	0	0	0	0	0	0	0	0	0	0	0	0	0
ZC4RG25_sp002919265	0	0	0	0	0	0	0	0	0	0	0	0	0	0	0	0	0	0	0	0	0	0	0	0	0	0	0	0	0	0	0	0	0	0	0	0	0	0	0	0	0	0	0	0	0	0	0	0	0
DSSY01_sp011330955	0	0	0	0	0	0	0	0	0	0	0	0	0	0	0	0	0	0	0	0	0	0	0	0	0	0	0	0	0	0	0	0	0	0	0	0	0	0	0	0	0	0	0	0	0	0	0	0	0
Methyloceanibacter_marginalis	0	0	0	0	0	0	0	0	0	0	0	0	0	0	0	0	0	0	0	0	0	0	0	0	0	0	0	0	0	0	0	0	0	0	0	0	0	0	0	0	0	0	0	0	0	0	0	0	0
Methyloceanibacter_sp002383105	0	0	0	0	0	0	0	0	0	0	0	0	0	0	0	0	0	0	0	0	0	0	0	0	0	0	0	0	0	0	0	0	0	0	0	0	0	0	0	0	0	0	0	0	0	0	0	0	0
Aestuariivirga_litoralis	0	0	0	0	0	0	0	0	0	0	0	0	0	0	0	0	0	0	0	0	0	0	0	0	0	0	0	0	0	0	0	0	0	0	0	0	0	0	0	0	0	0	0	0	0	0	0	0	0
Nordella_sp003576695	0	0	0	0	0	0	0	0	0	0	0	0	0	0	0	0	0	0	0	0	0	0	0	0	0	0	0	0	0	0	0	0	0	0	0	0	0	0	0	0	0	0	0	0	0	0	0	0	0
Nordella_sp005502925	0	0	0	0	0	0	0	0	0	0	0	0	0	0	0	0	0	0	0	0	0	0	0	0	0	0	0	0	0	0	0	0	0	0	0	0	0	0	0	0	0	0	0	0	0	0	0	0	0
Anderseniella_sp900149695	0	0	0	0	0	0	0	0	0	0	0	0	0	0	0	0	0	0	0	0	0	0	0	0	0	0	0	0	0	0	0	0	0	0	0	0	0	0	0	0	0	0	0	0	0	0	0	0	0
Micropelagos_sp000293845	0	0	0	0	0	0	0	0	0	0	0	0	0	0	0	0	0	0	0	0	0	0	0	0	0	0	0	0	0	0	0	0	0	0	0	0	0	0	0	0	0	0	0	0	0	0	0	0	0
Caulobacter_sp002742645	0	0	0	0	0	0	0	0	0	0	0	0	0	0	0	0	0	0	0	0	0	0	0	0	0	0	0	0	0	0	0	0	0	0	0	0	0	0	0	0	0	0	0	0	0	0	0	0	0
Caulobacter_radicis	0	0	0	0	0	0	0	0	0	0	0	0	0	0	0	0	0	0	0	0	0	0	0	0	0	0	0	0	0	0	0	0	0	0	0	0	0	0	0	0	0	0	0	0	0	0	0	0	0
Phenylobacterium_sp001557235	0	0	0	0	0	0	0	0	0	0	0	0	0	0	0	0	0	0	0	0	0	0	0	0	0	0	0	0	0	0	0	0	0	0	0	0	0	0	0	0	0	0	0	0	0	0	0	0	0
Phenylobacterium_sp004299445	0	0	0	0	0	0	0	0	0	0	0	0	0	0	0	0	0	0	0	0	0	0	0	0	0	0	0	0	0	0	0	0	0	0	0	0	0	0	0	0	0	0	0	0	0	0	0	0	0
Phenylobacterium_kunshanense	0	0	0	0	0	0	0	0	0	0	0	0	0	0	0	0	0	0	0	0	0	0	0	0	0	0	0	0	0	0	0	0	0	0	0	0	0	0	0	0	0	0	0	0	0	0	0	0	0
Phenylobacterium_zucineum	0	0	0	0	0	0	0	0	0	0	0	0	0	0	0	0	0	0	0	0	0	0	0	0	0	0	0	0	0	0	0	0	0	0	0	0	0	0	0	0	0	0	0	0	0	0	0	0	0
Phenylobacterium_sp004799545	0	0	0	0	0	0	0	0	0	0	0	0	0	0	0	0	0	0	0	0	0	0	0	0	0	0	0	0	0	0	0	0	0	0	0	0	0	0	0	0	0	0	0	0	0	0	0	0	0
Phenylobacterium_zucineum_B	0	0	0	0	0	0	0	0	0	0	0	0	0	0	0	0	0	0	0	0	0	0	0	0	0	0	0	0	0	0	0	0	0	0	0	0	0	0	0	0	0	0	0	0	0	0	0	0	0
Phenylobacterium_haematophilum	0	0	0	0	0	0	0	0	0	0	0	0	0	0	0	0	0	0	0	0	0	0	0	0	0	0	0	0	0	0	0	0	0	0	0	0	0	0	0	0	0	0	0	0	0	0	0	0	0
Palsa-881_sp903870555	0	0	0	0	0	0	0	0	0	0	0	0	0	0	0	0	0	0	0	0	0	0	0	0	0	0	0	0	0	0	0	0	0	0	0	0	0	0	0	0	0	0	0	0	0	0	0	0	0
PMMR1_sp000733915	0	0	0	0	0	0	0	0	0	0	0	0	0	0	0	0	0	0	0	0	0	0	0	0	0	0	0	0	0	0	0	0	0	0	0	0	0	0	0	0	0	0	0	0	0	0	0	0	0
Brevundimonas_sp002430835	0	0	0	0	0	0	0	0	0	0	0	0	0	0	0	0	0	0	0	0	0	0	0	0	0	0	0	0	0	0	0	0	0	0	0	0	0	0	0	0	0	0	0	0	0	0	0	0	0
Brevundimonas_sp003938605	0	0	0	0	0	0	0	0	0	0	0	0	0	0	0	0	0	0	0	0	0	0	0	0	0	0	0	0	0	0	0	0	0	0	0	0	0	0	0	0	0	0	0	0	0	0	0	0	0
Brevundimonas_diminuta	0	0	0	0	0	0	0	0	0	0	0	0	0	0	0	0	0	0	0	0	0	0	0	0	0	0	0	0	0	0	0	0	0	0	0	0	0	0	0	0	0	0	0	0	0	0	0	0	0
Brevundimonas_naejangsanensis	0	0	0	0	0	0	0	0	0	0	0	0	0	0	0	0	0	0	0	0	0	0	0	0	0	0	0	0	0	0	0	0	0	0	0	0	0	0	0	0	0	0	0	0	0	0	0	0	0
Brevundimonas_sp002419815	0	0	0	0	0	0	0	0	0	0	0	0	0	0	0	0	0	0	0	0	0	0	0	0	0	0	0	0	0	0	0	0	0	0	0	0	0	0	0	0	0	0	0	0	0	0	0	0	0
Brevundimonas_terrae	0	0	0	0	0	0	0	0	0	0	0	0	0	0	0	0	0	0	0	0	0	0	0	0	0	0	0	0	0	0	0	0	0	0	0	0	0	0	0	0	0	0	0	0	0	0	0	0	0
Brevundimonas_bullata	0	0	0	0	0	0	0	0	0	0	0	0	0	0	0	0	0	0	0	0	0	0	0	0	0	0	0	0	0	0	0	0	0	0	0	0	0	0	0	0	0	0	0	0	0	0	0	0	0
Brevundimonas_bullata_A	0	0	0	0	0	0	0	0	0	0	0	0	0	0	0	0	0	0	0	0	0	0	0	0	0	0	0	0	0	0	0	0	0	0	0	0	0	0	0	0	0	0	0	0	0	0	0	0	0
Brevundimonas_nasdae	0	0	0	0	0	0	0	0	0	0	0	0	0	0	0	0	0	0	0	0	0	0	0	0	0	0	0	0	0	0	0	0	0	0	0	0	0	0	0	0	0	0	0	0	0	0	0	0	0
Brevundimonas_sp005484585	0	0	0	0	0	0	0	0	0	0	0	0	0	0	0	0	0	0	0	0	0	0	0	0	0	0	0	0	0	0	0	0	0	0	0	0	0	0	0	0	0	0	0	0	0	0	0	0	0
Brevundimonas_sp000335735	0	0	0	0	0	0	0	0	0	0	0	0	0	0	0	0	0	0	0	0	0	0	0	0	0	0	0	0	0	0	0	0	0	0	0	0	0	0	0	0	0	0	0	0	0	0	0	0	0
Brevundimonas_vesicularis	0	0	0	0	0	0	0	0	0	0	0	0	0	0	0	0	0	0	0	0	0	0	0	0	0	0	0	0	0	0	0	0	0	0	0	0	0	0	0	0	0	0	0	0	0	0	0	0	0
Brevundimonas_mediterranea_A	0	0	0	0	0	0	0	0	0	0	0	0	0	0	0	0	0	0	0	0	0	0	0	0	0	0	0	0	0	0	0	0	0	0	0	0	0	0	0	0	0	0	0	0	0	0	0	0	0
Brevundimonas_sp001796045	0	0	0	0	0	0	0	0	0	0	0	0	0	0	0	0	0	0	0	0	0	0	0	0	0	0	0	0	0	0	0	0	0	0	0	0	0	0	0	0	0	0	0	0	0	0	0	0	0
Brevundimonas_aurantiaca	0	0	0	0	0	0	0	0	0	0	0	0	0	0	0	0	0	0	0	0	0	0	0	0	0	0	0	0	0	0	0	0	0	0	0	0	0	0	0	0	0	0	0	0	0	0	0	0	0
Brevundimonas_sp002434505	0	0	0	0	0	0	0	0	0	0	0	0	0	0	0	0	0	0	0	0	0	0	0	0	0	0	0	0	0	0	0	0	0	0	0	0	0	0	0	0	0	0	0	0	0	0	0	0	0
Brevundimonas_sp002484265	0	0	0	0	0	0	0	0	0	0	0	0	0	0	0	0	0	0	0	0	0	0	0	0	0	0	0	0	0	0	0	0	0	0	0	0	0	0	0	0	0	0	0	0	0	0	0	0	0
Brevundimonas_sp002157625	0	0	0	0	0	0	0	0	0	0	0	0	0	0	0	0	0	0	0	0	0	0	0	0	0	0	0	0	0	0	0	0	0	0	0	0	0	0	0	0	0	0	0	0	0	0	0	0	0
Brevundimonas_sp003248965	0	0	0	0	0	0	0	0	0	0	0	0	0	0	0	0	0	0	0	0	0	0	0	0	0	0	0	0	0	0	0	0	0	0	0	0	0	0	0	0	0	0	0	0	0	0	0	0	0
Brevundimonas_sp003248925	0	0	0	0	0	0	0	0	0	0	0	0	0	0	0	0	0	0	0	0	0	0	0	0	0	0	0	0	0	0	0	0	0	0	0	0	0	0	0	0	0	0	0	0	0	0	0	0	0
Brevundimonas_bacteroides	0	0	0	0	0	0	0	0	0	0	0	0	0	0	0	0	0	0	0	0	0	0	0	0	0	0	0	0	0	0	0	0	0	0	0	0	0	0	0	0	0	0	0	0	0	0	0	0	0
Brevundimonas_sp002483305	0	0	0	0	0	0	0	0	0	0	0	0	0	0	0	0	0	0	0	0	0	0	0	0	0	0	0	0	0	0	0	0	0	0	0	0	0	0	0	0	0	0	0	0	0	0	0	0	0
Brevundimonas_sp006547065	0	0	0	0	0	0	0	0	0	0	0	0	0	0	0	0	0	0	0	0	0	0	0	0	0	0	0	0	0	0	0	0	0	0	0	0	0	0	0	0	0	0	0	0	0	0	0	0	0
Asticcacaulis_excentricus	0	0	0	0	0	0	0	0	0	0	0	0	0	0	0	0	0	0	0	0	0	0	0	0	0	0	0	0	0	0	0	0	0	0	0	0	0	0	0	0	0	0	0	0	0	0	0	0	0
Asticcacaulis_excentricus_A	0	0	0	0	0	0	0	0	0	0	0	0	0	0	0	0	0	0	0	0	0	0	0	0	0	0	0	0	0	0	0	0	0	0	0	0	0	0	0	0	0	0	0	0	0	0	0	0	0
Asticcacaulis_biprosthecium	0	0	0	0	0	0	0	0	0	0	0	0	0	0	0	0	0	0	0	0	0	0	0	0	0	0	0	0	0	0	0	0	0	0	0	0	0	0	0	0	0	0	0	0	0	0	0	0	0
Asticcacaulis_benevestitus	0	0	0	0	0	0	0	0	0	0	0	0	0	0	0	0	0	0	0	0	0	0	0	0	0	0	0	0	0	0	0	0	0	0	0	0	0	0	0	0	0	0	0	0	0	0	0	0	0
Asticcacaulis_taihuensis	0	0	0	0	0	0	0	0	0	0	0	0	0	0	0	0	0	0	0	0	0	0	0	0	0	0	0	0	0	0	0	0	0	0	0	0	0	0	0	0	0	0	0	0	0	0	0	0	0
Hyphomonas_sp013791775	0	0	0	0	0	0	0	0	0	0	0	0	0	0	0	0	0	0	0	0	0	0	0	0	0	0	0	0	0	0	0	0	0	0	0	0	0	0	0	0	0	0	0	0	0	0	0	0	0
Henriciella_pelagia	0	0	0	0	0	0	0	0	0	0	0	0	0	0	0	0	0	0	0	0	0	0	0	0	0	0	0	0	0	0	0	0	0	0	0	0	0	0	0	0	0	0	0	0	0	0	0	0	0
Terricaulis_sp001679665	0	0	0	0	0	0	0	0	0	0	0	0	0	0	0	0	0	0	0	0	0	0	0	0	0	0	0	0	0	0	0	0	0	0	0	0	0	0	0	0	0	0	0	0	0	0	0	0	0
Terricaulis_silvestris	0	0	0	0	0	0	0	0	0	0	0	0	0	0	0	0	0	0	0	0	0	0	0	0	0	0	0	0	0	0	0	0	0	0	0	0	0	0	0	0	0	0	0	0	0	0	0	0	0
UBA4763_sp002403455	0	0	0	0	0	0	0	0	0	0	0	0	0	0	0	0	0	0	0	0	0	0	0	0	0	0	0	0	0	0	0	0	0	0	0	0	0	0	0	0	0	0	0	0	0	0	0	0	0
Rhizomicrobium_electricum	0	0	0	0	0	0	0	0	0	0	0	0	0	0	0	0	0	0	0	0	0	0	0	0	0	0	0	0	0	0	0	0	0	0	0	0	0	0	0	0	0	0	0	0	0	0	0	0	0
Rhizomicrobium_sp013149165	0	0	0	0	0	0	0	0	0	0	0	0	0	0	0	0	0	0	0	0	0	0	0	0	0	0	0	0	0	0	0	0	0	0	0	0	0	0	0	0	0	0	0	0	0	0	0	0	0
Erythrobacter_sp002842735	0	0	0	0	0	0	0	0	0	0	0	0	0	0	0	0	0	0	0	0	0	0	0	0	0	0	0	0	0	0	0	0	0	0	0	0	0	0	0	0	0	0	0	0	0	0	0	0	0
Erythrobacter_neustonensis	0	0	0	0	0	0	0	0	0	0	0	0	0	0	0	0	0	0	0	0	0	0	0	0	0	0	0	0	0	0	0	0	0	0	0	0	0	0	0	0	0	0	0	0	0	0	0	0	0
Erythrobacter_sp013822695	0	0	0	0	0	0	0	0	0	0	0	0	0	0	0	0	0	0	0	0	0	0	0	0	0	0	0	0	0	0	0	0	0	0	0	0	0	0	0	0	0	0	0	0	0	0	0	0	0
Qipengyuania_sediminis	0	0	0	0	0	0	0	0	0	0	0	0	0	0	0	0	0	0	0	0	0	0	0	0	0	0	0	0	0	0	0	0	0	0	0	0	0	0	0	0	0	0	0	0	0	0	0	0	0
QFOP01_sp003248785	0	0	0	0	0	0	0	0	0	0	0	0	0	0	0	0	0	0	0	0	0	0	0	0	0	0	0	0	0	0	0	0	0	0	0	0	0	0	0	0	0	0	0	0	0	0	0	0	0
Tsuneonella_sp007065885	0	0	0	0	0	0	0	0	0	0	0	0	0	0	0	0	0	0	0	0	0	0	0	0	0	0	0	0	0	0	0	0	0	0	0	0	0	0	0	0	0	0	0	0	0	0	0	0	0
Tsuneonella_sp003626915	0	0	0	0	0	0	0	0	0	0	0	0	0	0	0	0	0	0	0	0	0	0	0	0	0	0	0	0	0	0	0	0	0	0	0	0	0	0	0	0	0	0	0	0	0	0	0	0	0
Novosphingobium_sp003171715	0	0	0	0	0	0	0	0	0	0	0	0	0	0	0	0	0	0	0	0	0	0	0	0	0	0	0	0	0	0	0	0	0	0	0	0	0	0	0	0	0	0	0	0	0	0	0	0	0
Novosphingobium_sp002336885	0	0	0	0	0	0	0	0	0	0	0	0	0	0	0	0	0	0	0	0	0	0	0	0	0	0	0	0	0	0	0	0	0	0	0	0	0	0	0	0	0	0	0	0	0	0	0	0	0
Novosphingobium_sp001725355	0	0	0	0	0	0	0	0	0	0	0	0	0	0	0	0	0	0	0	0	0	0	0	0	0	0	0	0	0	0	0	0	0	0	0	0	0	0	0	0	0	0	0	0	0	0	0	0	0
Novosphingobium_sp013149295	0	0	0	0	0	0	0	0	0	0	0	0	0	0	0	0	0	0	0	0	0	0	0	0	0	0	0	0	0	0	0	0	0	0	0	0	0	0	0	0	0	0	0	0	0	0	0	0	0
Novosphingobium_sp001898925	0	0	0	0	0	0	0	0	0	0	0	0	0	0	0	0	0	0	0	0	0	0	0	0	0	0	0	0	0	0	0	0	0	0	0	0	0	0	0	0	0	0	0	0	0	0	0	0	0
Novosphingobium_sp002454125	0	0	0	0	0	0	0	0	0	0	0	0	0	0	0	0	0	0	0	0	0	0	0	0	0	0	0	0	0	0	0	0	0	0	0	0	0	0	0	0	0	0	0	0	0	0	0	0	0
Novosphingobium_sp009856825	0	0	0	0	0	0	0	0	0	0	0	0	0	0	0	0	0	0	0	0	0	0	0	0	0	0	0	0	0	0	0	0	0	0	0	0	0	0	0	0	0	0	0	0	0	0	0	0	0
Novosphingobium_chloroacetimidivorans	0	0	0	0	0	0	0	0	0	0	0	0	0	0	0	0	0	0	0	0	0	0	0	0	0	0	0	0	0	0	0	0	0	0	0	0	0	0	0	0	0	0	0	0	0	0	0	0	0
Novosphingobium_sp902506425	0	0	0	0	0	0	0	0	0	0	0	0	0	0	0	0	0	0	0	0	0	0	0	0	0	0	0	0	0	0	0	0	0	0	0	0	0	0	0	0	0	0	0	0	0	0	0	0	0
Blastomonas_ursincola	0	0	0	0	0	0	0	0	0	0	0	0	0	0	0	0	0	0	0	0	0	0	0	0	0	0	0	0	0	0	0	0	0	0	0	0	0	0	0	0	0	0	0	0	0	0	0	0	0
Sphingopyxis_sp000756375	0	0	0	0	0	0	0	0	0	0	0	0	0	0	0	0	0	0	0	0	0	0	0	0	0	0	0	0	0	0	0	0	0	0	0	0	0	0	0	0	0	0	0	0	0	0	0	0	0
Sphingopyxis_sp005503215	0	0	0	0	0	0	0	0	0	0	0	0	0	0	0	0	0	0	0	0	0	0	0	0	0	0	0	0	0	0	0	0	0	0	0	0	0	0	0	0	0	0	0	0	0	0	0	0	0
Sphingopyxis_sp002454115	0	0	0	0	0	0	0	0	0	0	0	0	0	0	0	0	0	0	0	0	0	0	0	0	0	0	0	0	0	0	0	0	0	0	0	0	0	0	0	0	0	0	0	0	0	0	0	0	0
Sphingopyxis_sp005502465	0	0	0	0	0	0	0	0	0	0	0	0	0	0	0	0	0	0	0	0	0	0	0	0	0	0	0	0	0	0	0	0	0	0	0	0	0	0	0	0	0	0	0	0	0	0	0	0	0
Sphingopyxis_sp002841175	0	0	0	0	0	0	0	0	0	0	0	0	0	0	0	0	0	0	0	0	0	0	0	0	0	0	0	0	0	0	0	0	0	0	0	0	0	0	0	0	0	0	0	0	0	0	0	0	0
Sphingopyxis_sp003609815	0	0	0	0	0	0	0	0	0	0	0	0	0	0	0	0	0	0	0	0	0	0	0	0	0	0	0	0	0	0	0	0	0	0	0	0	0	0	0	0	0	0	0	0	0	0	0	0	0
Sphingopyxis_italica	0	0	0	0	0	0	0	0	0	0	0	0	0	0	0	0	0	0	0	0	0	0	0	0	0	0	0	0	0	0	0	0	0	0	0	0	0	0	0	0	0	0	0	0	0	0	0	0	0
Sphingopyxis_sp013821905	0	0	0	0	0	0	0	0	0	0	0	0	0	0	0	0	0	0	0	0	0	0	0	0	0	0	0	0	0	0	0	0	0	0	0	0	0	0	0	0	0	0	0	0	0	0	0	0	0
Sphingopyxis_sp005503165	0	0	0	0	0	0	0	0	0	0	0	0	0	0	0	0	0	0	0	0	0	0	0	0	0	0	0	0	0	0	0	0	0	0	0	0	0	0	0	0	0	0	0	0	0	0	0	0	0
Sphingopyxis_panaciterrae	0	0	0	0	0	0	0	0	0	0	0	0	0	0	0	0	0	0	0	0	0	0	0	0	0	0	0	0	0	0	0	0	0	0	0	0	0	0	0	0	0	0	0	0	0	0	0	0	0
Sphingopyxis_sp001468395	0	0	0	0	0	0	0	0	0	0	0	0	0	0	0	0	0	0	0	0	0	0	0	0	0	0	0	0	0	0	0	0	0	0	0	0	0	0	0	0	0	0	0	0	0	0	0	0	0
Sphingopyxis_terrae	0	0	0	0	0	0	0	0	0	0	0	0	0	0	0	0	0	0	0	0	0	0	0	0	0	0	0	0	0	0	0	0	0	0	0	0	0	0	0	0	0	0	0	0	0	0	0	0	0
Sphingopyxis_flava	0	0	0	0	0	0	0	0	0	0	0	0	0	0	0	0	0	0	0	0	0	0	0	0	0	0	0	0	0	0	0	0	0	0	0	0	0	0	0	0	0	0	0	0	0	0	0	0	0
Sphingopyxis_granuli	0	0	0	0	0	0	0	0	0	0	0	0	0	0	0	0	0	0	0	0	0	0	0	0	0	0	0	0	0	0	0	0	0	0	0	0	0	0	0	0	0	0	0	0	0	0	0	0	0
Sphingobium_xenophagum	0	0	0	0	0	0	0	0	0	0	0	0	0	0	0	0	0	0	0	0	0	0	0	0	0	0	0	0	0	0	0	0	0	0	0	0	0	0	0	0	0	0	0	0	0	0	0	0	0
Sphingobium_sp001713415	0	0	0	0	0	0	0	0	0	0	0	0	0	0	0	0	0	0	0	0	0	0	0	0	0	0	0	0	0	0	0	0	0	0	0	0	0	0	0	0	0	0	0	0	0	0	0	0	0
Sphingobium_limneticum	0	0	0	0	0	0	0	0	0	0	0	0	0	0	0	0	0	0	0	0	2.53e-07	0	0	0	0	0	0	0	0	0	0	0	0	0	0	0	0	0	0	0	0	0	0	0	0	0	0	0	0
Sphingobium_sp001650725	0	0	0	0	0	0	0	0	0	0	0	0	0	0	0	0	0	0	0	0	0	0	0	0	0	0	0	0	0	0	0	0	0	0	0	0	0	0	0	0	0	0	0	0	0	0	0	0	0
Sphingobium_sp002457415	0	0	0	0	0	0	0	0	0	0	0	0	0	0	0	0	0	0	0	0	0	0	0	0	0	0	0	0	0	0	0	0	0	0	0	0	0	0	0	0	0	0	0	0	0	0	0	0	0
Sphingobium_yanoikuyae	3.25e-07	3.61e-07	4.92e-07	4.81e-07	1.01e-06	0	0	4.19e-07	3.93e-07	0	0	0	2.29e-07	0	5e-07	3.98e-07	3.35e-07	1.57e-07	4.06e-07	8.76e-07	4.92e-06	8.47e-07	8.95e-07	7.48e-07	0	0	4.94e-07	3.83e-07	0	3.21e-07	0	0	0	0	0	0	9.03e-07	7.99e-07	0	0	0	0	0	0	0	0	0	1.64e-06	0
Sphingomonas_aerolata	0	0	0	0	0	0	0	0	0	0	0	0	0	0	0	0	0	0	0	0	0	0	0	0	0	0	0	0	0	0	0	0	0	0	0	0	0	0	0	0	0	0	0	0	0	0	0	0	0
Sphingomonas_sp005773165	0	0	0	0	0	0	0	0	0	0	0	0	0	0	0	0	0	0	0	0	0	0	0	0	0	0	0	0	0	0	0	0	0	0	0	0	0	0	0	0	0	0	0	0	0	0	0	0	0
Sphingomonas_yabuuchiae	0	0	0	0	0	0	0	0	0	0	0	0	0	0	0	0	0	0	0	0	0	0	0	0	0	0	0	0	0	0	0	0	0	0	0	0	0	0	0	0	0	0	0	0	0	0	0	0	0
Sphingomonas_parapaucimobilis	0	0	0	0	0	0	0	0	0	0	0	0	0	0	0	0	0	0	0	0	0	0	0	0	0	0	0	0	0	0	0	0	0	0	0	0	0	0	0	0	0	0	0	0	0	0	0	0	0
Sphingomonas_sanguinis_B	0	0	0	0	0	0	0	0	0	0	0	0	0	0	0	0	0	0	0	0	0	0	0	0	0	0	0	0	0	0	0	0	0	0	0	0	0	0	0	0	0	0	0	0	0	0	0	0	0
Sphingomonas_paucimobilis	0	0	0	0	0	0	0	0	0	0	0	0	0	0	0	0	0	0	0	0	0	0	0	0	0	0	0	0	0	0	0	0	0	0	0	0	0	0	0	0	0	0	0	0	0	0	0	0	0
Sphingomonas_pseudosanguinis	0	0	0	0	0	0	0	0	0	0	0	0	0	0	0	0	0	0	0	0	0	0	0	0	0	0	0	0	0	0	0	0	0	0	0	0	0	0	0	0	0	0	0	0	0	0	0	0	0
Sphingomonas_zeae	0	0	0	0	0	0	0	0	0	0	0	0	0	0	0	0	0	0	0	0	0	0	0	0	0	0	0	0	0	0	0	0	0	0	0	0	0	0	0	0	0	0	0	0	0	0	0	0	0
Sphingomonas_sp003951315	0	0	0	0	0	0	0	0	0	0	0	0	0	0	0	0	0	0	0	0	0	0	0	0	0	0	0	0	0	0	0	0	0	0	0	0	0	0	0	0	0	0	0	0	0	0	0	0	0
Sphingomonas_metalli	0	0	0	0	0	0	0	0	0	0	0	0	0	0	0	0	0	0	0	0	0	0	0	0	0	0	0	0	0	0	0	0	0	0	0	0	0	0	0	0	0	0	0	0	0	0	0	0	0
Sphingomonas_sp003075315	0	0	0	0	0	0	0	0	0	0	0	0	0	0	0	0	0	0	0	0	0	0	0	0	0	0	0	0	0	0	0	0	0	0	0	0	0	0	0	0	0	0	0	0	0	0	0	0	0
Sphingomonas_aquatilis	0	0	0	0	0	0	0	0	0	0	0	0	0	0	0	0	0	0	0	0	0	0	0	0	0	0	0	0	0	0	0	0	0	0	0	0	0	0	0	0	0	0	0	0	0	0	0	0	0
Sphingomonas_sp003355005	0	0	0	0	0	0	0	0	0	0	0	0	0	0	0	0	0	0	0	0	0	0	0	0	0	0	0	0	0	0	0	0	0	0	0	0	0	0	0	0	0	0	0	0	0	0	0	0	0
Sphingomonas_endophytica	0	0	0	0	0	0	0	0	0	0	0	0	0	0	0	0	0	0	0	0	0	0	0	0	0	0	0	0	0	0	0	0	0	0	0	0	0	0	0	0	0	0	0	0	0	0	0	0	0
Sphingomonas_ginsenosidimutans	0	0	0	0	0	0	0	0	0	0	0	0	0	0	0	0	0	0	0	0	0	0	0	0	0	0	0	0	0	0	0	0	0	0	0	0	0	0	0	0	0	0	0	0	0	0	0	0	0
Sphingomonas_adhaesiva	0	0	0	0	0	0	0	0	0	0	0	0	0	0	0	0	0	0	0	0	0	0	0	0	0	0	0	0	0	0	0	0	0	0	0	0	0	0	0	0	0	0	0	0	0	0	0	0	0
Sphingomonas_sp014193845	0	0	0	0	0	0	0	0	0	0	0	0	0	0	0	0	0	0	0	0	0	0	0	0	0	0	0	0	0	0	0	0	0	0	0	0	0	0	0	0	0	0	0	0	0	0	0	0	0
Sphingomonas_sp014194975	0	0	0	0	0	0	0	0	0	0	0	0	0	0	0	0	0	0	0	0	0	0	0	0	0	0	0	0	0	0	0	0	0	0	0	0	0	0	0	0	0	0	0	0	0	0	0	0	0
Sphingomonas_sp000382485	0	0	0	0	0	0	0	0	0	0	0	0	0	0	0	0	0	0	0	0	0	0	0	0	0	0	0	0	0	0	0	0	0	0	0	0	0	0	0	0	0	0	0	0	0	0	0	0	0
Sphingomonas_hominis	0	0	0	0	0	0	0	0	0	0	0	0	0	0	0	0	0	0	0	0	0	0	0	0	0	0	0	0	0	0	0	0	0	0	0	0	0	0	0	0	0	0	0	0	0	0	0	0	0
Sphingomonas_sp012035195	0	0	0	0	0	0	0	0	0	0	0	0	0	0	0	0	0	0	0	0	0	0	0	0	0	0	0	0	0	0	0	0	0	0	0	0	0	0	0	0	0	0	0	0	0	0	0	0	0
Sphingomonas_sp900109205	0	0	0	0	0	0	0	0	0	0	0	0	0	0	0	0	0	0	0	0	0	0	0	0	0	0	0	0	0	0	0	0	0	0	0	0	0	0	0	0	0	0	0	0	0	0	0	0	0
Sphingomonas_olei	0	0	0	0	0	0	0	0	0	0	0	0	0	0	0	0	0	0	0	0	0	0	0	0	0	0	0	0	0	0	0	0	0	0	0	0	0	0	0	0	0	0	0	0	0	0	0	0	0
Sphingomonas_glacialis	0	0	0	0	0	0	0	0	0	0	0	0	0	0	0	0	0	0	0	0	0	0	0	0	0	0	0	0	0	0	0	0	0	0	0	0	0	0	0	0	0	0	0	0	0	0	0	0	0
Sphingomonas_glacialis_A	0	0	0	0	0	0	0	0	0	0	0	0	0	0	0	0	0	0	0	0	0	0	0	0	0	0	0	0	0	0	0	0	0	0	0	0	0	0	0	0	0	0	0	0	0	0	0	0	0
Sphingomonas_sp000797515	0	0	0	0	0	0	0	0	0	0	0	0	0	0	0	0	0	0	0	0	0	0	0	0	0	0	0	0	0	0	0	0	0	0	0	0	0	0	0	0	0	0	0	0	0	0	0	0	0
Sphingomonas_sp002083475	0	0	0	0	0	0	0	0	0	0	0	0	0	0	0	0	0	0	0	0	0	0	0	0	0	0	0	0	0	0	0	0	0	0	0	0	0	0	0	0	0	0	0	0	0	0	0	0	0
Sphingomonas_pituitosa	0	0	0	0	0	0	0	0	0	0	0	0	0	0	0	0	0	0	0	0	0	0	0	0	0	0	0	0	0	0	0	0	0	0	0	0	0	0	0	0	0	0	0	0	0	0	0	0	0
Sphingomonas_sp001650735	0	0	0	0	0	0	0	0	0	0	0	0	0	0	0	0	0	0	0	0	0	0	0	0	0	0	0	0	0	0	0	0	0	0	0	0	0	0	0	0	0	0	0	0	0	0	0	0	0
Sphingomonas_sp002280565	0	0	0	0	0	0	0	0	0	0	0	0	0	0	0	0	0	0	0	0	0	0	0	0	0	0	0	0	0	0	0	0	0	0	0	0	0	0	0	0	0	0	0	0	0	0	0	0	0
Sphingomonas_hankookensis	0	0	0	0	0	0	0	0	0	0	0	0	0	0	0	0	0	0	0	0	0	0	0	0	0	0	0	0	0	0	0	0	0	0	0	0	0	0	0	0	0	0	0	0	0	0	0	0	0
Sphingomonas_hengshuiensis_A	0	0	0	0	0	0	0	0	0	0	0	0	0	0	0	0	0	0	0	0	0	0	0	0	0	0	0	0	0	0	0	0	0	0	0	0	0	0	0	0	0	0	0	0	0	0	0	0	0
Sphingomonas_sp001421965	0	0	0	0	0	0	0	0	0	0	0	0	0	0	0	0	0	0	0	0	0	0	0	0	0	0	0	0	0	0	0	0	0	0	0	0	0	0	0	0	0	0	0	0	0	0	0	0	0
Sphingomonas_spermidinifaciens	0	0	0	0	0	0	0	0	0	0	0	0	0	0	0	0	0	0	0	0	0	0	0	0	0	0	0	0	0	0	0	0	0	0	0	0	0	0	0	0	0	0	0	0	0	0	0	0	0
Sphingomonas_sp902506605	0	0	0	0	0	0	0	0	0	0	0	0	0	0	0	0	0	0	0	0	0	0	0	0	0	0	0	0	0	0	0	0	0	0	0	0	0	0	0	0	0	0	0	0	0	0	0	0	0
Sphingomonas_K_jejuensis	0	0	0	0	0	0	0	0	0	0	0	0	0	0	0	0	0	0	0	0	0	0	0	0	0	0	0	0	0	0	0	0	0	0	0	0	0	0	0	0	0	0	0	0	0	0	0	0	0
Sphingomicrobium_sp000620665	0	0	0	0	0	0	0	0	0	0	0	0	0	0	0	0	0	0	0	0	0	0	0	0	0	0	0	0	0	0	0	0	0	0	0	0	0	0	0	0	0	0	0	0	0	0	0	0	0
Sphingomicrobium_lutea	0	0	0	0	0	0	0	0	0	0	0	0	0	0	0	0	0	0	0	0	0	0	0	0	0	0	0	0	0	0	0	0	0	0	0	0	0	0	0	0	0	0	0	0	0	0	0	0	0
Sphingomicrobium_sediminicola	0	0	0	0	0	0	0	0	0	0	0	0	0	0	0	0	0	0	0	0	0	0	0	0	0	0	0	0	0	0	0	0	0	0	0	0	0	0	0	0	0	0	0	0	0	0	0	0	0
Sphingomicrobium_edaphi	0	0	0	0	0	0	0	0	0	0	0	0	0	0	0	0	0	0	0	0	0	0	0	0	0	0	0	0	0	0	0	0	0	0	0	0	0	0	0	0	0	0	0	0	0	0	0	0	0
Sphingomicrobium_astaxanthinifaciens	0	0	0	0	0	0	0	0	0	0	0	0	0	0	0	0	0	0	0	0	0	0	0	0	0	0	0	0	0	0	0	0	0	0	0	0	0	0	0	0	0	0	0	0	0	0	0	0	0
Allosphingosinicella_ginsenosidimutans	0	0	0	0	0	0	0	0	0	0	0	0	0	0	0	0	0	0	0	0	0	0	0	0	0	0	0	0	0	0	0	0	0	0	0	0	0	0	0	0	0	0	0	0	0	0	0	0	0
Sandaracinobacter_neustonicus	0	0	0	0	0	0	0	0	0	0	0	0	0	0	0	0	0	0	0	0	0	0	0	0	0	0	0	0	0	0	0	0	0	0	0	0	0	0	0	0	0	0	0	0	0	0	0	0	0
Emcibacter_A_congregatus	0	0	0	0	0	0	0	0	0	0	0	0	0	0	0	0	0	0	0	0	0	0	0	0	0	0	0	0	0	0	0	0	0	0	0	0	0	0	0	0	0	0	0	0	0	0	0	0	0
Sneathiella_sp009882915	0	0	0	0	0	0	0	0	0	0	0	0	0	0	0	0	0	0	0	0	0	0	0	0	0	0	0	0	0	0	0	0	0	0	0	0	0	0	0	0	0	0	0	0	0	0	0	0	0
CAIVPW01_sp903907895	0	0	0	0	0	0	0	0	0	0	0	0	0	0	0	0	0	0	0	0	0	0	0	0	0	0	0	0	0	0	0	0	0	0	0	0	0	0	0	0	0	0	0	0	0	0	0	0	0
Ferrovibrio_sp002796975	0	0	0	0	0	0	0	0	0	0	0	0	0	0	0	0	0	0	0	0	0	0	0	0	0	0	0	0	0	0	0	0	0	0	0	0	0	0	0	0	0	0	0	0	0	0	0	0	0
Ferrovibrio_terrae	0	0	0	0	0	0	0	0	0	0	0	0	0	0	0	0	0	0	0	0	0	0	0	0	0	0	0	0	0	0	0	0	0	0	0	0	0	0	0	0	0	0	0	0	0	0	0	0	0
Ferrovibrio_sp002482765	0	0	0	0	0	0	0	0	0	0	0	0	0	0	0	0	0	0	0	0	0	0	0	0	0	0	0	0	0	0	0	0	0	0	0	0	0	0	0	0	0	0	0	0	0	0	0	0	0
SYSU-D60015_sp003576705	0	0	0	0	0	0	0	0	0	0	0	0	0	0	0	0	0	0	0	0	0	0	0	0	0	0	0	0	0	0	0	0	0	0	0	0	0	0	0	0	0	0	0	0	0	0	0	0	0
Zavarzinia_sp003590945	0	0	0	0	0	0	0	0	0	0	0	0	0	0	0	0	0	0	0	0	0	0	0	0	0	0	0	0	0	0	0	0	0	0	0	0	0	0	0	0	0	0	0	0	0	0	0	0	0
Arboricoccus_pini	0	0	0	0	0	0	0	0	0	0	0	0	0	0	0	0	0	0	0	0	0	0	0	0	0	0	0	0	0	0	0	0	0	0	0	0	0	0	0	0	0	0	0	0	0	0	0	0	0
Rhodocista_sp001939945	0	0	0	0	0	0	0	0	0	0	0	0	0	0	0	0	0	0	0	0	0	0	0	0	0	0	0	0	0	0	0	0	0	0	0	0	0	0	0	0	0	0	0	0	0	0	0	0	0
Indioceanicola_profundi	0	0	0	0	0	0	0	0	0	0	0	0	0	0	0	0	0	0	0	0	0	0	0	0	0	0	0	0	0	0	0	0	0	0	0	0	0	0	0	0	0	0	0	0	0	0	0	0	0
Nitrospirillum_amazonense	0	0	0	0	0	0	0	0	0	0	0	0	0	0	0	0	0	0	0	0	0	0	0	0	0	0	0	0	0	0	0	0	0	0	0	0	0	0	0	0	0	0	0	0	0	0	0	0	0
Skermanella_pratensis	0	0	0	0	0	0	0	0	0	0	0	0	0	0	0	0	0	0	0	0	0	0	0	0	0	0	0	0	0	0	0	0	0	0	0	0	0	0	0	0	0	0	0	0	0	0	0	0	0
Skermanella_aerolata	0	0	0	0	0	0	0	0	0	0	0	0	0	0	0	0	0	0	0	0	0	0	0	0	0	0	0	0	0	0	0	0	0	0	0	0	0	0	0	0	0	0	0	0	0	0	0	0	0
Inquilinus_limosus_C	0	0	0	0	0	0	0	0	0	0	0	0	0	0	0	0	0	0	0	0	0	0	0	0	0	0	0	0	0	0	0	0	0	0	0	0	0	0	0	0	0	0	0	0	0	0	0	0	0
AP-15_sp005888425	0	0	0	0	0	0	0	0	0	0	0	0	0	0	0	0	0	0	0	0	0	0	0	0	0	0	0	0	0	0	0	0	0	0	0	0	0	0	0	0	0	0	0	0	0	0	0	0	0
AP-15_sp005884825	0	0	0	0	0	0	0	0	0	0	0	0	0	0	0	0	0	0	0	0	0	0	0	0	0	0	0	0	0	0	0	0	0	0	0	0	0	0	0	0	0	0	0	0	0	0	0	0	0
Aliidongia_dinghuensis	0	0	0	0	0	0	0	0	0	0	0	0	0	0	0	0	0	0	0	0	0	0	0	0	0	0	0	0	0	0	0	0	0	0	0	0	0	0	0	0	0	0	0	0	0	0	0	0	0
Stella_vacuolata	0	0	0	0	0	0	0	0	0	0	0	0	0	0	0	0	0	0	0	0	0	0	0	0	0	0	0	0	0	0	0	0	0	0	0	0	0	0	0	0	0	0	0	0	0	0	0	0	0
Elstera_litoralis	0	0	0	0	0	0	0	0	0	0	0	0	0	0	0	0	0	0	0	0	0	0	0	0	0	0	0	0	0	0	0	0	0	0	0	0	0	0	0	0	0	0	0	0	0	0	0	0	0
Elstera_sp013298565	0	0	0	0	0	0	0	0	0	0	0	0	0	0	0	0	0	0	0	0	0	0	0	0	0	0	0	0	0	0	0	0	0	0	0	0	0	0	0	0	0	0	0	0	0	0	0	0	0
Elstera_cyanobacteriorum	0	0	0	0	0	0	0	0	0	0	0	0	0	0	0	0	0	0	0	0	0	0	0	0	0	0	0	0	0	0	0	0	0	0	0	0	0	0	0	0	0	0	0	0	0	0	0	0	0
Dongia_sp000620685	0	0	0	0	0	0	0	0	0	0	0	0	0	0	0	0	0	0	0	0	0	0	0	0	0	0	0	0	0	0	0	0	0	0	0	0	0	0	0	0	0	0	0	0	0	0	0	0	0
Hypericibacter_adhaerens	0	0	0	0	0	0	0	0	0	0	0	0	0	0	0	0	0	0	0	0	0	0	0	0	0	0	0	0	0	0	0	0	0	0	0	0	0	0	0	0	0	0	0	0	0	0	0	0	0
Oceanibaculum_nanhaiense	0	0	0	0	0	0	0	0	0	0	0	0	0	0	0	0	0	0	0	0	0	0	0	0	0	0	0	0	0	0	0	0	0	0	0	0	0	0	0	0	0	0	0	0	0	0	0	0	0
Oceanibaculum_pacificum	0	0	0	0	0	0	0	0	0	0	0	0	0	0	0	0	0	0	0	0	0	0	0	0	0	0	0	0	0	0	0	0	0	0	0	0	0	0	0	0	0	0	0	0	0	0	0	0	0
Fodinicurvata_sediminis	0	0	0	0	0	0	0	0	0	0	0	0	0	0	0	0	0	0	0	0	0	0	0	0	0	0	0	0	0	0	0	0	0	0	0	0	0	0	0	0	0	0	0	0	0	0	0	0	0
Magnetospirillum_sp001898825	0	0	0	0	0	0	0	0	0	0	0	0	0	0	0	0	0	0	0	0	0	0	0	0	0	0	0	0	0	0	0	0	0	0	0	0	0	0	0	0	0	0	0	0	0	0	0	0	0
SCTM01_sp004297485	0	0	0	0	0	0	0	0	0	0	0	0	0	0	0	0	0	0	0	0	0	0	0	0	0	0	0	0	0	0	0	0	0	0	0	0	0	0	0	0	0	0	0	0	0	0	0	0	0
GCA-2737725_sp002737725	0	0	0	0	0	0	0	0	0	0	0	0	0	0	0	0	0	0	0	0	0	0	0	0	0	0	0	0	0	0	0	0	0	0	0	0	0	0	0	0	0	0	0	0	0	0	0	0	0
Thalassospira_lucentensis_A	0	0	0	0	0	0	0	0	0	0	0	0	0	0	0	0	0	0	0	0	0	0	0	0	0	0	0	0	0	0	0	0	0	0	0	0	0	0	0	0	0	0	0	0	0	0	0	0	0
Defluviicoccus_seviourii	0	0	0	0	0	0	0	0	0	0	0	0	0	0	0	0	0	0	0	0	0	0	0	0	0	0	0	0	0	0	0	0	0	0	0	0	0	0	0	0	0	0	0	0	0	0	0	0	0
Gluconobacter_A_thailandicus	0	0	0	0	0	0	0	0	0	0	0	0	0	0	0	0	0	0	0	0	0	0	0	0	0	0	0	0	0	0	0	0	0	0	0	0	0	0	0	0	0	0	0	0	0	0	0	0	0
Gluconobacter_A_sp014132155	0	0	0	0	0	0	0	0	0	0	0	0	0	0	0	0	0	0	0	0	0	0	0	0	0	0	0	0	0	0	0	0	0	0	0	0	0	0	0	0	0	0	0	0	0	0	0	0	0
Acetobacter_syzygii	0	0	0	0	0	0	0	0	0	0	0	0	0	0	0	0	0	0	0	0	0	0	0	0	0	0	0	0	0	0	0	0	0	0	0	0	0	0	0	0	0	0	0	0	0	0	0	0	0
Acetobacter_sicerae	0	0	0	0	0	0	0	0	0	0	0	0	0	0	0	0	0	0	0	0	0	0	0	0	0	0	0	0	0	0	0	0	0	0	0	0	0	0	0	0	0	0	0	0	0	0	0	0	0
Rhodopila_sp009765975	0	0	0	0	0	0	0	0	0	0	0	0	0	0	0	0	0	0	0	0	0	0	0	0	0	0	0	0	0	0	0	0	0	0	0	0	0	0	0	0	0	0	0	0	0	0	0	0	0
Acidisphaera_rubrifaciens	0	0	0	0	0	0	0	0	0	0	0	0	0	0	0	0	0	0	0	0	0	0	0	0	0	0	0	0	0	0	0	0	0	0	0	0	0	0	0	0	0	0	0	0	0	0	0	0	0
Acidocella_facilis	0	0	0	0	0	0	0	0	0	0	0	0	0	0	0	0	0	0	0	0	0	0	0	0	0	0	0	0	0	0	0	0	0	0	0	0	0	0	0	0	0	0	0	0	0	0	0	0	0
Acidocella_aminolytica	0	0	0	0	0	0	0	0	0	0	0	0	0	0	0	0	0	0	0	0	0	0	0	0	0	0	0	0	0	0	0	0	0	0	0	0	0	0	0	0	0	0	0	0	0	0	0	0	0
Acidiphilium_multivorum	0	0	0	0	0	0	0	0	0	0	0	0	0	0	0	0	0	0	0	0	0	0	0	0	0	0	0	0	0	0	0	0	0	0	0	0	0	0	0	0	0	0	0	0	0	0	0	0	0
Acidiphilium_sp002255515	0	0	0	0	0	0	0	0	0	0	0	0	0	0	0	0	0	0	0	0	0	0	0	0	0	0	0	0	0	0	0	0	0	0	0	0	0	0	0	0	0	0	0	0	0	0	0	0	0
Acidiphilium_sp002279355	0	0	0	0	0	0	0	0	0	0	0	0	0	0	0	0	0	0	0	0	0	0	0	0	0	0	0	0	0	0	0	0	0	0	0	0	0	0	0	0	0	0	0	0	0	0	0	0	0
Acidisoma_sp009765865	0	0	0	0	0	0	0	0	0	0	0	0	0	0	0	0	0	0	0	0	0	0	0	0	0	0	0	0	0	0	0	0	0	0	0	0	0	0	0	0	0	0	0	0	0	0	0	0	0
Acidibrevibacterium_fodinaquatile	0	0	0	0	0	0	0	0	0	0	0	0	0	0	0	0	0	0	0	0	0	0	0	0	0	0	0	0	0	0	0	0	0	0	0	0	0	0	0	0	0	0	0	0	0	0	0	0	0
Roseomonas_B_sp005222755	0	0	0	0	0	0	0	0	0	0	0	0	0	0	0	0	0	0	0	0	0	0	0	0	0	0	0	0	0	0	0	0	0	0	0	0	0	0	0	0	0	0	0	0	0	0	0	0	0
Roseomonas_B_oryzicola	0	0	0	0	0	0	0	0	0	0	0	0	0	0	0	0	0	0	0	0	0	0	0	0	0	0	0	0	0	0	0	0	0	0	0	0	0	0	0	0	0	0	0	0	0	0	0	0	0
Roseomonas_deserti	0	0	0	0	0	0	0	0	0	0	0	0	0	0	0	0	0	0	0	0	0	0	0	0	0	0	0	0	0	0	0	0	0	0	0	0	0	0	0	0	0	0	0	0	0	0	0	0	0
Roseomonas_sp902706185	0	0	0	0	0	0	0	0	0	0	0	0	0	0	0	0	0	0	0	0	0	0	0	0	0	0	0	0	0	0	0	0	0	0	0	0	0	0	0	0	0	0	0	0	0	0	0	0	0
Roseomonas_cervicalis	0	0	0	0	0	0	0	0	0	0	0	0	0	0	0	0	0	0	0	0	0	0	0	0	0	0	0	0	0	0	0	0	0	0	0	0	0	0	0	0	0	0	0	0	0	0	0	0	0
Roseomonas_aestuarii	0	0	0	0	0	0	0	0	0	0	0	0	0	0	0	0	0	0	0	0	0	0	0	0	0	0	0	0	0	0	0	0	0	0	0	0	0	0	0	0	0	0	0	0	0	0	0	0	0
Roseomonas_vastitatis	0	0	0	0	0	0	0	0	0	0	0	0	0	0	0	0	0	0	0	0	0	0	0	0	0	0	0	0	0	0	0	0	0	0	0	0	0	0	0	0	0	0	0	0	0	0	0	0	0
Roseomonas_oryzae	0	0	0	0	0	0	0	0	0	0	0	0	0	0	0	0	0	0	0	0	0	0	0	0	0	0	0	0	0	0	0	0	0	0	0	0	0	0	0	0	0	0	0	0	0	0	0	0	0
Roseomonas_sp000245075	0	0	0	0	0	0	0	0	0	0	0	0	0	0	0	0	0	0	0	0	0	0	0	0	0	0	0	0	0	0	0	0	0	0	0	0	0	0	0	0	0	0	0	0	0	0	0	0	0
Roseomonas_aerophila	0	0	0	0	0	0	0	0	0	0	0	0	0	0	0	0	0	0	0	0	0	0	0	0	0	0	0	0	0	0	0	0	0	0	0	0	0	0	0	0	0	0	0	0	0	0	0	0	0
Roseomonas_rosea	0	0	0	0	0	0	0	0	0	0	0	0	0	0	0	0	0	0	0	0	0	0	0	0	0	0	0	0	0	0	0	0	0	0	0	0	0	0	0	0	0	0	0	0	0	0	0	0	0
Roseomonas_nepalensis	0	0	0	0	0	0	0	0	0	0	0	0	0	0	0	0	0	0	0	0	0	0	0	0	0	0	0	0	0	0	0	0	0	0	0	0	0	0	0	0	0	0	0	0	0	0	0	0	0
Roseomonas_mucosa	0	0	0	0	0	0	0	0	0	0	0	0	0	0	0	0	0	0	0	0	0	0	0	0	0	0	0	0	0	0	0	0	0	0	0	0	0	0	0	0	0	0	0	0	0	0	0	0	0
Belnapia_rosea	0	0	0	0	0	0	0	0	0	0	0	0	0	0	0	0	0	0	0	0	0	0	0	0	0	0	0	0	0	0	0	0	0	0	0	0	0	0	0	0	0	0	0	0	0	0	0	0	0
Siccirubricoccus_sp008360935	0	0	0	0	0	0	0	0	0	0	0	0	0	0	0	0	0	0	0	0	0	0	0	0	0	0	0	0	0	0	0	0	0	0	0	0	0	0	0	0	0	0	0	0	0	0	0	0	0
Paracraurococcus_sp004343615	0	0	0	0	0	0	0	0	0	0	0	0	0	0	0	0	0	0	0	0	0	0	0	0	0	0	0	0	0	0	0	0	0	0	0	0	0	0	0	0	0	0	0	0	0	0	0	0	0
Paracraurococcus_ruber_A	0	0	0	0	0	0	0	0	0	0	0	0	0	0	0	0	0	0	0	0	0	0	0	0	0	0	0	0	0	0	0	0	0	0	0	0	0	0	0	0	0	0	0	0	0	0	0	0	0
Paracraurococcus_frigidaeris	0	0	0	0	0	0	0	0	0	0	0	0	0	0	0	0	0	0	0	0	0	0	0	0	0	0	0	0	0	0	0	0	0	0	0	0	0	0	0	0	0	0	0	0	0	0	0	0	0
Paracraurococcus_sp013112485	0	0	0	0	0	0	0	0	0	0	0	0	0	0	0	0	0	0	0	0	0	0	0	0	0	0	0	0	0	0	0	0	0	0	0	0	0	0	0	0	0	0	0	0	0	0	0	0	0
CADCTG01_sp902805625	0	0	0	0	0	0	0	0	0	0	0	0	0	0	0	0	0	0	0	0	0	0	0	0	0	0	0	0	0	0	0	0	0	0	0	0	0	0	0	0	0	0	0	0	0	0	0	0	0
Tagaea_sp014444615	0	0	0	0	0	0	0	0	0	0	0	0	0	0	0	0	0	0	0	0	0	0	0	0	0	0	0	0	0	0	0	0	0	0	0	0	0	0	0	0	0	0	0	0	0	0	0	0	0
Reyranella_sp002281855	0	0	0	0	0	0	0	0	0	0	0	0	0	0	0	0	0	0	0	0	0	0	0	0	0	0	0	0	0	0	0	0	0	0	0	0	0	0	0	0	0	0	0	0	0	0	0	0	0
Reyranella_sp001557035	0	0	0	0	0	0	0	0	0	0	0	0	0	0	0	0	0	0	0	0	0	0	0	0	0	0	0	0	0	0	0	0	0	0	0	0	0	0	0	0	0	0	0	0	0	0	0	0	0
Reyranella_sp004296815	0	0	0	0	0	0	0	0	0	0	0	0	0	0	0	0	0	0	0	0	0	0	0	0	0	0	0	0	0	0	0	0	0	0	0	0	0	0	0	0	0	0	0	0	0	0	0	0	0
Reyranella_massiliensis	0	0	0	0	0	0	0	0	0	0	0	0	0	0	0	0	0	0	0	0	0	0	0	0	0	0	0	0	0	0	0	0	0	0	0	0	0	0	0	0	0	0	0	0	0	0	0	0	0
Reyranella_sp900110395	0	0	0	0	0	0	0	0	0	0	0	0	0	0	0	0	0	0	0	0	0	0	0	0	0	0	0	0	0	0	0	0	0	0	0	0	0	0	0	0	0	0	0	0	0	0	0	0	0
Reyranella_sp009377525	0	0	0	0	0	0	0	0	0	0	0	0	0	0	0	0	0	0	0	0	0	0	0	0	0	0	0	0	0	0	0	0	0	0	0	0	0	0	0	0	0	0	0	0	0	0	0	0	0
Reyranella_sp013290035	0	0	0	0	0	0	0	0	0	0	0	0	0	0	0	0	0	0	0	0	0	0	0	0	0	0	0	0	0	0	0	0	0	0	0	0	0	0	0	0	0	0	0	0	0	0	0	0	0
SYSU-D60007_sp008039615	0	0	0	0	0	0	0	0	0	0	0	0	0	0	0	0	0	0	0	0	0	0	0	0	0	0	0	0	0	0	0	0	0	0	0	0	0	0	0	0	0	0	0	0	0	0	0	0	0
JABDFY01_sp013289265	0	0	0	0	0	0	0	0	0	0	0	0	0	0	0	0	0	0	0	0	0	0	0	0	0	0	0	0	0	0	0	0	0	0	0	0	0	0	0	0	0	0	0	0	0	0	0	0	0
UBA9655_sp013287665	0	0	0	0	0	0	0	0	0	0	0	0	0	0	0	0	0	0	0	0	0	0	0	0	0	0	0	0	0	0	0	0	0	0	0	0	0	0	0	0	0	0	0	0	0	0	0	0	0
Puniceispirillum_marinum	0	0	0	0	0	0	0	0	0	0	0	0	0	0	0	0	0	0	0	0	0	0	0	0	0	0	0	0	0	0	0	0	0	0	0	0	0	0	0	0	0	0	0	0	0	0	0	0	0
HIMB100_sp902518965	0	0	0	0	0	0	0	0	0	0	0	0	0	0	0	0	0	0	0	0	0	0	0	0	0	0	0	0	0	0	0	0	0	0	0	0	0	0	0	0	0	0	0	0	0	0	0	0	0
IMCC9063_sp000750175	0	0	0	0	0	0	0	0	0	0	0	0	0	0	0	0	0	0	0	0	0	0	0	0	0	0	0	0	0	0	0	0	0	0	0	0	0	0	0	0	0	0	0	0	0	0	0	0	0
Pseudophaeobacter_A_gallaeciensis_A	0	0	0	0	0	0	0	0	0	0	0	0	0	0	0	0	0	0	0	0	0	0	0	0	0	0	0	0	0	0	0	0	0	0	0	0	0	0	0	0	0	0	0	0	0	0	0	0	0
Ruegeria_B_sp010500245	0	0	0	0	0	0	0	0	0	0	0	0	0	0	0	0	0	0	0	0	0	0	0	0	0	0	0	0	0	0	0	0	0	0	0	0	0	0	0	0	0	0	0	0	0	0	0	0	0
Ruegeria_B_marina	0	0	0	0	0	0	0	0	0	0	0	0	0	0	0	0	0	0	0	0	0	0	0	0	0	0	0	0	0	0	0	0	0	0	0	0	0	0	0	0	0	0	0	0	0	0	0	0	0
CAU-1492_sp002210165	0	0	0	0	0	0	0	0	0	0	0	0	0	0	0	0	0	0	0	0	0	0	0	0	0	0	0	0	0	0	0	0	0	0	0	0	0	0	0	0	0	0	0	0	0	0	0	0	0
HIMB11_sp000472185	0	0	0	0	0	0	0	0	0	0	0	0	0	0	0	0	0	0	0	0	0	0	0	0	0	0	0	0	0	0	0	0	0	0	0	0	0	0	0	0	0	0	0	0	0	0	0	0	0
CABZJG01_sp902525995	0	0	0	0	0	0	0	0	0	0	0	0	0	0	0	0	0	0	0	0	0	0	0	0	0	0	0	0	0	0	0	0	0	0	0	0	0	0	0	0	0	0	0	0	0	0	0	0	0
Shimia_aestuarii	0	0	0	0	0	0	0	0	0	0	0	0	0	0	0	0	0	0	0	0	0	0	0	0	0	0	0	0	0	0	0	0	0	0	0	0	0	0	0	0	0	0	0	0	0	0	0	0	0
Marivita_cryptomonadis	0	0	0	0	0	0	0	0	0	0	0	0	0	0	0	0	0	0	0	0	0	0	0	0	0	0	0	0	0	0	0	0	0	0	0	0	0	0	0	0	0	0	0	0	0	0	0	0	0
Yoonia_sp003201935	0	0	0	0	0	0	0	0	0	0	0	0	0	0	0	0	0	0	0	0	0	0	0	0	0	0	0	0	0	0	0	0	0	0	0	0	0	0	0	0	0	0	0	0	0	0	0	0	0
Litoreibacter_arenae	0	0	0	0	0	0	0	0	0	0	0	0	0	0	0	0	0	0	0	0	0	0	0	0	0	0	0	0	0	0	0	0	0	0	0	0	0	0	0	0	0	0	0	0	0	0	0	0	0
Aliiroseovarius_sediminilitoris	0	0	0	0	0	0	0	0	0	0	0	0	0	0	0	0	0	0	0	0	0	0	0	0	0	0	0	0	0	0	0	0	0	0	0	0	0	0	0	0	0	0	0	0	0	0	0	0	0
Nioella_sp003428585	0	0	0	0	0	0	0	0	0	0	0	0	0	0	0	0	0	0	0	0	0	0	0	0	0	0	0	0	0	0	0	0	0	0	0	0	0	0	0	0	0	0	0	0	0	0	0	0	0
Thalassobacter_stenotrophicus	0	0	0	0	0	0	0	0	0	0	0	0	0	0	0	0	0	0	0	0	0	0	0	0	0	0	0	0	0	0	0	0	0	0	0	0	0	0	0	0	0	0	0	0	0	0	0	0	0
GH1-50_sp009830125	0	0	0	0	0	0	0	0	0	0	0	0	0	0	0	0	0	0	0	0	0	0	0	0	0	0	0	0	0	0	0	0	0	0	0	0	0	0	0	0	0	0	0	0	0	0	0	0	0
Fluviibacterium_sp003172915	0	0	0	0	0	0	0	0	0	0	0	0	0	0	0	0	0	0	0	0	0	0	0	0	0	0	0	0	0	0	0	0	0	0	0	0	0	0	0	0	0	0	0	0	0	0	0	0	0
Rubellimicrobium_rubrum	0	0	0	0	0	0	0	0	0	0	0	0	0	0	0	0	0	0	0	0	0	0	0	0	0	0	0	0	0	0	0	0	0	0	0	0	0	0	0	0	0	0	0	0	0	0	0	0	0
Rubellimicrobium_roseum	0	0	0	0	0	0	0	0	0	0	0	0	0	0	0	0	0	0	0	0	0	0	0	0	0	0	0	0	0	0	0	0	0	0	0	0	0	0	0	0	0	0	0	0	0	0	0	0	0
Rubellimicrobium_sp902805995	0	0	0	0	0	0	0	0	0	0	0	0	0	0	0	0	0	0	0	0	0	0	0	0	0	0	0	0	0	0	0	0	0	0	0	0	0	0	0	0	0	0	0	0	0	0	0	0	0
Rubellimicrobium_mesophilum	0	0	0	0	0	0	0	0	0	0	0	0	0	0	0	0	0	0	0	0	0	0	0	0	0	0	0	0	0	0	0	0	0	0	0	0	0	0	0	0	0	0	0	0	0	0	0	0	0
Rubellimicrobium_thermophilum	0	0	0	0	0	0	0	0	0	0	0	0	0	0	0	0	0	0	0	0	0	0	0	0	0	0	0	0	0	0	0	0	0	0	0	0	0	0	0	0	0	0	0	0	0	0	0	0	0
Paracoccus_marcusii	0	0	0	0	0	0	0	0	0	0	0	0	0	0	0	0	0	0	0	0	0	0	0	0	0	0	0	0	0	0	0	0	0	0	0	0	0	0	0	0	0	0	0	0	0	0	0	0	0
Paracoccus_hibiscisoli	0	0	0	0	0	0	0	0	0	0	0	0	0	0	0	0	0	0	0	0	0	0	0	0	0	0	0	0	0	0	0	0	0	0	0	0	0	0	0	0	0	0	0	0	0	0	0	0	0
Paracoccus_sp003590715	0	0	0	0	0	0	0	0	0	0	0	0	0	0	0	0	0	0	0	0	0	0	0	0	0	0	0	0	0	0	0	0	0	0	0	0	0	0	0	0	0	0	0	0	0	0	0	0	0
Paracoccus_subflavus	0	0	0	0	0	0	0	0	0	0	0	0	0	0	0	0	0	0	0	0	0	0	0	0	0	0	0	0	0	0	0	0	0	0	0	0	0	0	0	0	0	0	0	0	0	0	0	0	0
Paracoccus_sediminis	0	0	0	0	0	0	0	0	0	0	0	0	0	0	0	0	0	0	0	0	0	0	0	0	0	0	0	0	0	0	0	0	0	0	0	0	0	0	0	0	0	0	0	0	0	0	0	0	0
Paracoccus_sp009708075	0	0	0	0	0	0	0	0	0	0	0	0	0	0	0	0	0	0	0	0	0	0	0	0	0	0	0	0	0	0	0	0	0	0	0	0	0	0	0	0	0	0	0	0	0	0	0	0	0
Paracoccus_acridae	0	0	0	0	0	0	0	0	0	0	0	0	0	0	0	0	0	0	0	0	0	0	0	0	0	0	0	0	0	0	0	0	0	0	0	0	0	0	0	0	0	0	0	0	0	0	0	0	0
Paracoccus_aerius	0	0	0	0	0	0	0	0	0	0	0	0	0	0	0	0	0	0	0	0	0	0	0	0	0	0	0	0	0	0	0	0	0	0	0	0	0	0	0	0	0	0	0	0	0	0	0	0	0
Paracoccus_haematequi	0	0	0	0	0	0	0	0	0	0	0	0	0	0	0	0	0	0	0	0	0	0	0	0	0	0	0	0	0	0	0	0	0	0	0	0	0	0	0	0	0	0	0	0	0	0	0	0	0
Paracoccus_denitrificans_B	0	0	0	0	0	0	0	0	0	0	0	0	0	0	0	0	0	0	0	0	0	0	0	0	0	0	0	0	0	0	0	0	0	0	0	0	0	0	0	0	0	0	0	0	0	0	0	0	0
Paracoccus_jeotgali	0	0	0	0	0	0	0	0	0	0	0	0	0	0	0	0	0	0	0	0	0	0	0	0	0	0	0	0	0	0	0	0	0	0	0	0	0	0	0	0	0	0	0	0	0	0	0	0	0
Paracoccus_versutus	0	0	0	0	0	0	0	0	0	0	0	0	0	0	0	0	0	0	0	0	0	0	0	0	0	0	0	0	0	0	0	0	0	0	0	0	0	0	0	0	0	0	0	0	0	0	0	0	0
Paracoccus_sp001447385	0	0	0	0	0	0	0	0	0	0	0	0	0	0	0	0	0	0	0	0	0	0	0	0	0	0	0	0	0	0	0	0	0	0	0	0	0	0	0	0	0	0	0	0	0	0	0	0	0
Paracoccus_denitrificans	0	0	0	0	0	0	0	0	0	0	0	0	0	0	0	0	0	0	0	0	0	0	0	0	0	0	0	0	0	0	0	0	0	0	0	0	0	0	0	0	0	0	0	0	0	0	0	0	0
Paracoccus_yeei	0	0	0	0	0	0	0	0	0	0	0	0	0	0	0	0	0	0	0	0	0	0	0	0	0	0	0	0	0	0	0	0	0	0	0	0	0	0	0	0	0	0	0	0	0	0	0	0	0
Paracoccus_salipaludis	0	0	0	0	0	0	0	0	0	0	0	0	0	0	0	0	0	0	0	0	0	0	0	0	0	0	0	0	0	0	0	0	0	0	0	0	0	0	0	0	0	0	0	0	0	0	0	0	0
Paracoccus_chinensis	0	0	0	0	0	0	0	0	0	0	0	0	0	0	0	0	0	0	0	0	0	0	0	0	0	0	0	0	0	0	0	0	0	0	0	0	0	0	0	0	0	0	0	0	0	0	0	0	0
Paracoccus_sphaerophysae	0	0	0	0	0	0	0	0	0	0	0	0	0	0	0	0	0	0	0	0	0	0	0	0	0	0	0	0	0	0	0	0	0	0	0	0	0	0	0	0	0	0	0	0	0	0	0	0	0
Paracoccus_sanguinis	0	0	0	0	0	0	0	0	0	0	0	0	0	0	0	0	0	0	0	0	0	0	0	0	0	0	0	0	0	0	0	0	0	0	0	0	0	0	0	0	0	0	0	0	0	0	0	0	0
Paracoccus_endophyticus	0	0	0	0	0	0	0	0	0	0	0	0	0	0	0	0	0	0	0	0	0	0	0	0	0	0	0	0	0	0	0	0	0	0	0	0	0	0	0	0	0	0	0	0	0	0	0	0	0
Paracoccus_aeridis	0	0	0	0	0	0	0	0	0	0	0	0	0	0	0	0	0	0	0	0	0	0	0	0	0	0	0	0	0	0	0	0	0	0	0	0	0	0	0	0	0	0	0	0	0	0	0	0	0
Paracoccus_marinus	0	0	0	0	0	0	0	0	0	0	0	0	0	0	0	0	0	0	0	0	0	0	0	0	0	0	0	0	0	0	0	0	0	0	0	0	0	0	0	0	0	0	0	0	0	0	0	0	0
Tabrizicola_sp004762095	0	0	0	0	0	0	0	0	0	0	0	0	0	0	0	0	0	0	0	0	0	0	0	0	0	0	0	0	0	0	0	0	0	0	0	0	0	0	0	0	0	0	0	0	0	0	0	0	0
Tabrizicola_flagellatus	0	0	0	0	0	0	0	0	0	0	0	0	0	0	0	0	0	0	0	0	0	0	0	0	0	0	0	0	0	0	0	0	0	0	0	0	0	0	0	0	0	0	0	0	0	0	0	0	0
Tabrizicola_sp009773055	0	0	0	0	0	0	0	0	0	0	0	0	0	0	0	0	0	0	0	0	0	0	0	0	0	0	0	0	0	0	0	0	0	0	0	0	0	0	0	0	0	0	0	0	0	0	0	0	0
CYK-10_sp009925085	0	0	0	0	0	0	0	0	0	0	0	0	0	0	0	0	0	0	0	0	0	0	0	0	0	0	0	0	0	0	0	0	0	0	0	0	0	0	0	0	0	0	0	0	0	0	0	0	0
Falsirhodobacter_deserti	0	0	0	0	0	0	0	0	0	0	0	0	0	0	0	0	0	0	0	0	0	0	0	0	0	0	0	0	0	0	0	0	0	0	0	0	0	0	0	0	0	0	0	0	0	0	0	0	0
Gemmobacter_aquaticus	0	0	0	0	0	0	0	0	0	0	0	0	0	0	0	0	0	0	0	0	0	0	0	0	0	0	0	0	0	0	0	0	0	0	0	0	0	0	0	0	0	0	0	0	0	0	0	0	0
Wagnerdoeblera_megaterium	0	0	0	0	0	0	0	0	0	0	0	0	0	0	0	0	0	0	0	0	0	0	0	0	0	0	0	0	0	0	0	0	0	0	0	0	0	0	0	0	0	0	0	0	0	0	0	0	0
Haematobacter_massiliensis	0	0	0	0	0	0	0	0	0	0	0	0	0	0	0	0	0	0	0	0	0	0	0	0	0	0	0	0	0	0	0	0	0	0	0	0	0	0	0	0	0	0	0	0	0	0	0	0	0
Solirhodobacter_olei	0	0	0	0	0	0	0	0	0	0	0	0	0	0	0	0	0	0	0	0	0	0	0	0	0	0	0	0	0	0	0	0	0	0	0	0	0	0	0	0	0	0	0	0	0	0	0	0	0
Pararhodobacter_aggregans	0	0	0	0	0	0	0	0	0	0	0	0	0	0	0	0	0	0	0	0	0	0	0	0	0	0	0	0	0	0	0	0	0	0	0	0	0	0	0	0	0	0	0	0	0	0	0	0	0
Ochrobactrum_anthropi	0	0	0	0	0	0	0	0	0	0	0	0	0	0	0	0	0	0	0	0	0	0	0	0	0	0	0	0	0	0	0	0	0	0	0	0	0	0	0	0	0	0	0	0	0	0	0	0	0
Ochrobactrum_sp003176975	0	0	0	0	0	0	0	0	0	0	0	0	0	0	0	0	0	0	0	0	0	0	0	0	0	0	0	0	0	0	0	0	0	0	0	0	0	0	0	0	0	0	0	0	0	0	0	0	0
Ochrobactrum_intermedium	0	0	0	0	0	0	0	0	0	0	0	0	0	0	0	0	0	0	0	0	0	0	0	0	0	0	0	0	0	0	0	0	0	0	0	0	0	0	0	0	0	0	0	0	0	0	0	0	0
Ochrobactrum_B_soli	0	0	0	0	0	0	0	0	0	0	0	0	0	0	0	0	0	0	0	0	0	0	0	0	0	0	0	0	0	0	0	0	0	0	0	0	0	0	0	0	0	0	0	0	0	0	0	0	0
Ochrobactrum_A_pituitosum	0	0	0	0	0	0	0	0	0	0	0	0	0	0	0	0	0	0	0	0	0	0	0	0	0	0	0	0	0	0	0	0	0	0	0	0	0	0	0	0	0	0	0	0	0	0	0	0	0
Ochrobactrum_A_sp014397025	0	0	0	0	0	0	0	0	0	0	0	0	0	0	0	0	0	0	0	0	0	0	0	0	0	0	0	0	0	0	0	0	0	0	0	0	0	0	0	0	0	0	0	0	0	0	0	0	0
Ochrobactrum_A_pseudogrignonense	0	0	0	0	0	0	0	0	0	0	0	0	0	0	0	0	0	0	0	0	0	0	0	0	0	0	0	0	0	0	0	0	0	0	0	0	0	0	0	0	0	0	0	0	0	0	0	0	0
Pseudochrobactrum_saccharolyticum	0	0	0	0	0	0	0	0	0	0	0	0	0	0	0	0	0	0	0	0	0	0	0	0	0	0	0	0	0	0	0	0	0	0	0	0	0	0	0	0	0	0	0	0	0	0	0	0	0
Pseudochrobactrum_asaccharolyticum	0	0	0	0	0	0	0	0	0	0	0	0	0	0	0	0	0	0	0	0	0	0	0	0	0	0	0	1.44e-06	0	0	0	0	0	0	0	0	0	0	0	0	0	0	0	0	0	0	0	0	0
Phyllobacterium_trifolii	0	0	0	0	0	0	0	0	0	0	0	0	0	0	0	0	0	0	0	0	0	0	0	0	0	0	0	0	0	0	0	0	0	0	0	0	0	0	0	0	0	0	0	0	0	0	0	0	0
Phyllobacterium_sp900471815	0	0	0	0	0	0	0	0	0	0	0	0	0	0	0	0	0	0	0	0	0	0	0	0	0	0	0	0	0	0	0	0	0	0	0	0	0	0	0	0	0	0	0	0	0	0	0	0	0
QFOX01_sp003241645	0	0	0	0	0	0	0	0	0	0	0	0	0	0	0	0	0	0	0	0	0	0	0	0	0	0	0	0	0	0	0	0	0	0	0	0	0	0	0	0	0	0	0	0	0	0	0	0	0
JABCZZ01_sp013288985	0	0	0	0	0	0	0	0	0	0	0	0	0	0	0	0	0	0	0	0	0	0	0	0	0	0	0	0	0	0	0	0	0	0	0	0	0	0	0	0	0	0	0	0	0	0	0	0	0
CAIJLX01_sp903821695	0	0	0	0	0	0	0	0	0	0	0	0	0	0	0	0	0	0	0	0	0	0	0	0	0	0	0	0	0	0	0	0	0	0	0	0	0	0	0	0	0	0	0	0	0	0	0	0	0
CAG-267_sp001917135	0	0	0	0	0	0	0	0	0	0	0	0	0	0	0	0	0	0	0	0	0	0	0	0	0	0	0	2.88e-05	0	0	0	0	0	0	0	0	0	0	0	0	0	0	0	0	0	0	0	0	0
CAG-495_sp900540425	0	0	0	0	0	0	0	0	0	0	0	0	0	0	0	0	0	0	0	0	0	0	0	0	0	0	0	0	0	0	0	0	0	0	0	0	0	0	0	0	0	0	0	0	0	0	0	0	0
CAG-495_sp900551585	0	0	0	0	0	0	0	0	0	0	0	0	0	0	0	0	0	0	0	0	0	0	0	0	0	0	0	0	0	0	0	0	0	0	0	0	0	0	0	0	0	0	0	0	0	0	0	0	0
CAG-495_sp900538765	0	0	0	0	0	0	0	0	1.97e-06	7.89e-06	0	0	0	2.87e-06	1.26e-06	0	0.00128064	2.51e-06	2.48e-06	0	0	0	0	0	0	0	0	0	0	0	0	0	0	0	0	0	0	0	0	0	0	0	0	0	0	0	0	0	0
CAG-495_sp000436375	0	0	0	0	0	0	0	0	0	0	0	0	0	0	0	0	6.02e-06	0	0	0	0	0	0	0	0	0	0	0	0	0	0	0	0	0	0	0	0	0	0	0	0	0	0	0	0	0	0	0	0
CAG-495_sp001917125	0	0	0	7.76e-06	0	0	1e-05	0	0	2.91e-06	0	0	0	1.3e-06	1.88e-06	2.02e-05	2.38e-06	0.000289362	0	0	2.77e-06	1.02e-05	0	0.000170123	0.000549707	1.79e-05	1.06e-05	0.00908701	3.09e-05	1.23e-05	1.05e-05	1.69e-05	3.97e-06	0	0	0	0	0	0	0	0	0	0	0	0	0	0	0	0
51-20_sp001917175	0	0	0	0	0	0	0	0	0	0	0	0	0	0	0	0	0	0	0	0	0	0	0	0	0	0	0	3.03e-05	0	0	0	0	0	0	0	0	0	0	0	0	0	0	0	0	0	0	0	0	0
UBA11549_sp900550445	0	0	0	0	0	0	0	0	0	0	0	0	0	0	2.56e-05	0	0	0	0	0	0	0	0	0	0	0	0	0	0	0	0	0	0	0	0	0	0	0	0	0	0	0	0	0	0	0	0	2.05e-05	0
CAG-977_sp900768845	0	0	0	0	0	0	0	0	0	0	0	0	0	0	1.32e-06	0	0	0	0	0	0	0	0	0	0	0	0	0	0	0	0	0	0	0	0	0	0	0	0	0	0	0	0	0	0	0	0	0	0
RFNJ01_sp009927255	0	0	0	0	0	0	0	0	0	0	0	0	0	0	0	0	0	0	0	0	0	0	0	0	0	0	0	0	0	0	0	0	0	0	0	0	0	0	0	0	0	0	0	0	0	0	0	0	0
UBA1014_sp001469005	0	0	0	0	0	0	0	0	0	0	0	0	0	0	0	0	0	0	0	0	0	0	0	0	0	0	0	0	0	0	0	0	0	0	0	0	0	0	0	0	0	0	0	0	0	0	0	0	0
Sorangium_cellulosum_D	0	0	0	0	0	0	0	0	0	0	0	0	0	0	0	0	0	0	0	0	0	0	0	0	0	0	0	0	0	0	0	0	0	0	0	0	0	0	0	0	0	0	0	0	0	0	0	0	0
Sorangium_cellulosum_E	0	0	0	0	0	0	0	0	0	0	0	0	0	0	0	0	0	0	0	0	0	0	0	0	0	0	0	0	0	0	0	0	0	0	0	0	0	0	0	0	0	0	0	0	0	0	0	0	0
Chondromyces_apiculatus	0	0	0	0	0	0	0	0	0	0	0	0	0	0	0	0	0	0	0	0	0	0	0	0	0	0	0	0	0	0	0	0	0	0	0	0	0	0	0	0	0	0	0	0	0	0	0	0	0
Minicystis_rosea	0	0	0	0	0	0	0	0	0	0	0	0	0	0	0	0	0	0	0	0	0	0	0	0	0	0	0	0	0	0	0	0	0	0	0	0	0	0	0	0	0	0	0	0	0	0	0	0	0
Polyangium_spumosum	0	0	0	0	0	0	0	0	0	0	0	0	0	0	0	0	0	0	0	0	0	0	0	0	0	0	0	0	0	0	0	0	0	0	0	0	0	0	0	0	0	0	0	0	0	0	0	0	0
NIC37A-2_sp002085155	0	0	0	0	0	0	0	0	0	0	0	0	0	0	0	0	0	0	0	0	0	0	0	0	0	0	0	0	0	0	0	0	0	0	0	0	0	0	0	0	0	0	0	0	0	0	0	0	0
PMG-095_sp903642325	0	0	0	0	0	0	0	0	0	0	0	0	0	0	0	0	0	0	0	0	0	0	0	0	0	0	0	0	0	0	0	0	0	0	0	0	0	0	0	0	0	0	0	0	0	0	0	0	0
Labilithrix_luteola	0	0	0	0	0	0	0	0	0	0	0	0	0	0	0	0	0	0	0	0	0	0	0	0	0	0	0	0	0	0	0	0	0	0	0	0	0	0	0	0	0	0	0	0	0	0	0	0	0
SCUS01_sp004297725	0	0	0	0	0	0	0	0	0	0	0	0	0	0	0	0	0	0	0	0	0	0	0	0	0	0	0	0	0	0	0	0	0	0	0	0	0	0	0	0	0	0	0	0	0	0	0	0	0
SCUS01_sp903845045	0	0	0	0	0	0	0	0	0	0	0	0	0	0	0	0	0	0	0	0	0	0	0	0	0	0	0	0	0	0	0	0	0	0	0	0	0	0	0	0	0	0	0	0	0	0	0	0	0
JAADHO01_sp009992505	0	0	0	0	0	0	0	0	0	0	0	0	0	0	0	0	0	0	0	0	0	0	0	0	0	0	0	0	0	0	0	0	0	0	0	0	0	0	0	0	0	0	0	0	0	0	0	0	0
JAADHO01_sp013151775	0	0	0	0	0	0	0	0	0	0	0	0	0	0	0	0	0	0	0	0	0	0	0	0	0	0	0	0	0	0	0	0	0	0	0	0	0	0	0	0	0	0	0	0	0	0	0	0	0
JAAYBZ01_sp012514415	0	0	0	0	0	0	0	0	0	0	0	0	0	0	0	0	0	0	0	0	0	0	0	0	0	0	0	0	0	0	0	0	0	0	0	0	0	0	0	0	0	0	0	0	0	0	0	0	0
Sandaracinus_amylolyticus	0	0	0	0	0	0	0	0	0	0	0	0	0	0	0	0	0	0	0	0	0	0	0	0	0	0	0	0	0	0	0	0	0	0	0	0	0	0	0	0	0	0	0	0	0	0	0	0	0
UBA2376_sp900696455	0	0	0	0	0	0	0	0	0	0	0	0	0	0	0	0	0	0	0	0	0	0	0	0	0	0	0	0	0	0	0	0	0	0	0	0	0	0	0	0	0	0	0	0	0	0	0	0	0
JABFXX01_sp013812655	0	0	0	0	0	0	0	0	0	0	0	0	0	0	0	0	0	0	0	0	0	0	0	0	0	0	0	0	0	0	0	0	0	0	0	0	0	0	0	0	0	0	0	0	0	0	0	0	0
JABFXX01_sp013368795	0	0	0	0	0	0	0	0	0	0	0	0	0	0	0	0	0	0	0	0	0	0	0	0	0	0	0	0	0	0	0	0	0	0	0	0	0	0	0	0	0	0	0	0	0	0	0	0	0
Haliangium_ochraceum	0	0	0	0	0	0	0	0	0	0	0	0	0	0	0	0	0	0	0	0	0	0	0	0	0	0	0	0	0	0	0	0	0	0	0	0	0	0	0	0	0	0	0	0	0	0	0	0	0
Enhygromyxa_salina_C	0	0	0	0	0	0	0	0	0	0	0	0	0	0	0	0	0	0	0	0	0	0	0	0	0	0	0	0	0	0	0	0	0	0	0	0	0	0	0	0	0	0	0	0	0	0	0	0	0
Archangium_violaceum	0	0	0	0	0	0	0	0	0	0	0	0	0	0	0	0	0	0	0	0	0	0	0	0	0	0	0	0	0	0	0	0	0	0	0	0	0	0	0	0	0	0	0	0	0	0	0	0	0
RPRB01_sp003818285	0	0	0	0	0	0	0	0	0	0	0	0	0	0	0	0	0	0	0	0	0	0	0	0	0	0	0	0	0	0	0	0	0	0	0	0	0	0	0	0	0	0	0	0	0	0	0	0	0
Anaeromyxobacter_sp000964525	0	0	0	0	0	0	0	0	0	0	0	0	0	0	0	0	0	0	0	0	0	0	0	0	0	0	0	0	0	0	0	0	0	0	0	0	0	0	0	0	0	0	0	0	0	0	0	0	0
Anaeromyxobacter_dehalogenans	0	0	0	0	0	0	0	0	0	0	0	0	0	0	0	0	0	0	0	0	0	0	0	0	0	0	0	0	0	0	0	0	0	0	0	0	0	0	0	0	0	0	0	0	0	0	0	0	0
R267_sp013340205	0	0	0	0	0	0	0	0	0	0	0	0	0	0	0	0	0	0	0	0	0	0	0	0	0	0	0	0	0	0	0	0	0	0	0	0	0	0	0	0	0	0	0	0	0	0	0	0	0
40CM-4-68-19_sp005879535	0	0	0	0	0	0	0	0	0	0	0	0	0	0	0	0	0	0	0	0	0	0	0	0	0	0	0	0	0	0	0	0	0	0	0	0	0	0	0	0	0	0	0	0	0	0	0	0	0
40CM-4-68-19_sp005879095	0	0	0	0	0	0	0	0	0	0	0	0	0	0	0	0	0	0	0	0	0	0	0	0	0	0	0	0	0	0	0	0	0	0	0	0	0	0	0	0	0	0	0	0	0	0	0	0	0
CAIZWN01_sp903857665	0	0	0	0	0	0	0	0	0	0	0	0	0	0	0	0	0	0	0	0	0	0	0	0	0	0	0	0	0	0	0	0	0	0	0	0	0	0	0	0	0	0	0	0	0	0	0	0	0
V1718_sp007993755	0	0	0	0	0	0	0	0	0	0	0	0	0	0	0	0	0	0	0	0	0	0	0	0	0	0	0	0	0	0	0	0	0	0	0	0	0	0	0	0	0	0	0	0	0	0	0	0	0
UBA1532_sp002731825	0	0	0	0	0	0	0	0	0	0	0	0	0	0	0	0	0	0	0	0	0	0	0	0	0	0	0	0	0	0	0	0	0	0	0	0	0	0	0	0	0	0	0	0	0	0	0	0	0
REDI01_sp007693595	0	0	0	0	0	0	0	0	0	0	0	0	0	0	0	0	0	0	0	0	0	0	0	0	0	0	0	0	0	0	0	0	0	0	0	0	0	0	0	0	0	0	0	0	0	0	0	0	0
PR03_sp003576805	0	0	0	0	0	0	0	0	0	0	0	0	0	0	0	0	0	0	0	0	0	0	0	0	0	0	0	0	0	0	0	0	0	0	0	0	0	0	0	0	0	0	0	0	0	0	0	0	0
SMWR01_sp004356735	0	0	0	0	0	0	0	0	0	0	0	0	0	0	0	0	0	0	0	0	0	0	0	0	0	0	0	0	0	0	0	0	0	0	0	0	0	0	0	0	0	0	0	0	0	0	0	0	0
JABSQW01_sp013215605	0	0	0	0	0	0	0	0	0	0	0	0	0	0	0	0	0	0	0	0	0	0	0	0	0	0	0	0	0	0	0	0	0	0	0	0	0	0	0	0	0	0	0	0	0	0	0	0	0
SMWZ01_sp004356455	0	0	0	0	0	0	0	0	0	0	0	0	0	0	0	0	0	0	0	0	0	0	0	0	0	0	0	0	0	0	0	0	0	0	0	0	0	0	0	0	0	0	0	0	0	0	0	0	0
DP-20_sp005879255	0	0	0	0	0	0	0	0	0	0	0	0	0	0	0	0	0	0	0	0	0	0	0	0	0	0	0	0	0	0	0	0	0	0	0	0	0	0	0	0	0	0	0	0	0	0	0	0	0
DP-1_sp005879605	0	0	0	0	0	0	0	0	0	0	0	0	0	0	0	0	0	0	0	0	0	0	0	0	0	0	0	0	0	0	0	0	0	0	0	0	0	0	0	0	0	0	0	0	0	0	0	0	0
DP-6_sp005879795	0	0	0	0	0	0	0	0	0	0	0	0	0	0	0	0	0	0	0	0	0	0	0	0	0	0	0	0	0	0	0	0	0	0	0	0	0	0	0	0	0	0	0	0	0	0	0	0	0
Binatus_sp003135135	0	0	0	0	0	0	0	0	0	0	0	0	0	0	0	0	0	0	0	0	0	0	0	0	0	0	0	0	0	0	0	0	0	0	0	0	0	0	0	0	0	0	0	0	0	0	0	0	0
Halobacteriovorax_marinus	0	0	0	0	0	0	0	0	0	0	0	0	0	0	0	0	0	0	0	0	0	0	0	0	0	0	0	0	0	0	0	0	0	0	0	0	0	0	0	0	0	0	0	0	0	0	0	0	0
SMWT01_sp004356615	0	0	0	0	0	0	0	0	0	0	0	0	0	0	0	0	0	0	0	0	0	0	0	0	0	0	0	0	0	0	0	0	0	0	0	0	0	0	0	0	0	0	0	0	0	0	0	0	0
JABDFB01_sp013286765	0	0	0	0	0	0	0	0	0	0	0	0	0	0	0	0	0	0	0	0	0	0	0	0	0	0	0	0	0	0	0	0	0	0	0	0	0	0	0	0	0	0	0	0	0	0	0	0	0
CAIPTA01_sp903867855	0	0	0	0	0	0	0	0	0	0	0	0	0	0	0	0	0	0	0	0	0	0	0	0	0	0	0	0	0	0	0	0	0	0	0	0	0	0	0	0	0	0	0	0	0	0	0	0	0
Bdellovibrio_bacteriovorus_D	0	0	0	0	0	0	0	0	0	0	0	0	0	0	0	0	0	0	0	0	0	0	0	0	0	0	0	0	0	0	0	0	0	0	0	0	0	0	0	0	0	0	0	0	0	0	0	0	0
J124_sp003694355	0	0	0	0	0	0	0	0	0	0	0	0	0	0	0	0	0	0	0	0	0	0	0	0	0	0	0	0	0	0	0	0	0	0	0	0	0	0	0	0	0	0	0	0	0	0	0	0	0
Oligoflexus_tunisiensis	0	0	0	0	0	0	0	0	0	0	0	0	0	0	0	0	0	0	0	0	0	0	0	0	0	0	0	0	0	0	0	0	0	0	0	0	0	0	0	0	0	0	0	0	0	0	0	0	0
Solidesulfovibrio_carbinolicus	0	0	0	0	0	0	0	0	0	0	0	0	0	0	0	0	0	0	0	0	0	0	0	0	0	0	0	0	0	0	0	0	0	0	0	0	0	0	0	0	0	0	0	0	0	0	0	0	0
Desulfovibrio_desulfuricans	0	0	0	0	0	1.87e-05	0	0	0	0	0	0	0	0	0	0	2.51e-06	0	0	0	0	0	1.16e-05	0	0	0	7.34e-06	0	0	0	0	0	0	0	0	0	0	0	2.97e-05	0	0	0	0	0	0	0	0	0	0
Desulfovibrio_sp009712225	4.66e-06	0	0	0	0	5.24e-06	0	0	0	0	1.51e-06	0	0	0	6.73e-06	0	0	3.44e-06	0	0	0	0	0	0	2.19e-05	0	0	0	0	0	0	3.46e-05	0	0	0	0	0	0	1.05e-05	0	0	0	0	0	0	0	0	0	0
Desulfovibrio_sp002237645	0	0	0	0	0	0	0	0	0	0	0	0	0	0	0	0	0	0	0	0	0	0	0	0	0	0	1.18e-05	0	0	0	0	0	0	0	0	0	0	0	0	0	0	0	0	0	0	0	0	0	0
Desulfovibrio_sp900095395	0	0	0	0	0	0	0	0	0	0	0	0	0	0	4.74e-06	0	0	0	0	0	0	0	0	0	0	0	2.39e-06	0	0	0	0	0	0	0	0	0	0	0	0	0	0	0	0	0	0	0	0	0	0
Desulfovibrio_intestinalis	0	0	0	0	0	0	0	0	0	0	0	0	0	0	1.46e-05	0	0	0	3.23e-06	0	0	0	0	0	0	0	3.25e-06	0	0	0	0	0	0	0	0	0	0	0	0	0	0	0	0	0	0	0	0	1.83e-05	0
Desulfovibrio_desulfuricans_A	0	0	0	0	0	4.66e-06	0	0	0	0	0	0	0	9.95e-06	0	0	0	0	0	0	0	0	0	0	1.05e-05	0	6.38e-05	0	0	0	0	0	0	0	0	0	0	0	7.1e-06	0	0	0	0	0	0	0	0	0	0
Desulfovibrio_sp003860215	0	0	0	0	0	0	0	0	0	0	0	0	0	0	0	0	0	0	0	0	0	9.67e-07	0	0	0	0	0	6.48e-06	0	0	0	0	0	0	0	0	0	0	0	0	0	0	0	0	0	0	0	0	0
Desulfovibrio_legallii	0	0	0	0	0	7.73e-05	0	0	1.08e-05	2.44e-05	0	0	2.23e-06	0.00161122	0.00535556	4.54e-05	0.000637109	2.33e-05	5.07e-06	1.67e-06	5.47e-06	0	3.2e-06	1.15e-05	0.00313578	0.000602092	5.15e-06	0	0	0	0	0	0	0	0	0	0	0	0.000167536	0	0	0	0	0	0	0	0.00209822	0.00743497	2.79e-05
Desulfovibrio_legallii_A	5.14e-06	0	0	0	0	1.67e-06	2.22e-06	0	0	0	6.07e-05	0	0	1.78e-05	7.99e-05	0	2.24e-06	0	0	9.52e-07	0	4.45e-06	0	0	3.04e-05	6.33e-06	1.12e-05	2.25e-06	0	0	0	0	0	0	0	0	0	0	0	0	0	0	2.69e-05	0	0	0	1.78e-05	5.86e-05	0
Desulfovibrio_sp000403945	0	0	0	0	0	0	0	0	0	0	0	0	0	0	0	2.43e-05	0	0	0	0	0	0	0	0	0	0	0	0	0	0	0	0	0	0	0	0	0	0	0	0	0	0	0	0	0	0	0	0	3.01e-05
Desulfovibrio_sp900540515	0	0	0	0	0	0	0	0	0	0	0	0	0	0	0	3.76e-05	0	0	0	0	0	0	0	0	0	0	0	0	0	0	0	0	0	0	0	0	0	0	0	0	0	0	0	0	0	0	0	0	3.69e-05
Desulfovibrio_fairfieldensis	2.62e-06	0	0	0	0	0	0	0	9.94e-06	9.72e-06	0	0	0	1.02e-05	9.1e-06	0.00541861	9.25e-06	1.11e-05	0	0	0	0	2.92e-05	0	0	0	0	0	0	0	0.000129007	0	0	5.45e-06	0	0	0	0	0	0	0	0	0	0	0	0	0	0	0.00563162
Desulfovibrio_sp009773975	0	0	0	0	0	0	0	0	0	0	0	0	0	0	0	0	0	0	0	0	0	0	0	0	0	0	0	0	0	0	0	0	0	0	0	0	0	0	0	0	0	0	0	0	0	0	0	0	0
Desulfovibrio_piger	0	5.3e-05	0	0	0	0	0	0	0	9.19e-05	0	0	0	0	0	0	0	0	0	0	0	0	0	0	0	0	0	0	0	0	0	0	0.00012482	0	8.37e-05	0	0	0	0	0	0	0	0	0.00012644	0	0	0	0	0
Desulfovibrio_sp900556755	0	0.000275794	0	0	0	0	0	0	4.64e-06	0.00257353	0	9.46e-05	0	2.56e-06	3.47e-06	2.29e-06	4.26e-06	3.97e-06	0	0	0	0	0	0	7.34e-06	0	0	0	0	3.4e-05	0	0	0.00260919	0	0.000411176	0	0	0	0	0	0	0	0	0.0033243	9.93e-05	0	0	0	0
Desulfovibrio_piger_A	0	1e-05	0	0	0	0	0	0	0	5.35e-05	0	4.18e-06	0	0	0	0	0	0	0	0	0	0	0	0	0	0	0	0	0	0	0	0	6.71e-05	0	1.17e-05	0	0	0	0	0	0	0	0	8.45e-05	0	0	0	0	0
Desulfovibrio_sp900319575	0	0	0	0	0	0	0	0	0	4.48e-06	0	0	0	0	0	0	0	0	0	0	0	0	0	0	0	0	0	0	0	0	0	0	0	0	0	0	0	0	0	0	0	0	0	0	0	0	0	0	0
Desulfovibrio_sp900546145	0	0	0	0	0	0	0	0	0	0	0	0	0	0	5.48e-06	5.91e-06	0	0	0	0	0	0	0	0	0	0	0	0	0	0	0	0	0	0	0	0	0	0	0	0	0	0	0	0	0	0	0	0	0
Mailhella_sp900553065	0	0	0	0	0	0	0	0	0	1.05e-06	0	2.1e-06	0	0	0	0	0	0	0	0	0	0	0	0	0	0	0	0	0	0	0	0	1.29e-06	0	0	0	0	0	0	0	0	0	0	0	0	0	0	0	0
Mailhella_sp900555975	0	0	0	0	0	0	0	0	0	5.02e-06	8.73e-06	0	5.02e-06	0	0	0	0	0	0	0	0	0	0	0	0	0	0	0	0	0	0	0	0	0	0	0	0	0	0	0	0	0	0	6.56e-06	0	0	0	0	0
Mailhella_massiliensis	0	0	0	0	0	0	0	0	0	6.98e-06	0	2.03e-06	0	0	0	0	0	0	0	0	0	0	0	0	0	0	0	0	0	0	0	0	1.1e-05	0	0	0	0	0	0	0	0	0	0	0	6.36e-06	0	0	0	0
Mailhella_sp003150275	0	5.09e-06	0	0	0	2.41e-06	0	0	0	9.22e-06	0	0	0	9.43e-07	0.000154606	2.28e-06	8.2e-07	8.74e-07	0	0	0	0	1.33e-06	7.75e-05	0	0	0	7.72e-06	0	0	0	0	3.55e-06	0	4.9e-06	0	0	0	0	0	0	0	0	1.76e-05	0	0	0	0.000209068	0
Mailhella_sp900541395	0	0	0	0	0	0	0	0	0	0	0	0	0	0	6.45e-06	6.79e-05	3.1e-05	0	0	0	0	0	0	0	0	0	0	0	0	0	2.43e-06	0	5.87e-06	0	0	0	0	0	0	0	0	0	0	0	0	0	0	9.02e-06	7.31e-05
Mailhella_sp003512875	0	0	0	0	0	0	0	0	0	0	0	0	0	0	0	0	0	0	0	0	0	0	0	0	0	0	0	0	0	0	0	0	0	0	0	0	0	0	0	0	0	0	0	0	0	0	0	0	0
Bilophila_wadsworthia	0.00139303	0.000247772	0.00172236	0.00263772	3.8e-06	0.000439699	0.000156197	3.38e-05	1.41e-05	0.00128773	0.00359637	0.000218336	0.00203226	0.000272393	0.00113478	0.00183988	3.64e-05	0.000940036	0.000177427	0.00012171	2.19e-05	0.000419879	0.00116836	0.00744489	0.00543454	0.000585814	0.000492614	0.00190682	0.000243064	0.000180061	1.09e-05	0.00396745	0.000127823	0.00139349	0.000342239	0.00180606	0.00208335	2.58e-06	0.000789617	0.000218023	2.32e-05	1.55e-06	0.00168695	0.00168399	0.00020791	0.00225298	0.000313998	0.00160536	0.00192447
Bilophila_sp900550745	2.93e-05	0	7.23e-06	9.33e-06	0	1.25e-05	0	0	0	2.85e-05	8.74e-06	3.48e-06	2.51e-06	1.38e-06	3.58e-05	5.75e-06	0	1.65e-05	0	0	0	2.2e-06	0	6.01e-05	0.000127398	1.56e-05	0	4.9e-06	0	1.53e-06	0	0.000126108	0	3.61e-05	0	0	1.2e-05	0	2.46e-05	0	0	0	9.43e-06	5.07e-05	4.06e-06	1.52e-05	0	7.65e-05	7.67e-06
Bilophila_sp900553145	1.18e-05	3.27e-06	1.78e-05	1.09e-05	1.64e-05	4.4e-06	4.69e-06	0	0	1.24e-05	3.33e-05	2.34e-06	3.43e-06	6.45e-07	1.22e-05	5.49e-06	5.38e-07	6.55e-06	0	9.24e-07	0	4.07e-06	4.17e-06	1.94e-05	4.54e-05	8.59e-06	1.55e-06	8.86e-06	1.5e-06	1.01e-06	0	6.66e-05	0	1.55e-05	5.42e-06	2.12e-05	1.07e-05	1.12e-05	9.08e-06	6.39e-06	0	0	1.94e-05	2.15e-05	1.84e-06	6.61e-06	0	1.99e-05	9.18e-06
Bilophila_sp902373525	0	1.21e-06	0	2.2e-06	0	0	0	0	0	0	0	0	0	0	0	1.83e-06	0	0	0	0	0	0	0	0	4.47e-06	0	0	0	0	0	0	4.46e-06	0	0	0	0	0	0	0	0	0	0	0	0	0	0	0	0	0
Nitratidesulfovibrio_vulgaris	0	0	0	0	0	0	0	0	0	0	0	0	0	0	0	0	0	0	0	0	0	0	0	0	1.79e-06	0	0	0	8.51e-07	0	0	0	0	0	0	0	0	0	0	0	0	0	0	0	0	0	0	0	0
FLUQ01_sp900079685	0	0	0	0	0	0	0	0	0	0	0	0	0	0	0	0	0	0	0	0	0	0	0	0	0	0	3.62e-06	0	0	0	0	0	0	0	0	0	0	0	0	0	0	0	0	0	0	0	0	0	0
Desulfomicrobium_orale	0	0	0	0	0	0	0	0	0	0	0	0	0	0	0	0	0	0	0	0	0	0	0	0	0	0	0	0	0	0	0	0	0	0	0	0	0	0	0	0	0	0	0	0	0	0	0	0	0
Desulforhopalus_singaporensis	0	0	0	0	0	0	0	0	0	0	0	0	0	0	0	0	0	0	0	0	0	0	0	0	0	0	0	0	0	0	0	0	0	0	0	0	0	0	0	0	0	0	0	0	0	0	0	0	0
Desulfocapsa_sulfexigens	0	0	0	0	0	0	0	0	0	0	0	0	0	0	0	0	0	0	0	0	0	0	0	0	0	0	0	0	0	0	0	0	0	0	0	0	0	0	0	0	0	0	0	0	0	0	0	0	0
Desulfobulbus_A_mediterraneus	0	0	0	0	0	0	0	0	0	0	0	0	0	0	0	0	0	0	0	0	0	0	0	0	0	0	0	0	0	0	0	0	0	0	0	0	0	0	0	0	0	0	0	0	0	0	0	0	0
Electrothrix_marina	0	0	0	0	0	0	0	0	0	0	0	0	0	0	0	0	0	0	0	0	0	0	0	0	0	0	0	0	0	0	0	0	0	0	0	0	0	0	0	0	0	0	0	0	0	0	0	0	0
SURF-7_sp013824585	0	0	0	0	0	0	0	0	0	0	0	0	0	0	0	0	0	0	0	0	0	0	0	0	0	0	0	0	0	0	0	0	0	0	0	0	0	0	0	0	0	0	0	0	0	0	0	0	0
S5133MH16_sp004193595	0	0	0	0	0	0	0	0	0	0	0	0	0	0	0	0	0	0	0	0	0	0	0	0	0	0	0	0	0	0	0	0	0	0	0	0	0	0	0	0	0	0	0	0	0	0	0	0	0
UBA5623_sp900258555	0	0	0	0	0	0	0	0	0	0	0	0	0	0	0	0	0	0	0	0	0	0	0	0	0	0	0	0	0	0	0	0	0	0	0	0	0	0	0	0	0	0	0	0	0	0	0	0	0
Delta-01_sp001603845	0	0	0	0	0	0	0	0	0	0	0	0	0	0	0	0	0	0	0	0	0	0	0	0	0	0	0	0	0	0	0	0	0	0	0	0	0	0	0	0	0	0	0	0	0	0	0	0	0
BM002_sp002899795	0	0	0	0	0	0	0	0	0	0	0	0	0	0	0	0	0	0	0	0	0	0	0	0	0	0	0	0	0	0	0	0	0	0	0	0	0	0	0	0	0	0	0	0	0	0	0	0	0
Desulfobacca_acetoxidans	0	0	0	0	0	0	0	0	0	0	0	0	0	0	0	0	0	0	0	0	0	0	0	0	0	0	0	0	0	0	0	0	0	0	0	0	0	0	0	0	0	0	0	0	0	0	0	0	0
UBA1062_sp001896555	0	0	0	0	0	0	0	0	0	0	0	0	0	0	0	0	0	0	0	0	0	0	0	0	0	0	0	0	0	0	0	0	0	0	0	0	0	0	0	0	0	0	0	0	0	0	0	0	0
CAJBEZ01_sp903952205	0	0	0	0	0	0	0	0	0	0	0	0	0	0	0	0	0	0	0	0	0	0	0	0	0	0	0	0	0	0	0	0	0	0	0	0	0	0	0	0	0	0	0	0	0	0	0	0	0
UBA8904_sp012797505	0	0	0	0	0	0	0	0	0	0	0	0	0	0	0	0	0	0	0	0	0	0	0	0	0	0	0	0	0	0	0	0	0	0	0	0	0	0	0	0	0	0	0	0	0	0	0	0	0
Smithella_sp000747625	0	0	0	0	0	0	0	0	0	0	0	0	0	0	0	0	0	0	0	0	0	0	0	0	0	0	0	0	0	0	0	0	0	0	0	0	0	0	0	0	0	0	0	0	0	0	0	0	0
Syntrophus_aciditrophicus	0	0	0	0	0	0	0	0	0	0	0	0	0	0	0	0	0	0	0	0	0	0	0	0	0	0	0	0	0	0	0	0	0	0	0	0	0	0	0	0	0	0	0	0	0	0	0	0	0
UBA4054_sp002383495	0	0	0	0	0	0	0	0	0	0	0	0	0	0	0	0	0	0	0	0	0	0	0	0	0	0	0	0	0	0	0	0	0	0	0	0	0	0	0	0	0	0	0	0	0	0	0	0	0
JACAEX01_sp013388635	0	0	0	0	0	0	0	0	0	0	0	0	0	0	0	0	0	0	0	0	0	0	0	0	0	0	0	0	0	0	0	0	0	0	0	0	0	0	0	0	0	0	0	0	0	0	0	0	0
DTGX01_sp011047885	0	0	0	0	0	0	0	0	0	0	0	0	0	0	0	0	0	0	0	0	0	0	0	0	0	0	0	0	0	0	0	0	0	0	0	0	0	0	0	0	0	0	0	0	0	0	0	0	0
CAIYCZ01_sp903924805	0	0	0	0	0	0	0	0	0	0	0	0	0	0	0	0	0	0	0	0	0	0	0	0	0	0	0	0	0	0	0	0	0	0	0	0	0	0	0	0	0	0	0	0	0	0	0	0	0
SM23-61_sp001304105	0	0	0	0	0	0	0	0	0	0	0	0	0	0	0	0	0	0	0	0	0	0	0	0	0	0	0	0	0	0	0	0	0	0	0	0	0	0	0	0	0	0	0	0	0	0	0	0	0
Geotalea_daltonii	0	0	0	0	0	0	0	0	0	0	0	0	0	0	0	0	0	0	0	0	0	0	0	0	0	0	0	0	0	0	0	0	0	0	0	0	0	0	0	0	0	0	0	0	0	0	0	0	0
UBA4078_sp003314535	0	0	0	0	0	0	0	0	0	0	0	0	0	0	0	0	0	0	0	0	0	0	0	0	0	0	0	0	0	0	0	0	0	0	0	0	0	0	0	0	0	0	0	0	0	0	0	0	0
QAXR01_sp003053505	0	0	0	0	0	0	0	0	0	0	0	0	0	0	0	0	0	0	0	0	0	0	0	0	0	0	0	0	0	0	0	0	0	0	0	0	0	0	0	0	0	0	0	0	0	0	0	0	0
OR-1_sp000813145	0	0	0	0	0	0	0	0	0	0	0	0	0	0	0	0	0	0	0	0	0	0	0	0	0	0	0	0	0	0	0	0	0	0	0	0	0	0	0	0	0	0	0	0	0	0	0	0	0
Pseudopelobacter_sp003574895	0	0	0	0	0	0	0	0	0	0	0	0	0	0	0	0	0	0	0	0	0	0	0	0	0	0	0	0	0	0	0	0	0	0	0	0	0	0	0	0	0	0	0	0	0	0	0	0	0
Trichlorobacter_lovleyi	0	0	0	0	0	0	0	0	0	0	0	0	0	0	0	0	0	0	0	0	0	0	0	0	0	0	0	0	0	0	0	0	0	0	0	0	0	0	0	0	0	0	0	0	0	0	0	0	0
Desulfuromonas_acetoxidans	0	0	0	0	0	0	0	0	0	0	0	0	0	0	0	0	0	0	0	0	0	0	0	0	0	0	0	0	0	0	0	0	0	0	0	0	0	0	0	0	0	0	0	0	0	0	0	0	0
JAAYVF01_sp012517325	0	0	0	0	0	0	0	0	0	0	0	0	0	0	0	0	0	0	0	0	0	0	0	0	0	0	0	0	0	0	0	0	0	0	0	0	0	0	0	0	0	0	0	0	0	0	0	0	0
SCTA01_sp009724975	0	0	0	0	0	0	0	0	0	0	0	0	0	0	0	0	0	0	0	0	0	0	0	0	0	0	0	0	0	0	0	0	0	0	0	0	0	0	0	0	0	0	0	0	0	0	0	0	0
JAADEO01_sp011049115	0	0	0	0	0	0	0	0	0	0	0	0	0	0	0	0	0	0	0	0	0	0	0	0	0	0	0	0	0	0	0	0	0	0	0	0	0	0	0	0	0	0	0	0	0	0	0	0	0
Nitrospira_F_nitrosa	0	0	0	0	0	0	0	0	0	0	0	0	0	0	0	0	0	0	0	0	0	0	0	0	0	0	0	0	0	0	0	0	0	0	0	0	0	0	0	0	0	0	0	0	0	0	0	0	0
Nitrospira_F_sp002254365	0	0	0	0	0	0	0	0	0	0	0	0	0	0	0	0	0	0	0	0	0	0	0	0	0	0	0	0	0	0	0	0	0	0	0	0	0	0	0	0	0	0	0	0	0	0	0	0	0
Nitrospira_E_moscoviensis	0	0	0	0	0	0	0	0	0	0	0	0	0	0	0	0	0	0	0	0	0	0	0	0	0	0	0	0	0	0	0	0	0	0	0	0	0	0	0	0	0	0	0	0	0	0	0	0	0
Palsa-1315_sp014379455	0	0	0	0	0	0	0	0	0	0	0	0	0	0	0	0	0	0	0	0	0	0	0	0	0	0	0	0	0	0	0	0	0	0	0	0	0	0	0	0	0	0	0	0	0	0	0	0	0
Palsa-1315_sp003135435	0	0	0	0	0	0	0	0	0	0	0	0	0	0	0	0	0	0	0	0	0	0	0	0	0	0	0	0	0	0	0	0	0	0	0	0	0	0	0	0	0	0	0	0	0	0	0	0	0
Palsa-1315_sp005239475	0	0	0	0	0	0	0	0	0	0	0	0	0	0	0	0	0	0	0	0	0	0	0	0	0	0	0	0	0	0	0	0	0	0	0	0	0	0	0	0	0	0	0	0	0	0	0	0	0
Palsa-1315_sp005887945	0	0	0	0	0	0	0	0	0	0	0	0	0	0	0	0	0	0	0	0	0	0	0	0	0	0	0	0	0	0	0	0	0	0	0	0	0	0	0	0	0	0	0	0	0	0	0	0	0
Nitrospira_A_sp003456605	0	0	0	0	0	0	0	0	0	0	0	0	0	0	0	0	0	0	0	0	0	0	0	0	0	0	0	0	0	0	0	0	0	0	0	0	0	0	0	0	0	0	0	0	0	0	0	0	0
Nitrospira_A_defluvii_A	0	0	0	0	0	0	0	0	0	0	0	0	0	0	0	0	0	0	0	0	0	0	0	0	0	0	0	0	0	0	0	0	0	0	0	0	0	0	0	0	0	0	0	0	0	0	0	0	0
Nitrospira_A_sp900170025	0	0	0	0	0	0	0	0	0	0	0	0	0	0	0	0	0	0	0	0	0	0	0	0	0	0	0	0	0	0	0	0	0	0	0	0	0	0	0	0	0	0	0	0	0	0	0	0	0
40CM-3-62-11_sp001914955	0	0	0	0	0	0	0	0	0	0	0	0	0	0	0	0	0	0	0	0	0	0	0	0	0	0	0	0	0	0	0	0	0	0	0	0	0	0	0	0	0	0	0	0	0	0	0	0	0
SCTG01_sp004298335	0	0	0	0	0	0	0	0	0	0	0	0	0	0	0	0	0	0	0	0	0	0	0	0	0	0	0	0	0	0	0	0	0	0	0	0	0	0	0	0	0	0	0	0	0	0	0	0	0
Manganitrophus_noduliformans	0	0	0	0	0	0	0	0	0	0	0	0	0	0	0	0	0	0	0	0	0	0	0	0	0	0	0	0	0	0	0	0	0	0	0	0	0	0	0	0	0	0	0	0	0	0	0	0	0
0-14-3-00-41-53_sp002780895	0	0	0	0	0	0	0	0	0	0	0	0	0	0	0	0	0	0	0	0	0	0	0	0	0	0	0	0	0	0	0	0	0	0	0	0	0	0	0	0	0	0	0	0	0	0	0	0	0
SCSY01_sp004298625	0	0	0	0	0	0	0	0	0	0	0	0	0	0	0	0	0	0	0	0	0	0	0	0	0	0	0	0	0	0	0	0	0	0	0	0	0	0	0	0	0	0	0	0	0	0	0	0	0
AR5_sp003220265	0	0	0	0	0	0	0	0	0	0	0	0	0	0	0	0	0	0	0	0	0	0	0	0	0	0	0	0	0	0	0	0	0	0	0	0	0	0	0	0	0	0	0	0	0	0	0	0	0
UBA12499_sp001788395	0	0	0	0	0	0	0	0	0	0	0	0	0	0	0	0	0	0	0	0	0	0	0	0	0	0	0	0	0	0	0	0	0	0	0	0	0	0	0	0	0	0	0	0	0	0	0	0	0
AR37_sp003220345	0	0	0	0	0	0	0	0	0	0	0	0	0	0	0	0	0	0	0	0	0	0	0	0	0	0	0	0	0	0	0	0	0	0	0	0	0	0	0	0	0	0	0	0	0	0	0	0	0
2-02-FULL-66-22_sp001771285	0	0	0	0	0	0	0	0	0	0	0	0	0	0	0	0	0	0	0	0	0	0	0	0	0	0	0	0	0	0	0	0	0	0	0	0	0	0	0	0	0	0	0	0	0	0	0	0	0
UBA2219_sp009783195	0	0	0	0	0	0	0	0	0	0	0	0	0	0	0	0	0	0	0	0	0	0	0	0	0	0	0	0	0	0	0	0	0	0	0	0	0	0	0	0	0	0	0	0	0	0	0	0	0
Terracidiphilus_sp903849645	0	0	0	0	0	0	0	0	0	0	0	0	0	0	0	0	0	0	0	0	0	0	0	0	0	0	0	0	0	0	0	0	0	0	0	0	0	0	0	0	0	0	0	0	0	0	0	0	0
Terracidiphilus_gabretensis	0	0	0	0	0	0	0	0	0	0	0	0	0	0	0	0	0	0	0	0	0	0	0	0	0	0	0	0	0	0	0	0	0	0	0	0	0	0	0	0	0	0	0	0	0	0	0	0	0
Terracidiphilus_savannae	0	0	0	0	0	0	0	0	0	0	0	0	0	0	0	0	0	0	0	0	0	0	0	0	0	0	0	0	0	0	0	0	0	0	0	0	0	0	0	0	0	0	0	0	0	0	0	0	0
Acidipila_rosea	0	0	0	0	0	0	0	0	0	0	0	0	0	0	0	0	0	0	0	0	0	0	0	0	0	0	0	0	0	0	0	0	0	0	0	0	0	0	0	0	0	0	0	0	0	0	0	0	0
Edaphobacter_sp001897435	0	0	0	0	0	0	0	0	0	0	0	0	0	0	0	0	0	0	0	0	0	0	0	0	0	0	0	0	0	0	0	0	0	0	0	0	0	0	0	0	0	0	0	0	0	0	0	0	0
Edaphobacter_sp009766095	0	0	0	0	0	0	0	0	0	0	0	0	0	0	0	0	0	0	0	0	0	0	0	0	0	0	0	0	0	0	0	0	0	0	0	0	0	0	0	0	0	0	0	0	0	0	0	0	0
Sulfotelmatobacter_sp003166855	0	0	0	0	0	0	0	0	0	0	0	0	0	0	0	0	0	0	0	0	0	0	0	0	0	0	0	0	0	0	0	0	0	0	0	0	0	0	0	0	0	0	0	0	0	0	0	0	0
JABCYV01_sp013290025	0	0	0	0	0	0	0	0	0	0	0	0	0	0	0	0	0	0	0	0	0	0	0	0	0	0	0	0	0	0	0	0	0	0	0	0	0	0	0	0	0	0	0	0	0	0	0	0	0
JABDBE01_sp013288805	0	0	0	0	0	0	0	0	0	0	0	0	0	0	0	0	0	0	0	0	0	0	0	0	0	0	0	0	0	0	0	0	0	0	0	0	0	0	0	0	0	0	0	0	0	0	0	0	0
QIAA01_sp003224905	0	0	0	0	0	0	0	0	0	0	0	0	0	0	0	0	0	0	0	0	0	0	0	0	0	0	0	0	0	0	0	0	0	0	0	0	0	0	0	0	0	0	0	0	0	0	0	0	0
TOLSYN_sp003010405	0	0	0	0	0	0	0	0	0	0	0	0	0	0	0	0	0	0	0	0	0	0	0	0	0	0	0	0	0	0	0	0	0	0	0	0	0	0	0	0	0	0	0	0	0	0	0	0	0
Gp1-AA17_sp003223515	0	0	0	0	0	0	0	0	0	0	0	0	0	0	0	0	0	0	0	0	0	0	0	0	0	0	0	0	0	0	0	0	0	0	0	0	0	0	0	0	0	0	0	0	0	0	0	0	0
Solibacter_usitatus	0	0	0	0	0	0	0	0	0	0	0	0	0	0	0	0	0	0	0	0	0	0	0	0	0	0	0	0	0	0	0	0	0	0	0	0	0	0	0	0	0	0	0	0	0	0	0	0	0
Bog-159_sp003166475	0	0	0	0	0	0	0	0	0	0	0	0	0	0	0	0	0	0	0	0	0	0	0	0	0	0	0	0	0	0	0	0	0	0	0	0	0	0	0	0	0	0	0	0	0	0	0	0	0
KBS-96_sp000381625	0	0	0	0	0	0	0	0	0	0	0	0	0	0	0	0	0	0	0	0	0	0	0	0	0	0	0	0	0	0	0	0	0	0	0	0	0	0	0	0	0	0	0	0	0	0	0	0	0
Palsa-187_sp902826605	0	0	0	0	0	0	0	0	0	0	0	0	0	0	0	0	0	0	0	0	0	0	0	0	0	0	0	0	0	0	0	0	0	0	0	0	0	0	0	0	0	0	0	0	0	0	0	0	0
PNKE01_sp013822245	0	0	0	0	0	0	0	0	0	0	0	0	0	0	0	0	0	0	0	0	0	0	0	0	0	0	0	0	0	0	0	0	0	0	0	0	0	0	0	0	0	0	0	0	0	0	0	0	0
UBA7541_sp003224055	0	0	0	0	0	0	0	0	0	0	0	0	0	0	0	0	0	0	0	0	0	0	0	0	0	0	0	0	0	0	0	0	0	0	0	0	0	0	0	0	0	0	0	0	0	0	0	0	0
UBA7541_sp003223245	0	0	0	0	0	0	0	0	0	0	0	0	0	0	0	0	0	0	0	0	0	0	0	0	0	0	0	0	0	0	0	0	0	0	0	0	0	0	0	0	0	0	0	0	0	0	0	0	0
UBA7541_sp013289955	0	0	0	0	0	0	0	0	0	0	0	0	0	0	0	0	0	0	0	0	0	0	0	0	0	0	0	0	0	0	0	0	0	0	0	0	0	0	0	0	0	0	0	0	0	0	0	0	0
QHYU01_sp003224235	0	0	0	0	0	0	0	0	0	0	0	0	0	0	0	0	0	0	0	0	0	0	0	0	0	0	0	0	0	0	0	0	0	0	0	0	0	0	0	0	0	0	0	0	0	0	0	0	0
Palsa-295_sp003131985	0	0	0	0	0	0	0	0	0	0	0	0	0	0	0	0	0	0	0	0	0	0	0	0	0	0	0	0	0	0	0	0	0	0	0	0	0	0	0	0	0	0	0	0	0	0	0	0	0
Palsa-295_sp013287135	0	0	0	0	0	0	0	0	0	0	0	0	0	0	0	0	0	0	0	0	0	0	0	0	0	0	0	0	0	0	0	0	0	0	0	0	0	0	0	0	0	0	0	0	0	0	0	0	0
Palsa-147_sp013286465	0	0	0	0	0	0	0	0	0	0	0	0	0	0	0	0	0	0	0	0	0	0	0	0	0	0	0	0	0	0	0	0	0	0	0	0	0	0	0	0	0	0	0	0	0	0	0	0	0
Gp13-AA74_sp003225365	0	0	0	0	0	0	0	0	0	0	0	0	0	0	0	0	0	0	0	0	0	0	0	0	0	0	0	0	0	0	0	0	0	0	0	0	0	0	0	0	0	0	0	0	0	0	0	0	0
UBA7540_sp002478145	0	0	0	0	0	0	0	0	0	0	0	0	0	0	0	0	0	0	0	0	0	0	0	0	0	0	0	0	0	0	0	0	0	0	0	0	0	0	0	0	0	0	0	0	0	0	0	0	0
OLB17_sp003223025	0	0	0	0	0	0	0	0	0	0	0	0	0	0	0	0	0	0	0	0	0	0	0	0	0	0	0	0	0	0	0	0	0	0	0	0	0	0	0	0	0	0	0	0	0	0	0	0	0
OLB17_sp001464455	0	0	0	0	0	0	0	0	0	0	0	0	0	0	0	0	0	0	0	0	0	0	0	0	0	0	0	0	0	0	0	0	0	0	0	0	0	0	0	0	0	0	0	0	0	0	0	0	0
OLB17_sp002360555	0	0	0	0	0	0	0	0	0	0	0	0	0	0	0	0	0	0	0	0	0	0	0	0	0	0	0	0	0	0	0	0	0	0	0	0	0	0	0	0	0	0	0	0	0	0	0	0	0
OLB17_sp001464665	0	0	0	0	0	0	0	0	0	0	0	0	0	0	0	0	0	0	0	0	0	0	0	0	0	0	0	0	0	0	0	0	0	0	0	0	0	0	0	0	0	0	0	0	0	0	0	0	0
JACDCK01_sp013817595	0	0	0	0	0	0	0	0	0	0	0	0	0	0	0	0	0	0	0	0	0	0	0	0	0	0	0	0	0	0	0	0	0	0	0	0	0	0	0	0	0	0	0	0	0	0	0	0	0
UBA11740_sp003487805	0	0	0	0	0	0	0	0	0	0	0	0	0	0	0	0	0	0	0	0	0	0	0	0	0	0	0	0	0	0	0	0	0	0	0	0	0	0	0	0	0	0	0	0	0	0	0	0	0
QHXM01_sp003222945	0	0	0	0	0	0	0	0	0	0	0	0	0	0	0	0	0	0	0	0	0	0	0	0	0	0	0	0	0	0	0	0	0	0	0	0	0	0	0	0	0	0	0	0	0	0	0	0	0
QHVH01_sp003222245	0	0	0	0	0	0	0	0	0	0	0	0	0	0	0	0	0	0	0	0	0	0	0	0	0	0	0	0	0	0	0	0	0	0	0	0	0	0	0	0	0	0	0	0	0	0	0	0	0
Gp6-AA40_sp003222635	0	0	0	0	0	0	0	0	0	0	0	0	0	0	0	0	0	0	0	0	0	0	0	0	0	0	0	0	0	0	0	0	0	0	0	0	0	0	0	0	0	0	0	0	0	0	0	0	0
Gp6-AA40_sp013140775	0	0	0	0	0	0	0	0	0	0	0	0	0	0	0	0	0	0	0	0	0	0	0	0	0	0	0	0	0	0	0	0	0	0	0	0	0	0	0	0	0	0	0	0	0	0	0	0	0
12-FULL-67-14b_sp001768615	0	0	0	0	0	0	0	0	0	0	0	0	0	0	0	0	0	0	0	0	0	0	0	0	0	0	0	0	0	0	0	0	0	0	0	0	0	0	0	0	0	0	0	0	0	0	0	0	0
Gp6-AA45_sp003222535	0	0	0	0	0	0	0	0	0	0	0	0	0	0	0	0	0	0	0	0	0	0	0	0	0	0	0	0	0	0	0	0	0	0	0	0	0	0	0	0	0	0	0	0	0	0	0	0	0
Gp6-AA45_sp003223775	0	0	0	0	0	0	0	0	0	0	0	0	0	0	0	0	0	0	0	0	0	0	0	0	0	0	0	0	0	0	0	0	0	0	0	0	0	0	0	0	0	0	0	0	0	0	0	0	0
WHSN01_sp902826465	0	0	0	0	0	0	0	0	0	0	0	0	0	0	0	0	0	0	0	0	0	0	0	0	0	0	0	0	0	0	0	0	0	0	0	0	0	0	0	0	0	0	0	0	0	0	0	0	0
JACDCA01_sp013817065	0	0	0	0	0	0	0	0	0	0	0	0	0	0	0	0	0	0	0	0	0	0	0	0	0	0	0	0	0	0	0	0	0	0	0	0	0	0	0	0	0	0	0	0	0	0	0	0	0
QHWT01_sp013362195	0	0	0	0	0	0	0	0	0	0	0	0	0	0	0	0	0	0	0	0	0	0	0	0	0	0	0	0	0	0	0	0	0	0	0	0	0	0	0	0	0	0	0	0	0	0	0	0	0
SCN-69-37_sp001724025	0	0	0	0	0	0	0	0	0	0	0	0	0	0	0	0	0	0	0	0	0	0	0	0	0	0	0	0	0	0	0	0	0	0	0	0	0	0	0	0	0	0	0	0	0	0	0	0	0
SCN-69-37_sp003242705	0	0	0	0	0	0	0	0	0	0	0	0	0	0	0	0	0	0	0	0	0	0	0	0	0	0	0	0	0	0	0	0	0	0	0	0	0	0	0	0	0	0	0	0	0	0	0	0	0
Luteitalea_pratensis	0	0	0	0	0	0	0	0	0	0	0	0	0	0	0	0	0	0	0	0	0	0	0	0	0	0	0	0	0	0	0	0	0	0	0	0	0	0	0	0	0	0	0	0	0	0	0	0	0
AA29_sp003222295	0	0	0	0	0	0	0	0	0	0	0	0	0	0	0	0	0	0	0	0	0	0	0	0	0	0	0	0	0	0	0	0	0	0	0	0	0	0	0	0	0	0	0	0	0	0	0	0	0
WYBL01_sp011526565	0	0	0	0	0	0	0	0	0	0	0	0	0	0	0	0	0	0	0	0	0	0	0	0	0	0	0	0	0	0	0	0	0	0	0	0	0	0	0	0	0	0	0	0	0	0	0	0	0
Mor1_sp001664505	0	0	0	0	0	0	0	0	0	0	0	0	0	0	0	0	0	0	0	0	0	0	0	0	0	0	0	0	0	0	0	0	0	0	0	0	0	0	0	0	0	0	0	0	0	0	0	0	0
UBA876_sp011049425	0	0	0	0	0	0	0	0	0	0	0	0	0	0	0	0	0	0	0	0	0	0	0	0	0	0	0	0	0	0	0	0	0	0	0	0	0	0	0	0	0	0	0	0	0	0	0	0	0
WTGL01_sp012270995	0	0	0	0	0	0	0	0	0	0	0	0	0	0	0	0	0	0	0	0	0	0	0	0	0	0	0	0	0	0	0	0	0	0	0	0	0	0	0	0	0	0	0	0	0	0	0	0	0
JAAYLR01_sp012521815	0	0	0	0	0	0	0	0	0	0	0	0	0	0	0	0	0	0	0	0	0	0	0	0	0	0	0	0	0	0	0	0	0	0	0	0	0	0	0	0	0	0	0	0	0	0	0	0	0
JAADFK01_sp013152925	0	0	0	0	0	0	0	0	0	0	0	0	0	0	0	0	0	0	0	0	0	0	0	0	0	0	0	0	0	0	0	0	0	0	0	0	0	0	0	0	0	0	0	0	0	0	0	0	0
RHKY01_sp008363385	0	0	0	0	0	0	0	0	0	0	0	0	0	0	0	0	0	0	0	0	0	0	0	0	0	0	0	0	0	0	0	0	0	0	0	0	0	0	0	0	0	0	0	0	0	0	0	0	0
CAIMWE01_sp903845115	0	0	0	0	0	0	0	0	0	0	0	0	0	0	0	0	0	0	0	0	0	0	0	0	0	0	0	0	0	0	0	0	0	0	0	0	0	0	0	0	0	0	0	0	0	0	0	0	0
Gp7-AA6_sp003222385	0	0	0	0	0	0	0	0	0	0	0	0	0	0	0	0	0	0	0	0	0	0	0	0	0	0	0	0	0	0	0	0	0	0	0	0	0	0	0	0	0	0	0	0	0	0	0	0	0
Holophaga_sp002297665	0	0	0	0	0	0	0	0	0	0	0	0	0	0	0	0	0	0	0	0	0	0	0	0	0	0	0	0	0	0	0	0	0	0	0	0	0	0	0	0	0	0	0	0	0	0	0	0	0
Campylobacter_A_rectus	0	0	0	0	0	0	0	0	0	0	0	0	0	0	0	0	0	0	0	0	0	0	0	0	0	0	0	0	0	0	0	0	0	0	0	0	0	0	0	0	0	0	0	0	0	0	0	0	0
Campylobacter_B_ureolyticus	4.04e-05	0	0	0	0	0	0	0	0	0	0	0	0	0	0	0	0	0	0	0	0	0	0	0	0	0	0	0	0	0	0	0	3.88e-05	0	0	0	0	0	0	0	0	0	0	0	0	0	0	0	0
Campylobacter_B_gracilis	0	0	2.26e-06	0	0	0	0	0	0	0	1.45e-06	0	1.87e-06	0	0	0	1.18e-06	0	0	0	0	0	0	0	0	0	0	0	0	0	0	0	0	0	0	0	0	0	0	0	0	0	0	0	0	0	0	0	0
Campylobacter_B_sp900539505	1.56e-06	0	0	0	0	0	0	0	0	0	0	0	2.72e-06	0	0	0	1.11e-06	0	0	0	0	0	0	0	0	0	0	0	0	0	0	0	0	0	0	0	0	0	0	0	0	0	0	0	0	0	0	0	0
Campylobacter_B_hominis	0	0	0	2.13e-06	0	5.68e-05	0	0	0	0	3.62e-06	0	0	0	0	0	9.74e-06	0	0	0	0	0	0	8.29e-06	0	0	0	0	0	0	3.35e-06	0	0	0	0	0	0	0	2.16e-05	0	0	0	0	0	0	0	0	0	0
Aliarcobacter_cryaerophilus_A	0	0	0	0	0	0	0	0	0	0	0	0	0	0	0	0	0	0	0	0	0	0	0	0	0	0	0	0	0	0	0	0	0	0	0	0	0	0	0	0	0	0	0	0	0	0	0	0	0
Poseidonibacter_lekithochrous	0	0	0	0	0	0	0	0	0	0	0	0	0	0	0	0	0	0	0	0	0	0	0	0	0	0	0	0	0	0	0	0	0	0	0	0	0	0	0	0	0	0	0	0	0	0	0	0	0
Arcobacter_sp004116465	0	0	0	0	0	0	0	0	0	0	0	0	0	0	0	0	0	0	0	0	0	0	0	0	0	0	0	0	0	0	0	0	0	0	0	0	0	0	0	0	0	0	0	0	0	0	0	0	0
Sulfurimonas_crateris	0	0	0	0	0	0	0	0	0	0	0	0	0	0	0	0	0	0	0	0	0	0	0	0	0	0	0	0	0	0	0	0	0	0	0	0	0	0	0	0	0	0	0	0	0	0	0	0	0
Sulfuricurvum_sp000310245	0	0	0	0	0	0	0	0	0	0	0	0	0	0	0	0	0	0	0	0	0	0	0	0	0	0	0	0	0	0	0	0	0	0	0	0	0	0	0	0	0	0	0	0	0	0	0	0	0
Helicobacter_C_japonicus	0	0	0	0	0	0	0	0	0	0	0	0	0	0	0	0	0	0	0	0	0	0	0	0	0	0	0	0	0	0	0	0	0	0	0	0	0	0	0	0	0	0	0	0	0	0	0	0	0
Helicobacter_C_typhlonius	0	0	0	0	0	0	0	0	0	0	0	0	0	0	0	0	0	0	0	0	0	0	0	0	0	0	0	0	0	0	0	0	0	0	0	0	0	0	0	0	0	0	0	0	0	0	0	0	0
Helicobacter_D_sp000765695	0	0	0	0	0	0	0	0	0	0	0	0	0	0	0	0	0	0	0	0	0	0	0	0	0	0	0	0	0	0	0	0	0	0	0	0	0	0	0	0	0	0	0	0	0	0	0	0	0
Helicobacter_D_ganmani	0	0	0	0	0	0	0	0	0	0	0	0	0	0	0	0	0	0	0	0	0	0	0	0	0	0	0	0	0	0	0	0	0	0	0	0	0	0	0	0	0	0	0	0	0	0	0	0	0
Helicobacter_D_pullorum	0	0	0	0	0	0	0	0	0	0	0	0	0	0	0	0	0	0	0	0	0	0	0	0	0	0	0	0	0	0	0	0	0	0	0	0	0	0	0	0	0	0	0	0	0	0	0	0	0
Mucispirillum_schaedleri	0	0	0	0	0	0	0	0	0	0	0	0	0	0	0	0	0	0	0	0	0	0	0	0	0	0	0	0	0	0	0	0	0	0	0	0	0	0	0	0	0	0	0	0	0	0	0	0	0
Syntrophorhabdus_aromaticivorans	0	0	0	0	0	0	0	0	0	0	0	0	0	0	0	0	0	0	0	0	0	0	0	0	0	0	0	0	0	0	0	0	0	0	0	0	0	0	0	0	0	0	0	0	0	0	0	0	0
JACDHA01_sp013821315	0	0	0	0	0	0	0	0	0	0	0	0	0	0	0	0	0	0	0	0	0	0	0	0	0	0	0	0	0	0	0	0	0	0	0	0	0	0	0	0	0	0	0	0	0	0	0	0	0
Vermiphilus_pyriformis	0	0	0	0	0	0	0	0	0	0	0	0	0	0	0	0	0	0	0	0	0	0	0	0	0	0	0	0	0	0	0	0	0	0	0	0	0	0	0	0	0	0	0	0	0	0	0	0	0
JABDEC01_sp013287265	0	0	0	0	0	0	0	0	0	0	0	0	0	0	0	0	0	0	0	0	0	0	0	0	0	0	0	0	0	0	0	0	0	0	0	0	0	0	0	0	0	0	0	0	0	0	0	0	0
Chromulinavorax_destructans	0	0	0	0	0	0	0	0	0	0	0	0	0	0	0	0	0	0	0	0	0	0	0	0	0	0	0	0	0	0	0	0	0	0	0	0	0	0	0	0	0	0	0	0	0	0	0	0	0
JABCZU01_sp013289515	0	0	0	0	0	0	0	0	0	0	0	0	0	0	0	0	0	0	0	0	0	0	0	0	0	0	0	0	0	0	0	0	0	0	0	0	0	0	0	0	0	0	0	0	0	0	0	0	0
GCA-2401785_sp002401785	0	0	0	0	0	0	0	0	0	0	0	0	0	0	0	0	0	0	0	0	0	0	0	0	0	0	0	0	0	0	0	0	0	0	0	0	0	0	0	0	0	0	0	0	0	0	0	0	0
Leptospirillum_A_rubarum	0	0	0	0	0	0	0	0	0	0	0	0	0	0	0	0	0	0	0	0	0	0	0	0	0	0	0	0	0	0	0	0	0	0	0	0	0	0	0	0	0	0	0	0	0	0	0	0	0
Prevotella_ruminicola_A	0	0	0	0	0	0	0	0	0	0	0	0	0	0	0	0	0	0	0	0	0	0	0	0	0	0	0	0	0	0	0	0	0	0	0	0	0	0	0	0	0	0	0	0	0	0	0	0	0
Prevotella_sp900315035	0	0	0	0	0	0	0	0	0	4.62e-06	0	0	0	0	0	0	0	0	0	0	0	0	0	0	0	0	0	0	0	0	0	0	0	0	0	0	0	0	0	0	0	0	0	0	0	0	0	0	0
Prevotella_sp002353485	0	0	0	0	0	0	0	0	0	0	0	0	0	0	0	0	0	0	0	0	0	0	0	0	0	0	0	0	0	0	0	0	0	0	0	0	0	0	0	0	0	0	0	0	0	0	0	0	0
Prevotella_sp902770195	0	0	0	0	0	0	0	0	0	0	0	0	0	1.16e-05	0	0	0	0	0	0	0	0	0	0	0	0	0	0	0	0	0	0	0	0	0	0	0	0	0	0	0	0	0	0	0	0	0	0	0
Prevotella_sp002354095	0	0	0	0	0	0	0	0	0	0	0	0	0	7.77e-05	0	0	0	0	0	0	0	0	0	0	0	0	0	0	0	0	0	0	0	0	0	0	0	0	0	0	0	0	0	0	0	0	0	0	0
Prevotella_sp002251295	0.000363716	0	1.66e-05	0	0	0	0	0	0	0	0	0	0	0	0	0	0	0	0	0	0	0	0	0	0	0	0	0	0	0	0	0	0	0.000445899	0	0	0	0	0	0	0	0	0	0	0	0	0	0	0
Prevotella_sp013166545	0	0	0	0	0	0	0	0	0	0	0	0	0	0	0	0	0	0	0	0	0	0	0	4.98e-05	0	0	7.22e-07	0	0	0	0	0	0	0	0	0	0	0	0	0	0	0	0	0	0	0	0	0	0
Prevotella_sp900549175	0	0	0	7.45e-06	0	0	0	0	0	0	0	0	0	0	0	0	1.04e-05	3.58e-06	0	0	0	0	0	0	0	0	0	0	0	0	0	0	0	0	0	0	0	0	0	0	0	0	0	0	0	0	0	0	0
Prevotella_sp002933775	0	0	0	0	0	0	0	0	0	0	0	0	0	0	0	0	0	0	0	0	0	0	0	0	0	0	0	0	0	0	0	0	0	0	0	0	0	0	0	0	0	0	0	0	0	0	0	0	0
Prevotella_sp900540415	7.88e-07	0	0	0	0	0	0	0	0	0	0	0	0	0	0	0	3.56e-05	0	0	0	0	0	0	0	0	0	0	0	0	0	0	0	0	0	0	0	0	0	0	0	0	0	0	0	0	0	0	0	0
Prevotella_sp013166605	0	0	0	0	0	0	0	0	0	0	0	0	0	0	0	0	1.95e-06	0	0	0	0	0	0	0	0	0	0	0	0	0	0	0	0	0	0	0	0	0	0	0	0	0	0	0	0	0	0	0	0
Prevotella_sp002251245	0	0	0	0	0	0	0	0	0	0	0	0	0	0	0	0	0	0	0	0	0	0	0	0	0	0	0	0	0	0	0	0	0	0	0	0	0	0	0	0	0	0	0	0	0	0	0	0	0
Prevotella_sp002251435	0	0	0	0	0	0	0	0	0	0	0	0	0	0	0	0	0	0	0	0	0	0	0	0	0	0	0	0	0	0	0	0	0	0	0	0	0	0	0	0	0	0	0	0	0	0	0	0	0
Prevotella_sp900548585	0	0	0	0	0	0	0	0	0	0	0	0	0	0	2.5e-05	0	0	0	0	0	0	0	0	0	0	0	0	0	0	0	0	0	0	0	0	0	0	0	0	0	0	0	0	0	0	0	0	5.1e-05	0
Prevotella_koreensis	0	0	0	0	0	0	0	0	0	0	0	0	0	0	0	0	0	0	0	0	0	0	0	0	0	3.2e-06	0	0	0	0	0	0	0	0	0	0	0	0	0	0	0	0	0	0	0	0	0	0	0
Prevotella_sp900318625	0	0	0	0	0	0	0	0	0	0	0	0	0	0	0	0	0	0	0	0	0	0	0	0	0	0	0	0	0	0	0	0	0	0	0	0	0	0	0	0	0	0	0	0	0	0	0	0	0
Prevotella_sp002299275	0	0	0	0	0	0	0	0	0	0	0	0	0	0.000127639	0	0	0	0	0	0	0	0	0	0	0	0	0	0	0	0	0	0	0	0	0	0	0	0	0	0	0	0	0	0	0	0	6.94e-05	0	0
Prevotella_sp900547005	0	0	0	0	0	0	0	0	0	0	0	0	2.74e-06	0	0	0	0	0	0	0	0	0	0	0	2.89e-05	0	0	0	0	0	0	0	0	0	0	0	0	0	0	0	0	0	0	0	0	0	0	0	0
Prevotella_sp900318915	0	0	0	0	0	1.87e-05	0	0	0	0	0	0	0	0	0	0	0	0	0	0	0	0	0	0	0	0	0	0	0	0	0	0	0	0	0	0	0	0	2.82e-05	0	0	0	0	0	0	0	0	0	0
Prevotella_melaninogenica	0	0	0	0	0	0	0	0	0	0	0	0	0	0	0	0	0	0	0	0	0	0	0	0	0	0	1.44e-05	0	0	0	0	0	0	0	0	0	0	0	0	0	0	0	0	0	0	0	0	0	0
Prevotella_melaninogenica_A	0	0	0	0	0	0	0	0	0	0	0	0	0	0	0	0	0	0	0	0	0	0	0	0	0	0	0	0	0	0	0	0	0	0	0	0	0	0	0	0	0	0	0	0	0	0	0	0	0
Prevotella_sp000467895	0	0	0	0	0	0	0	0	0	0	0	0	0	0	0	0	0	0	0	0	0	0	0	0	0	0	1.31e-06	0	0	0	0	0	0	0	0	0	0	0	0	0	0	0	0	0	0	0	0	0	0
Prevotella_scopos	0	0	0	0	0	0	0	0	0	0	0	0	0	0	0	0	0	0	0	0	0	0	0	0	0	0	0	0	0	0	0	0	0	0	0	0	0	0	0	0	0	0	0	0	0	0	0	0	0
Prevotella_jejuni	0	0	0	0	0	0	0	0	0	0	0	0	0	0	0	0	0	0	0	0	0	0	0	0	0	0	2.39e-06	0	0	0	0	0	0	0	0	0	0	0	0	0	0	0	0	0	0	0	0	0	0
Prevotella_denticola	0	0	0	0	0	0	0	0	0	0	0	0	0	0	0	0	0	0	0	0	0	0	0	0	0	0	0	0	0	0	0	0	0	0	0	0	0	0	0	0	0	0	0	0	0	0	0	0	0
Prevotella_sp000257925	0	0	0	0	0	0	0	0	0	0	0	0	0	0	0	0	0	0	0	0	0	0	0	0	0	0	0	0	0	0	0	0	0	0	0	0	0	0	0	0	0	0	0	0	0	0	0	0	0
Prevotella_histicola	0	0	0	0	0	0	0	0	0	0	0	0	0	0	0	0	0	0	0	0	0	0	0	1.35e-05	0	0	1.82e-06	0	0	0	0	0	0	0	0	0	0	0	0	0	0	0	0	0	0	0	0	0	0
Prevotella_bivia	0.000522577	0	0	6.9e-06	0	8.89e-05	1.94e-06	1.35e-05	1.1e-05	3.85e-05	2.09e-06	6.31e-06	0	8.18e-06	0.00094782	5.63e-05	2.83e-05	7.53e-06	3.81e-06	2.03e-06	2.92e-05	0	1.39e-05	0.00211166	9.47e-06	0	0.000369091	0	0	2.67e-06	9.08e-05	0	0.000471171	0.000489274	0	0	7.09e-06	0	6.24e-05	0	6.43e-06	1.08e-05	0	0	5e-06	0	0	0.000457899	6.29e-05
Prevotella_amnii	0	0	0	0	0	0	0	0	0	0	0	0	0	0	9.1e-06	0	0	0	0	0	0	0	0	2.77e-05	0	0	0	0	0	0	0	0	0	0	0	0	0	0	0	0	0	0	0	0	0	0	0	0	0
Prevotella_nigrescens	0	0	0	0	0	0	0	0	0	0	0	0	0	0	0	0	0	0	0	0	0	0	0	0	0	0	0	0	0	0	0	0	0	0	0	0	0	0	0	0	0	0	0	0	0	0	0	0	0
Prevotella_pallens	0	0	0	0	0	0	0	0	0	0	0	0	0	0	0	0	0	0	0	0	0	0	0	0	0	0	1.71e-06	0	0	0	0	0	0	0	0	0	0	0	0	0	0	0	0	0	0	0	0	0	0
Prevotella_intermedia	0	0	0	0	0	0	0	0	0	0	0	0	3.56e-06	0	0	0	0	0	0	0	0	0	0	0	0	1.43e-06	3.92e-06	0	0	0	0	0	0	0	0	0	0	0	0	0	0	0	0	0	0	0	0	0	0
Prevotella_aurantiaca	0	0	0	0	0	0	0	0	0	0	0	0	0	0	0	0	0	0	0	0	0	0	0	0	0	0	0	0	0	0	0	0	0	0	0	0	0	0	0	0	0	0	0	0	0	0	0	0	0
Prevotella_disiens	2.05e-05	0	0	2.14e-06	0	0	0	0	1.54e-06	0	0	0	0	0.000147549	0.000176191	2.23e-06	0	2.02e-06	0	0	1.57e-06	0	0	8.67e-06	0	0	0	0	0	0	0	0	0	2.19e-05	0	0	0	0	0	0	0	0	0	0	0	0	9.4e-05	0.000109647	0
Prevotella_ihumii	0	0	0	0	0	0	0	0	0	0	0	0	0	0	4.58e-06	0	0	0	0	0	0	0	0	7.53e-06	0	0	0	0	0	0	0	0	3.14e-06	0	0	0	0	0	0	0	0	0	0	0	0	0	0	0	0
Prevotella_sp000688375	0	0	0	0	0	0	0	0	0	0	0	0	0	0	0	2.01e-06	0	0	0	0	0	0	0	0	0	0	0	0	0	0	0	0	0	0	0	0	0	0	0	0	0	0	0	0	0	0	0	0	0
Prevotella_corporis	0	0	0	0	0	7.86e-05	0	0	0	0	5.69e-05	0	0	0	0.000218028	1.39e-06	1.7e-06	6.71e-06	0	0	1.17e-06	0	1.11e-06	0.000882304	0	0	0	0	0	0	0	0	0	0	0	0	0	0	7.89e-05	0	0	0	6.04e-05	0	0	0	0	0.000215234	0
Prevotella_brunnea	0	0	0	0	0	0	0	0	0	0	0	0	0	0	5.33e-06	0	0	0	0	0	0	0	0	1.15e-05	0	0	0	0	0	0	0	0	0	0	0	0	0	0	0	0	0	0	0	0	0	0	0	0	0
Prevotella_micans	0	0	0	0	0	0	0	0	0	0	0	0	0	0	0	0	0	0	0	0	0	0	0	0	0	0	0	0	0	0	0	0	0	0	0	0	0	0	0	0	0	0	0	0	0	0	0	0	0
Prevotella_sp002479145	0	0	0	0	0	0	0	0	0	1.25e-05	0	0	0	0	0	0	0	0	0	0	0	0	0	0	0	0	0	0	0	0	0	0	0	0	0	0	0	0	0	0	0	0	0	0	0	0	0	0	0
Prevotella_sp900771975	0	0	0	0	0	0	0	0	0	0	0	0	0	0	0	0	0	0	0	0	0	0	7.4e-05	0	0	0	0	0	0	0	0	0	0	0	0	0	0	0	0	0	0	0	0	0	0	0	0	0	0
Prevotella_sp002299635	0	0	0	0	0	0	0	0	0	0	0	0.000151265	2.36e-06	0	0	0	0	0	0	0	0	0	0	0	0	0	0	0	0	0	0	0	0	0	0	0	0	0	0	0	0	0	0	0	0	0	0	0	0
Prevotella_multisaccharivorax	0	0	0	0	0	0	0	0	0	0	0	0	0	0	0	0	0	0	0	0	0	0	0	0	0	0	0	0	0	0	0	0	0	0	0	0	0	0	0	0	0	0	0	0	0	0	0	0	0
Prevotella_sp013333935	0	0	0	0	0	0	0	0	0	0	0	0	0	0	0	0	0	0	0	0	0	0	0	0	0	0	0	0	0	0	0	0	0	0	0	0	0	0	0	0	0	0	0	0	0	0	0	0	0
Prevotella_sp002350355	0	0	0	0	0	0	0	0	0	0	0	0	0	1.64e-05	0	0	0	0	0	0	0	0	0	0	0	0	0	0	0	0	0	0	0	0	0	0	0	0	0	0	0	0	0	0	0	0	0	0	0
Prevotella_sp900540375	0	0	0	0	0	0	0	0	0	0	0	0	0	0	0	0	0	0	0	0	0	0	0	0	0	0	0	0	0	0	0	0	0	0	0	0	0	0	0	0	0	0	0	0	0	0	0	0	0
Prevotella_bergensis	0	0	0	0	0	0	0	0	0	0	0	0	0	0	1.64e-06	0	0	0	0	0	0	0	0	0	0	0	0	0	0	0	0	0	1.78e-06	0	0	0	0	0	0	0	0	0	0	0	0	0	0	0	0
Prevotella_sp000758925	3.68e-06	0	0	0	0	0	0	0	0	0.000247527	0	0	0	0	2.02e-05	0	0	0	0	0	0	0	0	0	0	0	0	0	0	0	0	0	0	4.68e-06	0	0	0	0	0	0	0	0	0	0.000331454	0	0	0	2.29e-05	0
Prevotella_colorans	3.4e-05	0	0	4.97e-06	0	0	0	0	0	0	0	0	0	0	0.000146524	0	0	0	0	0	0	0	0	2.57e-06	0	0	0	0	0	0	0	0	3.65e-06	3.77e-05	0	0	5.19e-06	0	0	0	0	0	0	0	0	0	0	0.000158529	0
Prevotella_sp002305235	0	0	0	0	0	1.7e-06	0	0	0	0	0	0	0	0	0	0	0	0	0	0	0	0	0	0	0	0	0	0	0	0	0	0	0	0	0	0	0	0	0	0	0	0	0	0	0	0	0	0	0
Prevotella_sp002317385	0	0	0	0	0	0	0	0	0	0	0	0	0	0	0	0	0	0	3.03e-06	0	0	0	0	0	0	0	0	0	0	0	0	0	0	0	0	0	0	0	0	0	0	0	0	0	0	0	0	0	0
Prevotella_sp002407775	0	0	0	0	0	0	0	0	0	0	0	0	0	0	2.3e-06	0	0	0	0	0	0	0	0	0.000513918	0	0	0	0	0	0	0	0	0	0	0	0	0	0	0	0	0	0	0	0	0	0	0	0	0
Prevotella_seregens	0	0	0	0	0	0	0	0	0	0	0	0	0	0	0	0	0	0	0	0	0	0	0	0	0	0	0	0	0	0	0	0	0	0	0	0	0	0	0	0	0	0	0	0	0	0	0	0	0
Prevotella_sp002437285	0	0	0	0	0	0	0	0	0	9.94e-06	0	0	0	0	0	0	0	0	0	0	0	0	0	0	0	0	0	0	0	0	0	0	0	0	0	0	0	0	0	0	0	0	0	0	0	0	0	0	0
Prevotella_sp900318855	0	0	0	0	0	0	0	0	0	0	0	0	0	0	0	0	0	0	0	0	0	0	0	0	0	0	0	0	0	0	0	0	5.9e-06	0	0	0	0	0	0	0	0	0	0	0	0	0	0	0	0
Prevotella_sp002251385	0	0	0	0	0	0	0	0	0	0	0	6.66e-06	8.75e-05	0	0	0	0	0	4.63e-05	0	0	0	0	0	0	0	0	0	0	0	0	0	0	0	0	0	0	0	0	0	0	0	0	0	3.81e-06	0.000141563	0	0	0
Prevotella_sp900551985	0	0	0.000209476	0	0	0	0	0	1.53e-06	0.000100009	0	0.00270355	8.64e-05	0.000763151	6.01e-06	0.000310988	0.00010079	1.26e-05	0	0	6.41e-06	5.49e-05	0	0	0	0	0	0	0	0.00289761	0.000245051	0	0	0	0	0.000555034	0	0	0	0	0	0	0	0.000149053	0.00470987	0.00013094	0.000774168	0	0.000512349
Prevotella_sp900557035	0	0	0	0	0	0.000187083	0	0	1.28e-05	0.00331123	0	0.00841119	0.00024712	0.00197407	2.56e-05	0.00184337	0.000350326	3.41e-05	0	0	1.78e-05	0.00200628	6.22e-06	0	1.13e-05	0	0	0	0	0.00164153	0	1.45e-05	0	0	0	0	0	0	0	0	0	0	0	0.00363327	0.013311	0.000480775	0.00299767	0	0.00184222
Prevotella_sp900544825	0	0	0	0	0	0	0	0	1.49e-05	0.00163126	0	0.00577531	9.98e-05	0.000464628	6.7e-06	0.00050823	4.92e-05	1.9e-05	0	0	1.31e-05	6.78e-05	0	0	7.42e-06	0	0	0	0	6.06e-06	0	0	0	0	0	0	0	0	0	0	0	0	0	0.002259	0.00765856	0.000132188	0.000621263	0	0.000538844
Prevotella_copri_A	0.000323819	0	0.00103274	0	0	0.000352519	0	0	0.000261282	0.0605039	0	0.0645135	0.00765911	0.0297471	0.000364294	0.0270264	0.000834582	0.00136423	1.56e-06	0.000222117	0.000128749	0.000537373	9.19e-05	2.8e-06	0.000148928	3.99e-06	5.35e-06	7.61e-06	1.75e-05	0.0113345	0.000397715	1.45e-05	5.72e-06	0	0	0.00101053	0	0	0.000347071	0	0	8.72e-05	0	0.0749965	0.079139	0.00960243	0.0367714	0	0.0366157
Prevotella_sp900765465	0	0	0	0	0	0	0	0	1.3e-05	0.00462324	0	0.00107069	0.00098765	0.00170043	1.31e-05	0.00169087	7.74e-06	1.86e-05	0	0	0	0	2.89e-06	0	4.45e-06	0	0	0	0	0	0	0	0	0	0	0	0	0	0	0	0	0	0	0.00355789	0.00120747	0.00146731	0.0016661	0	0.00117131
Prevotella_sp900555035	0	0	0	0	0	2.73e-05	0	0	1.76e-05	0.000504982	0	0.00066499	0.00100068	0.000368474	3.6e-06	0.000347194	1.56e-06	5.09e-06	0	0	0	0	1.38e-06	0	0	0	0	0	0	0	0	0	0	0	0	0	0	0	0	0	0	1.4e-05	0	0.00064865	0.000962596	0.00179755	0.000344676	0	0.000428381
Prevotella_sp900767615	0	0	0	0	0	0	0.000159165	0	0	0.000308161	0	0.000345019	0.0023953	0.000155901	0	0.000103959	0	2.54e-06	0	0	0	1.88e-05	0	0	0	0	0	0	0	2.82e-06	0.000197533	0	0	0	0	0	0	0	0	0.000216692	0	0	0	0.000466283	0.000106053	0.00172972	0.00024051	0	0.000244441
Prevotella_sp900546535	3.03e-06	0	0.00211732	0	2.16e-06	4.68e-05	9.08e-06	0	4.4e-05	0.000744605	0	0.00362007	0.000546845	0.00101622	1.43e-05	0.000432499	0.00061518	0.000526574	0	0	2.22e-05	0.000148922	2.2e-06	0	0	0	5.45e-06	0.000236495	4.93e-06	0.00450719	0.000558058	7.74e-06	0	0	0	0.00169936	0	0	0.0001	0	0	6.06e-05	0	0.00114805	0.00385328	0.000719914	0.00119846	0	0.00066022
Prevotella_sp900556795	1.05e-05	4.46e-06	2.38e-06	0	0	0.000250325	6.13e-06	0	3.34e-05	0.00169084	0	0.00196253	0.000253497	0.000843361	2.82e-05	0.00054812	1.42e-05	0.00034227	0	0	8.3e-06	3.42e-05	5.7e-06	0	7.25e-05	9.49e-05	0	0	1.63e-05	0.00180272	0.00019039	0	9.97e-06	0	0	0	0	0	0.00100016	0	0	4.72e-05	0	0.00197777	0.00310809	0.000258047	0.00100869	1.3e-05	0.000586722
Prevotella_sp900770515	0	0	0	0	0	0.000105109	0	0	2.05e-05	0.000937786	0	0.00278907	0.000439192	0.00127607	2.13e-05	0.000281908	0	0.00119676	0	0	1.05e-05	0	0	0	0	0	0	0	0	0	0.000984456	0	0	0	0	0	0	0	8.63e-05	0	0	0	0	0.000927101	0.0027518	0.00051828	0.00202572	0	0.000287997
Prevotella_sp002297965	0	0	0	0	0	0	0	0	0	0	0	0.000159123	0	4.17e-05	0	0	0	0	0	0	0	0	0	0	0	0	0	0	0	0	0	0	0	0	0	0	0	0	0	0	0	0	0	0	0.000309366	0	0	0	0
Prevotella_copri	0.00300688	0.000200027	0.142958	0.000171161	0.000103134	0.033785	0.000208074	0	0.00162675	0.00742308	8.39e-06	0.0841013	0.00851241	0.0629797	0.00117869	0.00455927	0.0613089	0.0248903	0.000151674	1.98e-06	0.000345897	0.00636833	1.78e-05	5.6e-05	8.92e-06	0.000133205	0.000225244	0.000228394	0.000301197	0.158371	0.0396935	0.000321296	1.26e-05	0.0029142	4.42e-06	0.202088	0.00011187	2.07e-05	0.0386261	2.55e-05	0	0.00190388	1.27e-05	0.00619285	0.0914558	0.0106298	0.089487	0.000247776	0.00372639
Prevotella_sp900557255	0.001452	0.000167786	0.0164498	7.22e-05	4.68e-05	0.0668546	8.85e-05	0	0.00419987	0.00524118	0	0.222166	0.00847259	0.0541303	0.00117334	0.00161404	0.0134898	0.0658724	1.68e-05	0	0.00079377	0.00746404	1.52e-05	0	1.11e-05	0.000867739	0.000392894	0.000443516	0.00223923	0.332069	0.0454074	0.000671788	1.1e-05	0.000696103	2.45e-05	0.0226057	5.49e-06	0	0.0976021	0	0	0.00625968	0	0.00464948	0.290123	0.0121124	0.0641492	8.26e-05	0.00136704
Prevotella_sp900551275	0	0	0.00115523	0	0	0.00067428	0	0	0.000271175	0.000205181	0	0.00637085	0.00119542	0.0029036	2.17e-05	0.000298547	0.000725891	0.00117003	0	0	1.29e-05	6.76e-05	0	0	0	0	6.72e-06	9.95e-06	1.07e-05	0.00639545	0.000203942	1.03e-05	0	0	0	0.00154624	0	0	0.000982403	0	0	0.000345104	0	0.000588986	0.00860315	0.00172676	0.00309977	0	0.000239521
Prevotella_sp002440225	0	0	0	0	0	0	0	0	0	0	0	0	0.000292933	2.17e-05	0	0	3.83e-05	0	0	0	0	0	0	0	0	0	0	0	0	0	0	0	0	0	0	0	0	0	0	0	0	0	0	0	0	0	0	0	0
Prevotella_sp900548535	0	0	7.55e-05	0	0	0.000130117	0	0	0	0	0	0.000187108	7.57e-06	0.000184296	0	0	7.11e-05	1.53e-06	0	0	0	0	0	0	0	0	0	0	0	2.71e-06	0	0	0	0	0	1.5e-05	0	0	0.000395969	0	0	0	0	0	0.000321243	1.48e-05	0.000204655	0	0
Prevotella_hominis	0.00059904	7.16e-06	0.000397304	3.09e-06	2e-06	0.00390455	3.6e-06	0	7.22e-05	0.00065273	0	0.00270434	0.000243913	0.00142897	2.12e-05	0.000401448	0.00123878	0.000461393	3.26e-06	0	6.48e-06	3.46e-05	2.48e-06	0	0	0	0	2.06e-06	2.8e-06	0.00285054	7.56e-05	2.89e-06	0	0.000963238	0	0.000350438	0	0	0.00506232	0	0	1.85e-05	0	0.00114994	0.00330844	0.000360479	0.00179249	0	0.000358075
Prevotella_sp900554835	0	0	0	0	0	0.000151098	0	0	0	3.94e-05	0	0.000258637	9.56e-06	0.000210104	3.46e-06	2.08e-06	0.000209322	3.93e-06	0	0	0	0	0	0	0	0	0	0	0	5.94e-06	0	0	0	0	0	0	0	0	0.000219215	0	0	0	0	3.77e-05	0.000155423	0	0.000140533	0	0
Prevotella_sp000436035	0	0	0	0	0	4.89e-05	0	0	4.48e-06	7.19e-06	0	8e-07	3.37e-06	8.67e-07	0	0	0	4.01e-05	0	0	0	0	0	0	2.76e-06	0	0	0	0	0	1.48e-05	0	0	0	0	0	0	0	0	0	0	0	0	1.12e-05	5.45e-06	0	0	0	0
Prevotella_sp002451555	0	0	0	0	0	0	0	0	0	0	0	0.000144656	0	1.74e-05	0	0	0	0	0	0	0	0	0	0	0	0	0	0	0	0	0	0	0	0	0	0	0	0	0	0	0	0	0	0	0.000406076	0	0	0	0
Prevotella_sp900313215	0.000268648	1.12e-06	7.63e-06	0	0	7.93e-05	0	0	0.000267397	0.0282853	0	0.00145557	0.000492542	0.0709756	0.000467672	0.000268955	0.0617963	0.000458618	0.000127638	9.39e-07	5.37e-06	1.55e-05	1.07e-06	1.17e-06	7.19e-05	0	0	0	0	0.000863771	0.00024448	0	1.07e-05	0	0	0	0	0	2.07e-05	0	0	3.88e-05	0	0.038382	0.00224459	0.000560673	0.0829471	6.18e-05	1.24e-05
Prevotella_sp900556395	0	0	0	0	0	0	0	0	3.6e-06	0.000567835	0	0	7.06e-06	0.000887019	8.84e-06	3.83e-06	0.000875054	8.59e-06	2.22e-06	0	0	0	0	0	8.01e-06	0	0	0	0	0	0	0	0	0	0	0	0	0	0	0	0	0	0	0.000841448	0	1.04e-05	0.00102484	0	0
Prevotella_sp002439605	0	0	0	0	0	0	0	0	0	0	0	0	0	4.61e-05	0	0	2.59e-05	0	0	0	0	0	0	0	0	0	0	0	0	0	0	0	0	0	0	0	0	0	0	0	0	0	0	0	0	0	0	0	0
Prevotella_salivae	0	0	0	0	0	0	0	0	0	0	0	0	0	0	0	0	0	0	0	0	0	0	0	0	0	0	2.03e-06	0	0	0	0	0	0	0	0	0	0	0	0	0	0	0	0	0	0	0	0	0	0
Prevotella_oris	0	0	0	0	0	0	1.22e-05	0	0	0	0	0	0	0	0	0	0	0	0	0	0	0	0	0	0	1.03e-05	7.19e-05	0	0	0	0	0	0	0	0	0	0	0	0	1.44e-05	0	0	0	0	0	0	0	0	0
Prevotella_oulorum	0	0	0	0	0	0	0	0	0	0	0	0	0	0	0	0	0	0	0	0	0	0	0	0	0	0	0	0	0	0	0	0	0	0	0	0	0	0	0	0	0	0	0	0	0	0	0	0	0
Prevotella_baroniae	0	0	0	0	0	0	1.97e-06	0	0	0	0	0	0	0	0	0	0	0	0	0	0	0	0	0	0	0	0	0	0	0	0	0	0	0	0	0	0	0	0	2.97e-06	0	0	0	0	0	0	0	0	0
Prevotella_sp003043925	0	0	0	0	0	0	0	0	0	0	0	0	0	0	0	0	0	0	0	0	0	0	0	0	0	0	0	0	0	0	0	0	0	0	0	0	0	0	0	0	0	0	0	0	0	0	0	0	0
Prevotella_sp001553265	0	0	0	0	0	0	0	0	0	0	0	0	0	0	0	0	0	0	0	0	0	0	0	0	0	0	0	0	0	0	0	0	0	0	0	0	0	0	0	0	0	0	0	0	0	0	0	0	0
Prevotella_sp002251365	0	0	0	0	0	0	0	0	0	0	0	0	0	0	0	0	3.96e-06	0	5.69e-06	0	0	0	0	0	0	0	0	0	0	0	0	0	1.12e-05	0	0	0	0	0	0	0	0	0	0	0	0	0	0	0	0
Prevotella_sp900556825	2.52e-06	0	0	0	0	4.54e-06	5.71e-06	0	0	4.3e-05	0	0	0	0	0	0	6.34e-06	0	0	0	0	0	0	0	2.29e-06	1.24e-05	0	0	0	0	0	0	5.52e-05	0	0	0	0	0	0	0	0	0	0	4.19e-05	0	0	0	0	0
Prevotella_buccalis	4.21e-06	0	0	1.99e-06	0	6.3e-06	0	0	0	0	0	0	0	0	5.4e-05	0	1.85e-05	1.78e-06	0	0	0	0	0	1.93e-05	0	0	5.38e-06	0	0	0	0	0	5.25e-05	0	0	0	0	0	7.25e-06	0	0	0	0	0	0	0	0	6.43e-05	0
Prevotella_sp900547085	0	0	0	0	0	0	0	0	0	0	0	0	0	0	1.81e-05	0	2.01e-05	0	0	0	0	0	0	1.58e-06	0	0	0	0	0	0	0	0	1.08e-05	0	0	0	0	0	0	0	0	0	0	0	0	0	0	2.34e-05	0
Prevotella_sp000479005	5.96e-06	0	0	1.78e-06	0	0	0	0	0	0	0	0	0	0	1.85e-05	0	5.89e-06	0	0	0	0	0	0	1.41e-06	0	0	0	0	0	0	0	0	1.13e-05	6.07e-06	0	0	0	0	0	0	0	0	0	0	0	0	0	4.03e-05	0
Prevotella_timonensis	3.82e-05	0	3.06e-06	9.98e-06	0	3.05e-06	0	0	8.19e-06	0	0	0	0	2.25e-06	7.53e-06	2.18e-06	1.91e-06	0	0	0	1.25e-05	0	0	1.35e-05	0	0	0	0	0	0	0	0	9.51e-06	4.32e-05	0	0	6.89e-06	0	0	0	0	9.82e-06	0	0	0	0	0	0	0
Prevotella_timonensis_A	2.87e-05	0	0	7.72e-06	1.79e-06	0	0	0	5.4e-06	0	0	0	0	1.56e-06	1.03e-05	0	0	0	0	0	7.62e-06	0	0	9.09e-06	0	0	0	0	0	0	0	0	3.75e-06	2.26e-05	0	0	5.61e-06	0	0	0	0	8.15e-06	0	0	0	0	0	0	0
Prevotella_oralis	0	0	0	0	0	0	5.65e-07	0	0	0	0	0	0	0	0	0	0	0	0	0	0	0	0	0	8.56e-06	0	0	0	0	0	0	0	0	0	0	0	0	0	0	0	0	0	0	0	0	0	0	0	0
Prevotella_pleuritidis	0	0	0	0	0	0	0	0	0	0	0	0	0	0	0	0	0	0	0	0	0	0	0	0	0	0	0	0	0	0	0	0	0	0	0	0	0	0	0	0	0	0	0	0	0	0	0	0	0
Prevotella_conceptionensis	0	0	0	0	0	0	0	0	0	0	0	0	0	0	0	0	0	0	0	0	0	0	0	0	0	0	6.5e-07	0	0	0	0	0	0	0	0	0	0	0	0	0	0	0	0	0	0	0	0	0	0
Prevotella_loescheii	0	0	0	0	0	0	6.95e-07	0	0	0	0	0	0	0	0	0	0	0	0	0	0	0	0	0	0	0	0	0	0	0	0	0	0	0	0	0	0	0	0	0	0	0	0	0	0	0	0	0	0
Prevotella_shahii	0	0	0	0	0	0	0	0	0	0	0	0	0	0	0	0	0	0	0	0	0	0	0	0	0	0	1.02e-06	0	0	0	0	0	0	0	0	0	0	0	0	0	0	0	0	0	0	0	0	0	0
Prevotella_saccharolytica	0	0	0	0	0	0	0	0	0	0	0	0	0	0	0	0	0	0	0	0	0	0	0	0	0	0	0	0	0	0	0	0	0	0	0	0	0	0	0	0	0	0	0	0	0	0	0	0	0
Prevotella_sp000163055	0	0	0	0	0	0	0	0	0	0	0	0	0	0	0	0	0	0	0	0	0	0	0	0	0	0	0	0	0	0	0	0	0	0	0	0	0	0	0	0	0	0	0	0	0	0	0	0	0
Prevotella_nanceiensis	0	0	0	0	0	0	0	0	0	0	0	0	0	0	0	0	0	0	0	0	0	0	0	0	0	0	0	0	0	0	0	0	0	0	0	0	0	0	0	0	0	0	0	0	0	0	0	0	0
Prevotella_sp900546575	0.000150986	0	0	0	0	0	0	0	0	7.46e-05	0	0	0.000174065	0	0	0	0	0	0	0	0	0	0	0	0	0	0	0	0	0	0	0	0	0	0	0	0	0	0	0	0	0	0	6.92e-05	0	1.16e-05	0	0	0
Prevotella_sp900550035	0.000229162	0	0	0	0	1.2e-05	0	0	1.32e-06	0.000155837	0	0	4.18e-06	0.000261045	3.44e-06	4.2e-05	0.00053376	2.43e-06	1.26e-06	0	0	0	0	0	0	0	0	0	0	0	0	0	0	0.000276481	0	0	0	0	0	0	0	0	0	0.000222534	0	0	0.000230512	0	0
Prevotella_sp900552515	0.00014399	0	0	0	0	0	0	0	0	0	0	0	3.71e-06	1.53e-06	2.01e-05	0	0	0	0	0	0	0	0	0	0	0	0	0	0	0	0	0	0	0.000300624	0	0	0	0	0	0	0	0	0	0	0	4.46e-06	0	0	0
Prevotella_sp900290275	0.000465586	0	0	0	0	0.000218564	0	0	0	0.000104127	0	0.00015327	0.00085924	4.13e-06	0	0	2.6e-05	0	0	0	0	0	0	0	0	1.89e-05	0	0	0	0	0	0	0	0.000793184	0	0	0	0	0.000182685	0	0	0	0	6.68e-05	0.000131321	0.000757217	0	0	0
Prevotella_sp900553155	0	0	0	0	0	0.000165896	0	0	0	1.38e-05	0	0	0	0	0	0	0	0	0	0	0	0	0	0	0	0	0	0	0	0	0	0	0	0	0	0	0	0	0.000421679	0	0	0	0	1.67e-05	0	0	0	0	0
Prevotella_sp002265625	0	0	0	0	0	1.66e-05	0	0	0	1.64e-05	0	9.6e-07	0.000395593	1.49e-06	0	0	0	0	0	0	0	0	1.72e-06	0	0	0	0	0	0	0	0	0	0	0	0	0	0	0	0.000255796	0	0	0	0	0	0	0.000489052	0	0	0
Prevotella_stercorea	0.123801	0.000164248	0.000261364	0.000162098	0.000103062	0.0492526	0.000196985	0	1.19e-05	0.00730923	0	0	7.42e-05	6.68e-06	5.71e-06	3.95e-06	3.4e-05	1e-05	0	0	0	0	0.00068951	0	1.76e-05	0	0	0	0	0	0	0	0	0.149047	3.83e-05	9.83e-06	2.45e-06	0	0.0692895	1.6e-06	0	0	4.65e-06	0.00975613	0	0.000111028	1.12e-05	0	0
Prevotella_sp000434975	0.00343573	6.13e-06	7.6e-06	5.22e-06	3.26e-06	0.00151703	6.51e-06	0	4.94e-06	0.000194102	0	0	4.64e-06	1.79e-05	3.32e-06	2.12e-06	0.00301297	5.78e-06	6.65e-06	0	0	0	2.84e-05	0	1.41e-06	9.46e-06	0	0	0	0	0	0	0	0.00353232	6.04e-06	0	0	0	0.00209042	0	0	1.57e-06	0	0.000315147	0	5.37e-06	2.01e-05	0	0
Prevotella_sp900553595	0	0	0	0	0	0	0	0	0	0	0	0	0	0	0	0	0	0	0	0	0	0	0	0	0	0	0	0	0	0	0	0	0	0	0	0	0	0	0	0	0	0	0	0	7.11e-06	0	0	0	0
Prevotella_sp900552675	0	0	0	0	0	0	0	0	0	5.53e-06	0	0	4e-06	0	0	0	0	0	0	0	0	0	0	0	0.000106552	0	0	0	0	0	0	0	0	0	0	0	0	0	0	0	0	0	0	0	0	0	0	0	0
Prevotella_lascolaii	0	0	0	0	0	0	0	0	4.23e-06	0	0	0.00239172	2.51e-06	0	0	0	0	5.11e-06	0	0	5.91e-06	0	0.000847307	0	0	0.000511349	0	0	0	0	0	0	0	0	0	0	0	0	0	0	0	0	0	0	0.00244453	0	0	0	0
Prevotella_sp900553465	0	0	0	0	0	0	0	0	0	0	0	1.16e-05	0	0	0	0	0	0	0	0	0	0	0	0	0	0	0	0	0	0	0	0	0	0	0	0	0	0	0	0	0	0	0	0	1.26e-05	0	0	0	0
Prevotella_sp900554695	0	0	0	0	0	0	0	0	0	0	0	0	0	0	0	0	0	0	0	0	0	0	0	0	0	0	0	0	0	0	0	0	0	0	0	0	0	0	0	0	0	0	0	0	0	0	0	0	0
Prevotella_sp900551055	0	0	0	0	0	0	0	0	0	0	0	0	0	0	0	0	0	0	0	0	0	0	0	0	0	0	0	0	0	0	0	0	0	0	0	0	0	0	0	0	0	0	0	0	0	0	0	0	0
Prevotella_sp900554545	0	0	0	0	0	0	0	0	0	0	0	0	0	0	0	0	0	0	0	0	0	0	3.44e-06	0	0	0	0	0	0	0	0	0	0	0	0	0	0	0	0	0	0	0	0	0	0	0	0	0	0
Prevotella_sp900554045	0	0	0	0	0	0	0	0	4.05e-05	0	0	0	0	0	0	0	0	0	0	0	0	0	0	0	1.01e-05	0	0	0	0	0	0	0	0	0	0	0	0	0	0	0	0	1.82e-05	0	0	0	0	0	0	0
Prevotella_sp900550365	0	0	0	0	0	0	0	0	0	0	0	0	0	0	0	0	0	0	0	0	0	0	0	0	0	0	0	0	0	0	0	0	0	0	0	0	0	0	0	0	0	0	0	0	0	0	0	0	0
Prevotella_sp000433175	0	0	9.44e-06	0	0	0	0	0	0	0	0	0	0	0	0	0	0	0	0	0	0	0	0	0	0	0	0	0	0	0	0	0	0	0	0	0	0	0	0	0	0	0	0	0	0	0	0	0	0
Prevotella_sp000436695	0	0	5.28e-05	0	0	0	0	0	0	0	0	0	0	0	0	0	0	0	0	0	0	0	0	0	0	0	0	0	0	0	0	0	0	0	0	4.51e-05	0	0	0	0	0	0	0	0	0	0	0	0	0
Prevotella_rara	7.92e-06	2.28e-05	0.00875676	7.55e-06	5.32e-06	1.08e-05	9.54e-06	0	0	0	0	0	0	0	0	0	0	0	0	0	0	0	0	0	0	0	0	0	0	0	0	2.98e-06	0	0	0	0.00967761	4.21e-06	0	0	0	0	0	0	0	0	0	0	0	0
Prevotella_sp900557405	0	0	0	0	0	0	0	0	0	5.4e-06	0	0	0	0	0	0	0	0	0	0	0	0	0	0	0	0	0	0	0	0	0	0	0	0	0	0	0	0	0	0	0	0	0	0	0	0	0	0	0
Prevotella_sp900548745	0	0	0	0	0	0	0	0	0	6.8e-05	0	0	1.44e-05	0.00012101	0	2.33e-06	4.03e-05	2.68e-06	0	0	0	0	0	0	0	0	0	0	0	0	0	0	0	0	0	0	0	0	0	0	0	0	0	0.000105369	0	1.95e-05	0.000153629	0	0
Prevotella_pectinovora	6.07e-05	0	0	0	2.68e-06	0	0	0	0	6.3e-05	0	0	2.65e-05	2.64e-05	9.22e-06	0	0.000127733	0	4.09e-07	1.11e-05	0	3.55e-06	0	0	1.73e-06	2.29e-06	0	0	0	0	0	9.68e-06	0	6.27e-05	0	0	0	0	0	0	0	0	0	8.85e-05	0	1.66e-05	0	9.09e-06	0
Prevotella_sp013166515	0	0	0	0	0	0	0	0	0	0	0	0	0	0	0	0	0	0	0	0	0	0	0	0	0	0	0	0	0	0	0	0	0	0	0	0	0	0	0	0	0	0	0	0	0	0	0	0	0
Prevotella_sp900545525	0	0	0	0	0	0	0	0	0	0	0	0	0	0	0	0	0	0	0	0	0	0	0	0	0	0	0	0	0	0	0	0	0	0	0	0	0	0	0	0	0	0	0	0	0	0	0	0	0
Prevotella_sp900548195	0	0	0	0	0	0	0	0	0	0	0	0	1.59e-05	0	0	0	0	0	0	0	0	0	0	0	0	0	0	0	0	0	0	0	0	0	0	0	0	0	0	0	0	0	0	0	0	4.36e-06	0	0	0
Prevotella_sp900552965	6.44e-05	0	0	0	0	0	0	0	0	0	0	0	3.52e-06	0	0	0	0	0	0	0	0	0	0	0	0	0	0	0	0	0	0	0	0	0	0	0	0	0	0	0	0	0	0	0	0	0	0	0	0
Prevotella_sp004792655	0	0	0	0	0	0	0	0	0	0	0	0	0	0	0	0	0	0	0	0	0	0	0	0	0	0	0	0	0	0	0	0	0	0	0	0	0	0	0	0	0	0	0	0	0	0	0	0	0
Prevotella_sp002298815	0	0	0	0	0	0	0	0	0	4.83e-06	0	0	0	0	0	0	0	0	0	0	0	0	0	0	0	0	0	0	0	0	0	0.000112049	0	0	0	0	0	0	0	0	0	0	0	0	0	0	0	0	0
Prevotellamassilia_sp900540885	0	0	0	0	0	0	0	0	2.06e-05	0.0176714	0	0	0	1.47e-05	1.8e-05	9.38e-06	1.94e-05	2.48e-05	0	0	0	0	0	0	4.39e-05	0	0	0	0	0	0	0	0	0	0	0	0	0	0	0	0	0	0	0.0211977	0	0	0	0	0
Prevotellamassilia_timonensis	0	0	0	0	0	0	0	0	0	0.000106091	0	0	0	0	0	0	0	0	0	0	0	0	1.51e-06	0	0	0	0	0	0	0	0	0	0	0	0	0	0	0	0	0	0	0	0	2.89e-05	0	0	0	0	0
Prevotellamassilia_sp900542795	0.00051141	0	0	0	0	0	0	0	9.13e-06	0.000106188	0	0	0	0	0	0	0	0	0	0	0	0	0	0	0	0	0	0	0	0	0	0	0	0.000740336	0	0	0	0	0	0	0	0	0	0.000174209	0	0	0	0	0
Prevotellamassilia_sp900541575	0	0	0	0	0	0	0	0	0	0.000257534	0	0	0	0	0	0	0	0	0	0	0	0	0	0	0	0	0	0	0	0	0	0	0	0	0	0	0	0	0	0	0	0	0	0.000583112	0	0	0	0	0
Prevotellamassilia_sp900768625	0	0	0	0	0	0	0	0	0	2.4e-05	0	0	0	8.14e-06	0	0	0	0	0	0	0	0	0	0	0	0	1.04e-06	0	0	2.36e-05	0	0	0	0	0	0	0	0	0	0	0	0	0	4.85e-05	0	0	0	0	0
Prevotellamassilia_sp000437675	0	0	0	0	0	0	0	0	0	0	0	0	0	0	0	0	0	0	0	0	0	0	0	0	0	0	0	0	0	0	0	0	0	0	0	0	0	0	0	0	0	0	0	0	0	0	0	0	0
Prevotellamassilia_sp004552865	0	0	0	0	0	0	2.15e-05	0	0	6.03e-06	0	0	0	0	0	0	0	0	0	0	0	0	0	0	7.74e-06	0	0	0	0	0	0	0	0	0	0	0	0	0	0	0	0	0	0	5.51e-06	0	0	0	0	0
Prevotellamassilia_sp004556745	0	0	0	0	0	0	0	0	0	0	0	0	0	0	0	0	0	0	0	0	0	0	0	0	0	0	0	0	0	0	0	0	0	0	0	0	0	0	0	0	0	0	0	0	0	0	0	0	0
Prevotellamassilia_sp004558535	0	0	0	0	0	0	0	0	0	0	0	0	0	0	0	0	0	0	0	0	0	0	0	0	0	0	0	0	0	0	0	0	0	0	0	0	0	0	0	0	0	0	0	0	0	0	0	0	0
Prevotellamassilia_sp009775705	0	0	0	0	0	0	0	0	0	0	0	0	0	0	0	0	0	0	0	0	0	0	0	0	0	0	0	0	0	0	0	0	0	0	0	0	0	0	0	0	0	0	0	0	0	0	0	0	0
Prevotellamassilia_sp900752815	0	2.16e-05	0	0	0	0	0	0	0	0	0	0	0	0	0	0	8.83e-05	0	0	0	0	0	0	0	0	0	0	0	0	0	0	0	0	0	0	0	0	0	0	0	0	0	0	0	0	0	0	0	0
Prevotellamassilia_sp900539625	0	3.29e-06	0	0	0	0	0	0	0	0	0	0	4.82e-06	0	0	0	0	0	0	0	0	0	0	0	0	0	0	0	0	0	0	0	0	0	5.17e-06	0	0	0	0	0	0	0	0	0	0	4.34e-06	0	0	0
Prevotellamassilia_sp002933955	0	0	0	0	0	0	0	0	0	0	0	0	0	0	0	0	0	0	0	0	0	0	0	0	7.47e-05	0	0	0	0	0	0	0	0	0	0	0	0	0	0	0	0	0	0	0	0	0	0	0	0
CAG-617_sp000438115	0	0	0	0	0	0	0	0	0	0	0	0	0	0	0	0	0	0	0	0	0	0	0	0	0	0	0	0	0	0	0	0	0	0	0	0	0	0	0	0	0	0	0	0	0	0	0	0	0
F0040_sp000318095	0	0	0	0	0	0	0	0	0	0	0	0	0	0	0	0	0	0	0	0	0	0	0	0	0	0	0	0	0	0	0	0	0	0	0	0	0	0	0	0	0	0	0	0	0	0	0	0	0
F0040_sp900095835	0	0	0	0	0	0	0	0	0	0	0	0	0	0	0	0	0	0	0	0	0	0	0	0	0	0	0	0	0	0	0	0	0	0	0	0	0	0	0	0	0	0	0	0	0	0	0	0	0
F0040_sp004555055	0	0	0	0	0	0	0	0	3.35e-06	5.59e-06	0	0	0	0	0	0	0	2.17e-06	0	0	0	0	0	0	0	0	0	0	0	0	0	0	0	0	0	0	0	0	0	0	0	0	0	0	0	0	0	0	0
Alloprevotella_rava	0	0	0	0	0	0	0	0	0	0	0	0	0	0	0	0	0	0	0	0	0	0	0	0	0	0	3.38e-06	0	0	0	0	0	0	0	0	0	0	0	0	0	0	0	0	0	0	0	0	0	0
Alloprevotella_tannerae	0	0	0	0	0	0	1.41e-05	0	0	0	0	0	0	0	0	0	0	0	1.28e-06	0	0	0	0	0	0	0	2.56e-06	0	0	0	0	0	0	0	0	0	0	0	0	1.35e-05	0	0	0	0	0	0	0	0	0
UBA6382_sp002439755	0	0	0	0	0	0	0	0	0	4.54e-06	0	0	0	0	0	0	1.18e-05	0	0	0	0	0	0	0	0	0	0	0	0	0	0	0	0	0	0	0	0	0	0	0	0	0	0	0	0	0	0	0	0
UBA6398_sp003150315	0	0	0	0	0	0	1.14e-05	0	0	0	0	0	3.79e-06	0	6.3e-05	5.13e-06	0	2.99e-06	0	0	0	5.38e-05	0	4.71e-06	8.4e-06	0	0	0	0	0	0	0	0	0	0	0	0	0	0	0	0	0	0	0	0	0	0	2.25e-05	0
UBA4372_sp900766785	0	0	0	0	0	0	0	0	0	0	0	0	0	0	0	0	0	0	0	0	0	0	0	0	0	0	0	0	0	0	0	0	0	0	0	0	0	0	0	0	0	0	0	0	0	0	0	0	0
UBA4372_sp902791675	0	0	0	0	0	0	0	0	0	0	0	0	0	0	0	0	0	0	0	0	0	0	0	0	0	0	0	0	0	0	0	0	0	0	0	0	0	0	0	0	0	0	0	0	0	0	0	0	0
Paraprevotella_xylaniphila	6.92e-05	0.000145245	1.24e-06	6.41e-07	0	0.000286965	0.000300124	0	3.2e-05	7.75e-05	0	1.41e-05	1.22e-06	0.00119921	4.17e-05	0.0132097	2.45e-05	4.33e-05	0	0	0	0.000486946	9.99e-05	3.55e-05	0	1.95e-05	0	0	0	0	0	1.12e-06	1.65e-06	9.07e-05	0.000146971	0	0	0	0.000342684	0.000315097	0	0	0	3.93e-05	1.64e-05	0	0.00133521	0	0.0149474
Paraprevotella_clara	0.00318645	0.00294419	3.76e-05	2.25e-05	1.39e-05	0.00584732	0.0134394	0	1.24e-05	0.00129578	0	0.000458582	9.06e-07	3.88e-05	1.88e-06	5.15e-05	1.5e-06	3.68e-06	1.72e-06	8.16e-07	3.15e-06	0.00583477	0.00212991	4.52e-05	5.13e-06	0.00897049	1.08e-05	1.49e-05	1.9e-05	1.37e-05	1.09e-05	3.34e-05	7.13e-05	0.00387329	0.00303913	0	0	4.88e-06	0.00712916	0.0162785	0	0	1.5e-06	0.00151943	0.000430085	0	5.32e-05	0	7.98e-05
Paraprevotella_sp900548345	0	0	0	0	0	0	0	0	0	0	0	0	0	0	0	0	0	0	1.41e-05	0	0	0	0	0	0	0	0	0	0	0	0	0	0	0	0	0	0	0	0	0	0	0	0	0	0	0	0	0	0
Paraprevotella_sp900546665	0	0	0.000190663	0	0	0	0	0	0	0	0	0	0	0	0	0	4.1e-05	0	0	0	0	0	0	9.82e-05	0	0	0	0	0.000310483	0	0	0	0	0	0	0.00019888	0	0	0	0	0	0	0	0	0	0	0	0	0
Paraprevotella_sp900760455	0	0	0	0	0	0	0	0	0	0	0	0	0	0	2.49e-06	0	1.98e-05	0	6.96e-06	0	0	1.3e-05	0	0	3.77e-05	0	0	4.36e-06	0.000137102	0	0	0	2.02e-05	0	0	0	0	0	0	0	0	0	0	0	0	0	0	0	0
UBA4334_sp900316975	0	0	0	0	0	6.38e-05	0	0	0	0	0	0	0	0	0	0	0	0	0	0	0	0	0	0	0	0	0	0	0	0	0	0	0	0	0	0	0	0	9.61e-05	0	0	0	0	0	0	0	0	0	0
UBA4334_sp902802265	0	0	5.08e-06	0	0	0	0	0	0	0	0	0	0	0	0	0	0	0	0	0	0	0	0	0	0	0	0	0	0	0	0	0	0	0	0	0	0	0	0	0	0	0	0	0	0	0	0	0	0
UBA1786_sp002314525	0	0	0	0	0	0	0	0	0	0	0	0	0	0	0	0	4.34e-05	0	0	0	0	0	0	0	0	0	0	0	0	0	0	0	0	0	0	0	0	0	0	0	0	0	0	0	0	0	0	0	0
43-108_sp001915545	1.49e-05	7.13e-05	0	0	0	2.45e-05	4.58e-06	1.82e-05	0	7.26e-06	0	0	0	6.19e-08	4.75e-06	0	0	0	0	0	8.56e-06	3.55e-05	5.94e-05	0	4.29e-05	0	0	0	0	0	0	6.92e-06	2.66e-05	0	3.34e-05	0	0	0	2.25e-05	0	0	0	0	0	0	0	0	0	0
Bacteroides_sp900765785	0	0.000114001	1.23e-05	0	2.02e-05	0	8.07e-06	0	0	7.17e-06	0	0	0	2.58e-06	0	0	0	0	8.34e-06	0	2.71e-05	0	8.24e-05	4.79e-06	5.61e-06	3.71e-05	3.75e-06	3.74e-06	0	0	2.28e-05	5.37e-05	0	0	0.000125168	1.55e-05	0	0	0	0	0	0	0	2.02e-05	0	0	0	0	0
Bacteroides_acidifaciens_A	0	8.83e-06	0	2.84e-06	0	0	0	0	0	0	0	0	0	0	0	0	0	0	0	0	0	0	0	0	0	1.95e-05	0	0	0	0	0	0	0	0	0	0	0	0	0	0	0	0	0	0	0	0	0	0	0
Bacteroides_acidifaciens	0.000332152	0	0	5.82e-07	0	0	8.66e-07	0	0	0	0	1.48e-05	0	1.94e-05	2.5e-06	1.8e-05	0	0	3.18e-05	0	0	0	0	0.000140084	7.16e-05	2.16e-05	4.12e-05	0	0	0	0	0	0	0.000378042	0	0	0	0	0	0	0	0	0	0	1.1e-05	0	2.92e-05	0	3.22e-06
Bacteroides_sp012113595	0	0	3.66e-06	0	0	0	0	0	0	0	0	0	0	1.09e-06	1.13e-06	1.78e-06	0	2.99e-05	1.58e-05	3.89e-05	6.9e-07	0	0	0	1.71e-06	2.2e-05	1.83e-06	0	0	0	0	2.2e-05	0	0	0	4.97e-06	0	0	0	0	0	0	0	0	0	0	0	0	0
Bacteroides_sp900761785	0	0	0	0	0	0	7.65e-06	2.08e-06	4.54e-06	4.58e-06	0	0	0	0	7.1e-06	0	8.87e-06	0	5.3e-05	0	0	0	5.09e-06	0	2.25e-06	1.58e-05	0	3.4e-06	0	0	0	0	0	0	0	0	0	0	0	8.23e-06	0	0	0	7.39e-06	0	0	0	1.06e-05	0
Bacteroides_congonensis	0	0	0	0	0	0	0	0	7.05e-06	2.14e-06	0	0	0	0	0	5.8e-06	1.93e-05	0	1.78e-05	2.51e-05	0	0	0	1.51e-06	8.96e-05	1.36e-05	1.68e-05	0	0	0	0	0	0	0	0	0	0	0	0	0	0	0	0	0	0	0	0	0	0
Bacteroides_sp900766005	0	0	0	0	0	0	0	0	0	0	0	0	0	0	0	0	0	0	0	0	0	0	0	0	0	0	0	0	0	0	0	0	0	0	0	0	0	0	0	0	0	0	0	0	0	0	0	0	0
Bacteroides_xylanisolvens	0.00093221	0.0031811	0.00044569	0.00253778	0.000108835	0.00108865	0.013075	0.000120375	0.0118947	0.00303353	0.00176218	0.000483754	0.000623279	0.00022907	0.00105718	0.00478479	0.0135808	0.00109988	0.0360333	0.0404529	0.000362539	0.000172145	0.0015314	0.0062352	0.00885124	0.0138067	0.00162532	0.00168217	0.00356841	0.00166333	0.00074832	0.00225009	0.00151267	0.00247748	0.00306165	0.000382487	0.00227811	7.37e-05	0.000993201	0.0128999	8.58e-05	0.011239	0.00150188	0.00292274	0.000434384	0.000603762	0.000123191	0.00234232	0.00417571
Bacteroides_caecimuris	7.69e-06	7.65e-06	1.25e-05	1.05e-05	5.49e-06	2.87e-06	0	0	2.14e-05	0	6.18e-06	0	0	0	0	4.91e-05	1.04e-05	1.87e-06	6.81e-06	0	2.47e-06	0	3.72e-06	0	1.14e-05	3.7e-06	5.6e-06	0	0	0	0	3e-05	0	0	0	0	5.95e-06	0	0	0	0	1.95e-05	1.01e-05	0	0	0	0	0	1.09e-05
Bacteroides_sp007097645	4.3e-06	6.33e-06	2.98e-05	0	0	1.35e-05	2.45e-05	0	1.92e-05	2.48e-06	0	0	6.92e-06	0	0	1.16e-05	3.05e-05	0	6.57e-05	6.16e-05	2.55e-06	4.96e-06	0	6.55e-06	6.31e-06	2.94e-06	3.05e-05	3.72e-05	0	0	0	0	0	6.93e-06	0	7.61e-05	0	0	2.09e-05	3.99e-05	0	2.67e-05	0	0	0	1.25e-05	0	0	0
Bacteroides_sp003463205	8.65e-06	4.89e-06	4.07e-05	2.33e-05	0.000625826	2.29e-05	0.00056784	0	2.1e-05	2.2e-05	0	3.24e-06	5.13e-06	3.96e-05	7.37e-06	0.000424037	0.000109911	2.49e-05	0.000120668	5.62e-05	8.52e-06	7.44e-06	0.000389712	4.01e-05	2.94e-06	0.000103654	0.000338518	0.00842781	0.000115131	3.13e-05	6.49e-05	0.0177442	8.34e-06	0	0	5.5e-05	2.22e-05	0.000600798	2.46e-05	0.000597316	0	1.98e-05	0	1.36e-05	0	0	2.86e-05	0	0.000555865
Bacteroides_sp902362375	0	0	1.24e-05	1.67e-06	2.92e-05	6.49e-06	5.04e-06	0	1.31e-05	0	0	0	0	1.17e-06	1.35e-06	4.89e-05	9.76e-05	2.38e-06	0	0	1.92e-06	0	0	6.45e-06	0	0	0.000356405	3.75e-05	1.38e-05	0	4.23e-06	0	1.32e-06	0	0	0	0	2.46e-05	0	2.03e-05	0	1.4e-05	0	0	0	0	0	0	2e-05
Bacteroides_ovatus	0.00235837	0.0101039	0.00418355	0.00683468	0.0266362	0.00332065	0.000273761	0.00106325	0.00273982	0.00144494	0.00439689	0.00090761	0.000624943	0.00318183	0.00162259	0.0243801	0.0042276	0.00536364	0.0175511	0.00515181	0.0741314	0.0159595	0.00358559	0.000194316	0.00557634	0.000253938	0.0287507	0.00503009	0.00525351	6.13e-05	0.00222894	0.0254232	8.26e-05	0.00257953	0.00994082	0.00498791	0.00607187	0.0311674	0.00237131	0.000200184	0.000626297	0.0023626	0.00406057	0.00123547	0.00102284	0.000646031	0.00277483	0.00110765	0.0239421
Bacteroides_finegoldii	0.00251136	0.00154398	0.00106341	8.65e-06	0.00188515	2.93e-05	9.2e-06	0.000999918	2.77e-06	0.00017899	0	0	0	1.02e-05	3.03e-05	3.04e-06	0.00125203	3.31e-06	0.00131221	0.00671691	6.83e-05	0.000117123	8.53e-05	0.000121692	0.00511201	8.64e-06	0.000123664	0.000158859	3.3e-05	0	0	0.0013131	1.08e-05	0.00259033	0.00122094	0.00117753	0	0.00170884	0	0	0.000607242	0	0	0.000154536	0	0	0	0	0
Bacteroides_sp900066265	5.07e-05	2.3e-05	0.000100184	2.53e-06	0.000107569	0.000207555	2.01e-06	4.39e-05	1.22e-05	0.000839889	2.07e-07	0	0	5.68e-06	3.14e-05	0.000115516	0.0046603	1.67e-05	0.00395599	0.00122097	2.38e-05	1.06e-05	6.7e-06	0.00495854	0.000220814	6.04e-05	5.61e-05	0.00338515	3.11e-05	2.63e-05	2.47e-05	0.0189151	6.76e-06	9.01e-05	2.15e-05	0.000129708	0	0.000110444	0.000208894	0	2.64e-05	0	1.42e-06	0.00079292	0	0	0	0	0.000109912
Bacteroides_sp900556625	0	0	0	0	0.00107141	0	0	0	0	0	0	0	0	0	0	0	0	0	0	0.000575607	0	0.000139642	0	0.000144905	0	0	0	0	0	0	0	0.000581074	0	0	0	0	0	0.00121456	0	0	0	0	0	0	0	0	0	0	0
Bacteroides_caccae	0.000620266	0.0297491	0.00218921	7.41e-05	0.00190397	0.0101441	0.00635328	0.000771749	0.0111763	0.00321852	0.00503943	0.000218139	0.00258352	0.0036902	0.338628	0.00210531	0.00739299	0.0118091	0.000143823	0.0131575	0.000199096	0.0463889	0.00133479	0.00768835	0.000882101	0.0050378	0.000152236	2.58e-05	0.00611559	1.2e-05	0.00107229	0.000258845	0.0127567	0.000659938	0.0295521	0.00231386	4.59e-05	0.00184394	0.00901776	0.00638117	0.000421703	0.0102595	0.00420473	0.00272729	0.000155202	0.00232531	0.00168795	0.365277	0.000864694
Bacteroides_thetaiotaomicron	0.00205742	0.00060382	0.00629859	0.00630192	0.00275276	0.00137323	0.00327997	0.000372409	0.00616098	0.00541407	0.00604867	0.000300509	0.000442181	0.000168927	0.00018824	0.002627	0.00417168	0.00096157	0.0716815	0.00943	0.0375491	0.0295127	0.00182196	0.00254937	0.00927046	0.00219888	0.0265082	0.0114088	0.00140551	0.000165744	0.000287512	0.0304632	0.00174336	0.00242042	0.000520267	0.00581058	0.00569142	0.00286504	0.00132539	0.00348425	0.000277168	0.0060821	0.00627406	0.00571631	0.000217987	0.000494453	0.000134515	0.000159717	0.00279374
Bacteroides_faecis	7.72e-06	0.00867195	1.19e-05	7.9e-06	6.06e-06	3.64e-05	6.2e-05	1.81e-06	4.26e-06	4.72e-06	5.88e-06	0	1.41e-06	0.00139882	1.75e-05	1.3e-05	9.86e-06	1.42e-05	2.31e-05	7.61e-07	1.52e-06	1.31e-06	3.06e-05	2.68e-05	1.68e-05	3.34e-06	4e-06	7.61e-06	0	0	2.98e-06	7.43e-05	1.22e-06	6.78e-06	0.0088225	0	0	0	3.1e-05	5.03e-05	0	0	0	4.51e-06	0	0	0.00144431	7.53e-06	1.01e-05
Bacteroides_faecichinchillae	0	0	0	0	0	0	0	0	0	0	0	0	0	0	0	0	0	0	0	0	0	0	0	0	0	0	2.58e-05	0	0	0	7.54e-06	0	0	0	0	0	0	0	0	0	0	0	0	0	0	0	0	0	0
Bacteroides_sp003865075	0	0	0	0	0	0	0	0	0	0	0	0	0	0	0	0	0	0	0	0	0	0	1.59e-05	0	1.67e-05	0	0.000117102	0	0	0	0	0	0	0	0	0	0	0	0	0	0	0	0	0	0	0	0	0	0
Bacteroides_bouchesdurhonensis	1.6e-06	2.94e-06	6.12e-05	3.15e-06	0	0.00203344	1.85e-06	0	4.89e-06	1.56e-05	0	0	0.000106316	8.26e-06	4.68e-06	2.19e-05	0.00301482	6.7e-06	7.99e-06	0	0	0	3.1e-05	0	1.36e-05	5.9e-06	6.92e-05	0	0	0	0	0.000371986	0	0	0	6.83e-05	0	0	0.00171016	0	0	0	0	0	0	0.000110484	0	0	1.74e-05
Bacteroides_pyogenes	0	0	0	0	0	0	0	0	0	0	0	0	0	0	0	0	1.58e-05	0	0	0	0	0	0	0	0	0	0	0	0	0	0	0	0	0	0	0	0	0	0	0	0	0	0	0	0	0	0	0	0
Bacteroides_reticulotermitis	0	0	0	0	0	0	0	0	0	0	0	0	0	0	0	0	0	0	0	0	0	0	0	0	0	0	1.13e-06	0	0	0	0	0	0	0	0	0	0	0	0	0	0	0	0	0	0	0	0	0	0
Bacteroides_sp009929715	0	0	0	0	0	0	0	0	1.6e-06	0	0	0	0	0	0	0	0	0	0	0	0	0	3.38e-06	0	0	0	5.27e-06	0	0	0	0	0	0	0	0	0	0	0	0	0	0	0	0	0	0	0	0	0	0
Bacteroides_salyersiae	7.7e-06	0.00701549	1.43e-05	7.65e-06	6.16e-06	0.0027886	1.32e-05	0	6.61e-06	0.000230568	0.000908216	0	1.17e-06	2.56e-05	2.01e-05	0.00261104	0.000457435	2.05e-05	3.93e-05	0.000137251	7.33e-06	0.0105534	0.000141991	3.77e-06	0.00331841	0	1.16e-06	0.00095195	2.1e-06	7.52e-06	2.73e-05	0.000158133	0	4.42e-06	0.00685635	0	0	0	0.00272479	6.86e-06	0	0	0.000794845	0.000209849	0	0	2.7e-06	0	0.00279008
Bacteroides_sp900760255	0	0.000546891	0	0	0	0	0	0	0	0	0	0	0	0	0	0.000165583	0	0	0	0	0	0	0	0	0.000135054	0	0	0.000206013	0	0	0	0	0	0	0.000687461	0	0	0	0	0	0	0	0	0	0	0	0	0	0
Bacteroides_nordii	2.77e-05	5.26e-05	2.88e-06	0.00144549	8.27e-07	0.000254521	0.000261762	0	0.000611186	0.000130854	0	5.01e-06	0.000124051	0.000147989	0.000106873	0.000125177	0.000485896	0.000319864	1.42e-06	0	3e-05	4.85e-06	0.000121199	3.18e-05	0.000140628	0.000969764	0.0040316	0.000292804	5.76e-05	2.03e-05	1.64e-05	0.0141798	0.000159818	3.13e-05	5.03e-05	0	0.00124591	0	0.000239356	0.000269111	0	0.00057905	0	0.000125653	4.55e-06	0.000116028	0.000132177	5.61e-05	0.000118462
Bacteroides_sp900762525	5.7e-05	1.54e-05	3.78e-06	2.55e-05	2.35e-06	1.31e-05	1.71e-05	0	0.000104853	4.25e-05	4.38e-06	1.25e-05	4.12e-05	6.24e-06	7.16e-05	2.01e-05	1.47e-05	1.53e-05	3.08e-05	0	0	0.000171351	6.02e-05	1.3e-05	3.49e-05	2.94e-05	6.23e-05	6.1e-05	3.89e-05	0	1.39e-06	8.89e-05	2.29e-05	2.52e-05	2.7e-05	0	1.81e-05	0	1.97e-05	4.24e-05	0	1.73e-05	4.3e-06	4.88e-05	0	1.08e-05	0	0	2.68e-05
Bacteroides_sp014385165	0	0	0	0	0	0	0	0	0	5.47e-07	0	0	0	0	3.18e-06	0	0.000288528	4.01e-07	7.66e-07	0	0	0	0	0	8.76e-05	1.45e-06	2.34e-06	1.33e-06	2.71e-06	2.3e-06	1.1e-06	0.00157745	0	0	0	0	0	0	0	0	0	0	0	0	0	0	0	0	0
Bacteroides_uniformis	0.00400127	0.0603218	0.000854222	0.0894128	0.0090434	0.00907199	0.0808627	0.00251068	0.00441499	0.0178781	0.104235	0.00114914	0.0001538	0.00143272	0.00722653	0.0231002	0.0177823	0.0144002	0.146828	0.00711232	0.12466	0.0408187	0.0379142	0.0795101	0.077139	0.0586278	0.190753	0.0287063	0.0424083	0.000680148	0.00142912	0.0787181	0.00237007	0.00509429	0.0605542	0.000687659	0.0833204	0.00998278	0.0110118	0.0946261	0.00209355	0.00484522	0.0857148	0.0195501	0.000973199	0.000200346	0.00134527	0.00859857	0.0267219
Bacteroides_rodentium	1.54e-05	4.86e-06	0	3.17e-06	5.93e-06	0	7.28e-05	0	0	1.75e-05	4.45e-06	0	0	0	0	1.3e-06	2.82e-06	5.38e-06	3.44e-06	0	0.000230123	0	1.32e-06	1.63e-06	4.8e-06	4.55e-05	0.000183723	0.000149954	4.52e-05	0	6.66e-06	1.85e-06	0	2.51e-05	1.04e-05	0	0	0	0	2.28e-05	0	0	0	8.53e-06	0	0	0	0	0
Bacteroides_sp002491635	0	8.06e-06	0	2.12e-06	0	0	2.62e-06	0	0	0	4.05e-06	0	0	0	0	6.68e-07	1.21e-05	1.39e-05	5.26e-06	0	4.45e-06	1.4e-06	2.5e-06	7.98e-06	3.04e-06	2.64e-06	8.03e-06	0	1.96e-06	0	0	2.6e-06	0	0	0	0	3.59e-06	0	0	0	0	0	4.29e-06	0	0	0	0	0	0
Bacteroides_sp902388495	0	0	0	0	0	0	0	0	0	0	0	0	0	0	0	1.19e-06	0	0	0	0	0	0	0	0	8.22e-06	0	3.17e-06	0	0	0	0	0	0	0	0	0	0	0	0	0	0	0	0	0	0	0	0	0	1.74e-06
Bacteroides_fluxus	0	0	0	0	0	0	0	0	0	0	0	0	0	0	0	0	0	0	0	0	0	0	0	0	0	0	0	0	0	0	0	0	0	0	0	0	0	0	0	0	0	0	0	0	0	0	0	0	0
Bacteroides_sp900555635	0	0	0	0	0	0	0	0	0	0	0	0	0	0	0	0	0	0	0	0	0	0	0	0	0	0	0.000123732	3.55e-06	0	0	0	0	0	0	0	0	0	0	0	0	0	0	0	0	0	0	0	0	0
Bacteroides_zoogleoformans	0	0	0	0	0	0	0	0	0	0	0	0	0	0	0	0	0	0	0	0	0	0	0	0	0	0	0	0	0	0	0	0	0	0	0	0	0	0	0	0	0	0	0	0	0	0	0	0	0
Bacteroides_heparinolyticus	0	7.11e-05	0	0	0	0	0	0	0	0	0	0	0	0	0	0	0	0	0	0	0	0	0	0	8.16e-07	0	0	0	0	0	0	0	0	0	5.23e-05	0	0	0	0	0	0	0	0	0	0	0	0	0	0
Bacteroides_stercoris	0.00302037	8.28e-05	0.0125796	8.68e-05	4.6e-05	0.00746203	0.0547435	0.00100956	0.00567748	0.000723221	0.0700928	0.00233645	0.000158868	8.8e-05	0.000366125	0.016512	4.84e-05	8.59e-05	0.000108922	0.050429	0.000322824	0.000172695	0.0224446	0.0615344	0.000655639	3.36e-05	1.41e-05	6.98e-05	0.00988447	0.00201438	0.000140369	0.000143979	3.34e-05	0.00368159	1.68e-05	0.0152986	1.5e-05	2.07e-05	0.00847253	0.0635715	0.000616148	0.00607137	0.0483463	0.00080336	0.00207505	0.000212944	1.89e-05	5.54e-05	0.0176966
Bacteroides_sp003545565	4.38e-06	1.94e-06	0	0	0	0	0.000266877	0	0	3.09e-06	0	0	0	2.77e-06	2.29e-06	0	0	0	5e-06	0	0	0	1.01e-06	3.4e-05	0.00026867	1.63e-05	2.08e-05	0.018637	0.00592157	2.98e-05	1.76e-05	3.26e-05	0	0	0	0	0	0	0	0.000628958	0	0	0	0	0	0	0	0	0
Bacteroides_clarus	8.01e-06	0.00259214	3.86e-06	2.51e-06	1.51e-06	5.75e-05	5.91e-05	0	1.18e-06	0	0	0	0	6.39e-05	2.37e-06	1.12e-06	0	0	0	3.07e-05	1.36e-06	0.037424	0.000260649	0.000282032	3.32e-06	0.0145499	1.35e-05	8.29e-05	8.57e-05	2.07e-05	1.66e-05	0.000130754	0.000128252	8.02e-06	0.00254646	0	0	0	6.33e-05	0.000116429	0	0	0	8.88e-06	0	0	6.66e-05	0	0
Bacteroides_eggerthii	4.12e-05	0.0535352	7.89e-05	4.73e-05	3.06e-05	7.29e-05	6.36e-05	0	4.45e-05	1.43e-05	7.88e-05	0	0	5.61e-06	0.00145969	3.85e-06	0.000125311	5.48e-06	0.000202486	3.21e-05	1.12e-05	0	0.0101521	0.000262121	5.81e-05	6.5e-07	0	1.39e-05	0	0	0.000117073	0	0.00199656	1.69e-05	0.054814	0	0	0	1.23e-05	6.69e-06	0	0	2.19e-06	0	0	0	0	0.00186405	0
Bacteroides_gallinarum	0	0	0	0	0	0	0	0	0	0	0	0	0	0	0	1.96e-06	0	0	0	0	0	2.39e-06	0	0	0	0	0	0	0	0	0	0	0	0	0	0	0	0	0	0	0	0	0	0	0	0	0	0	0
Bacteroides_cutis	0	0	0	0	0	0	0	0	0	0	0.000320186	0	0	0	6.04e-06	0	0	0	0	0	0	0	0	0	4.98e-06	0	0	0	0	0	0	0	0	0	0	0	0	0	0	0	0	0	0.000285514	0	0	0	0	0	0
Bacteroides_sp002160055	0	0	0	0	0	0	0	0	0	0	0	3.71e-06	0	0	0	0	0	0	0	0	0	0	0	0	0	0	0	0	0	0	0	0	0	0	0	0	0	0	0	0	0	0	0	0	0	0	0	0	0
Bacteroides_massiliensis_A	0	0	0	0	0	0	0	0	0	0	0	0	0	0	0	0	0	0	8.83e-06	0	0	0	0	0	0	2.9e-06	0	0	0	0	0	0	0	0	0	0	0	0	0	0	0	0	0	0	0	0	0	0	0
Bacteroides_togonis	0	3.14e-05	1.54e-05	0	0	0	0	0	0	0	0	0	0	0	0	0	1.83e-06	0	0	0	0	0	0	0	0	0	0	0	0	0	0	0	0	0	0	0	0	0	0	0	0	0	0	0	0	0	0	0	0
Bacteroides_ndongoniae	0	3.13e-05	1.3e-05	0	0	0	1.82e-06	0	0	0	0	0	0	0	4.05e-06	0	0	0	0	0	0	4.95e-06	0	0	0	0	0	0	0	0	0	0	0	0	2.33e-05	2.1e-05	0	0	0	0	0	0	0	0	0	0	0	6.88e-06	0
Bacteroides_intestinalis	8.71e-06	3.34e-05	9.66e-06	5.91e-06	6.01e-06	0.00132146	0.000203316	2.04e-06	2.82e-05	0.00117693	6.31e-06	6.7e-05	0	8.12e-05	0.00148207	0.00647781	0.00128323	0.000370454	3.14e-05	1.46e-05	3.73e-05	6.37e-05	0.00107224	6.5e-05	0.0204323	0.000508368	0.0377516	0.0098029	0.000100851	7.04e-05	4.62e-05	0.0193455	0.000379577	1.66e-05	3.13e-05	9.48e-06	0	0	0.00126571	0.000254094	0	0.000196169	4.91e-06	0.00114831	6.69e-05	0	2.13e-05	0.00137044	0.00699606
Bacteroides_sp900557355	0	0.000443774	0	0	4.23e-06	0.000148144	0	0	0	9.31e-05	0	3.25e-05	0	0	8.02e-05	8.78e-05	5.92e-05	1.08e-05	0	0	0.000126486	0	3.03e-05	0	0.00037333	3.41e-05	0.000148605	0.000126716	0	0	0.000240806	0.00107813	7.98e-05	0	0.000284513	0	0	0	0.000128671	0	0	0	0	9.26e-05	2.71e-05	0	0	0	0
Bacteroides_intestinalis_A	8.01e-06	0.000735116	3.19e-05	1.17e-05	2.21e-06	8.22e-06	0.00221107	0	1.76e-05	0.000863606	0.000102312	0	2e-05	1.37e-06	1.98e-05	3.29e-05	0.000141175	9.88e-06	1.64e-06	0	1.22e-06	1.96e-06	0.000117014	1.19e-06	0.000963133	0.00409427	0.000177402	6.79e-05	1.74e-05	5.48e-06	2.47e-05	4.41e-05	0.000479302	0	0.000719689	4.08e-05	0	0	0	0.00238714	0	1.47e-05	8.11e-05	0.00092244	0	2.33e-05	0	2.61e-05	4.27e-05
Bacteroides_sp900556215	0	9.53e-05	6.2e-06	4.89e-05	2.77e-05	0.000285602	0.000199069	6.28e-06	3e-06	6.84e-05	5.11e-06	9.19e-06	0	5.83e-05	4.97e-06	3.12e-05	0.000110737	2.44e-05	0	0	0	5.74e-05	1.16e-05	0.000128146	8.06e-05	0.000159481	2.23e-05	0.0104628	2.56e-05	1.61e-05	0.000162371	9.18e-05	1.89e-05	0	0.000119253	0	2.16e-05	1.51e-05	8.16e-05	0.000138883	0	0	8.74e-06	7.4e-05	0	0	3.62e-05	0	4.12e-05
Bacteroides_timonensis	0	1.36e-06	0	7.91e-06	7.24e-06	0	4.28e-06	0	1.91e-06	0	0	0	0	0	0	0	1.9e-05	1.11e-06	0	0	0	0	8.4e-07	0	4.71e-05	5.15e-06	0.000631529	0.000211675	9.61e-06	0	0	5.89e-05	1.84e-06	0	0	0	8.27e-06	1.26e-05	0	0	0	0	0	0	0	0	0	0	0
Bacteroides_sp900552405	1.25e-06	3.71e-05	2.61e-06	0.000118954	0	0	7.93e-06	0	5.52e-06	3.8e-06	3.21e-06	0	0	3.54e-06	7.81e-06	0.000157092	0.000403635	6.38e-06	1.47e-06	0	0	4.11e-06	3.02e-05	6.45e-06	0.000388553	4.93e-05	0.00185385	0.0058006	0.000258108	1.21e-05	8.87e-06	6.24e-05	1.09e-05	0	3.21e-05	0	9.58e-05	0	0	1.4e-05	0	0	0	0	0	0	0	0	7.57e-05
Bacteroides_cellulosilyticus	0.000172029	0.00104312	0.000132621	0.00656044	0.00086382	0.00387016	0.000367497	1.26e-05	0.000969712	0.000881183	0.000326443	1.88e-05	2.05e-05	0.000208176	0.000155592	0.0120921	0.002618	0.000356978	0.000425233	0.00018933	2.59e-05	0.000227835	0.000107916	3.87e-05	0.0134076	0.00102638	0.0820154	0.000850328	0.000137494	8.17e-05	0.000223551	0.00595474	0.000217893	0.000202359	0.00103286	0.000179138	0.00565396	0.00095637	0.00391668	0.00028973	6.17e-06	0.00103381	0.000287613	0.000846812	2.13e-05	2.48e-05	0.000137467	5.34e-05	0.0128941
Bacteroides_oleiciplenus	0	9.75e-07	0	6.51e-07	0	0	4.78e-06	0	0	8.82e-07	0	0	0	0	0	2.52e-06	4.68e-06	0	0	0	0	0	7.32e-07	0	2.49e-05	6.73e-06	1.29e-06	4.69e-05	4.07e-06	0	0	0	1.77e-06	0	0	0	0	0	0	6.34e-06	0	0	0	0	0	0	0	0	5.4e-06
Bacteroides_stercorirosoris	6.2e-06	9.75e-07	0	9.28e-06	0	0	1.03e-05	0	2.13e-05	0	0	1.43e-06	0	7.53e-06	3.98e-06	0	8.64e-06	0	0	0	0	0	2.77e-06	0	4.5e-05	5.55e-06	0.00033734	0.000150506	6.96e-06	6.38e-07	7.55e-07	5.36e-05	2.96e-06	0	0	0	2.95e-06	0	0	3.35e-05	0	0	0	0	0	0	9.31e-06	0	0
Bacteroides_sp900766195	0	0	0	0	0	0	0	0	0	0	0	0	0	0	0	0	0	0	0	0	0	0	5.67e-06	0	0	0	3.15e-05	0	0	0	0	0	0	0	0	0	0	0	0	0	0	0	0	0	0	0	0	0	0
Bacteroides_fragilis	0.00146177	0.000128011	8.87e-05	0.0112145	0.000970746	0.000101206	0.0207073	3.74e-05	0.000993296	0.000132731	0.00319885	9.98e-05	1.33e-05	0.00050786	0.0110906	0.0185983	8.49e-05	0.0245109	0.00443061	4.68e-05	0.0334006	7.89e-05	0.0044413	8.25e-05	0.000109829	0.00438112	0.117804	0.00456598	0.000216899	0.000194574	0.000142992	0.0511831	0.482673	0.00142757	0.000136713	8.84e-05	0.0104678	0.0010143	4.51e-05	0.0226841	3.54e-05	0.000901138	0.00287468	8.65e-05	3.44e-05	1.75e-05	8.72e-05	0.0151806	0.0197517
Bacteroides_fragilis_A	1.07e-06	3.33e-06	0	8.81e-06	0	0	5.7e-06	0	1.66e-05	0.00593656	1.18e-06	6.36e-06	0	6.49e-06	1.12e-05	4.52e-05	1.11e-05	1.12e-05	0	1.23e-05	0.000147022	0	5.97e-06	5.18e-06	4.33e-05	1.49e-05	0.000190015	1.12e-06	0	0.000213261	1.11e-05	4.32e-05	0.000214229	2.99e-06	4.62e-06	0	7.58e-06	0	0	3.18e-06	0	0	0	0.00598831	4.23e-06	0	0	1.62e-06	5.35e-05
Bacteroides_sp900765805	0	0	0	0	0	0	0	0	0	0	0	0	0	0	0	0	0	0	0	0	0	0	0	0	0	0.00258067	0	0	0	0	0	0	0	0	0	0	0	0	0	0	0	0	0	0	0	0	0	0	0
Bacteroides_graminisolvens	0	0	0	0	0	0	0	0	0	0	0	0	0	0	0	0	0	0	0	0	0	0	0	0	0	0	0.000117268	0	0	0	0	0	0	0	0	0	0	0	0	0	0	0	0	0	0	0	0	0	0
Bacteroides_sp010500965	0	0	0	0	0	0	0	0	0	0	0	0	0	0	0	0	0	0	0	0	0	0	0	0	3.73e-06	0	0	0	0	0	0	0	0	0	0	0	0	0	0	0	0	0	0	0	0	0	0	0	0
Phocaeicola_coprocola	0.000279387	0.000144563	0.0047489	0.000146499	7.76e-05	0.000164237	0.135941	2.27e-06	0.0138279	2.7e-05	0.101291	0.00359052	0	0.00170747	3.04e-05	2.65e-05	1.35e-05	3.45e-05	0	0	0	0.0402739	2.8e-05	0	0	0	0	0	0	0	0	0.000103861	0.000241302	7.14e-05	0	0.00538248	0	4.22e-05	0	0.137155	3.16e-05	0.0130601	0.079311	0	0.00359183	0	0.00180315	0	0
Phocaeicola_sp900553715	8.33e-06	6.34e-05	0.00934037	0.000343644	4.07e-06	7.11e-05	0.00153251	0	0.00492605	7.11e-06	0.00974717	0.00126607	0	0.000365547	3.2e-05	2.62e-05	7.63e-06	6.82e-05	0	0	0	0.00455931	9.55e-06	0	0	0	0	3.79e-05	0	0	0	1.39e-05	0	0	0.000125188	0.0131839	5.73e-05	0	1.16e-05	0.00173293	0	0.0045192	0.00821678	0	0.00109434	0	0.000301233	0	0
Phocaeicola_sp000432735	0	0.000164503	5.28e-05	0	0	0	0	0	0	0	8.88e-05	0	0	0	0	0	6.92e-06	0	0	0	0	4.56e-05	0.000102442	0	0	0	0	0	0	0	0	0	0	0	5.2e-05	0.000122452	0	0	0	0	0	0	8.32e-05	0	0	0	0	0	0
Phocaeicola_sp000436795	0	1.77e-05	1.39e-05	4.08e-05	0	0	7.73e-05	0	2.26e-05	1.95e-05	1.18e-06	1.86e-05	0	0	0	0	0	0	0	0	0	8.41e-05	0	0	0	0	0	0	0	0	0	0	9.6e-06	0	8.93e-06	6.92e-06	0	0	0	0	0	0	0	0	2.54e-05	0	0	0	0
Phocaeicola_sp900541515	3.2e-05	0.0345029	7.46e-05	3.08e-05	1.81e-05	6.86e-05	3.66e-05	0	0	0	0	2.49e-05	0	0	0	0	0	0	0	0	0	0	4.05e-05	3.44e-05	0	0	0	7.67e-06	0	0	0	0	0	1.87e-05	0.038364	0	0	0	4.31e-05	0	0	0	0	0	1.93e-05	0	0	0	0
Phocaeicola_ilei	0	0	0	0	0	0	0	0	0	0	0	0	0	0	0	0	0	0	0	0	0	0	5.94e-05	0	0	0	0	0	0	0	0	0	0	0	0	0	0	0	0	0	0	0	0	0	0	0	0	0	0
Phocaeicola_sp900542985	5.56e-05	0	0	0	0	0	0	0	0	0	0	0	0	0	0.000181262	0	0	0	0.000156956	1.38e-05	4.29e-05	0	3.33e-05	0.0417062	3.49e-05	0	0	0	0	0	0	0	0	4.64e-05	0	0	0	0	0	0	0	0	0	0	0	0	0	0	0
Phocaeicola_sp900546645	0	0	0	0	0	0	0	0	0	1.94e-05	0	0	0	0	0	0	0	0	0	0	0	5.4e-05	0	0	0	0	0	0	0	0	1.11e-05	0	0	0	0	0	0	0	0	0	0	0	0	0	0	0	0	0	0
Phocaeicola_sp900544075	0	0	0	0	0	0	0	0	0	0	1.79e-05	0	0	0	0	0	0	0	0	0	0	0	0	0	0	0	0	0	0	0	0	0	0	0	0	0	0	0	0	0	0	0	0	0	0	0	0	0	0
Phocaeicola_sp900066445	0	0	0	0	0	0	0	0	0	2.63e-05	0	0	0	0	0	0	0	0	0	0	0	0	0	5.86e-06	0	0	0	0	0	0	0	0	0	0	0	0	0	0	0	0	0	0	0	0	0	0	0	0	0
Phocaeicola_coprophilus	1.58e-05	0.0194421	2.95e-05	1.93e-05	1.03e-05	2.29e-05	2.2e-05	0	0	0	0	0	0	0	0	0	3.77e-06	0	0	0	0	0	0.000306982	0	5.08e-05	0	0	0	0	0	0	0	0	7.81e-06	0.01974	0	0	0	0	0	0	0	0	0	0	0	0	0	0
Phocaeicola_sp900551065	0	0	0	0	0	0	0	5.93e-06	0	0	0	0	0	0	0	0	0	0	0	0	0	0	0	0	0	0	0	0	0	0	0	0	0	0	0	0	0	0	0	0	0	0	0	0	0	0	0	0	0
Phocaeicola_sp900551445	0	0	0	0	0	0	0	3.97e-05	0	0	0	0	0	0	0	0	0	0	0	0	0	0	0	0	0	0	0	0	0	0	0	0	0	0	0	0	0	0	0	0	5.79e-05	0	0	0	0	0	0	0	0
Phocaeicola_mediterraneensis	0	0	3.13e-05	0	0	0	0	2.63e-05	2.3e-05	0	0	0	0	0	0	0	0	0	0	0	0	0	3.15e-05	0	2.42e-05	0	0	0	0	0	0	0	0	0	0	2.47e-05	0	0	0	0	0	0	0	0	0	0	0	0	0
Phocaeicola_sp900066455	0	0	0	0	0	0	0	1.35e-05	0	0	0	0	0	1.38e-05	0	0	0	0	0	0	0	0	0	0	5.41e-06	0	0	0	0	0	0	0	0	0	0	0	0	0	0	0	0	0	0	0	0	0	0	0	0
Phocaeicola_plebeius	0.000981901	0.00266071	1.23e-05	8.61e-06	5.56e-06	0.00509194	0.00232613	0.00339652	0.000122592	0.000594275	0.00147778	0	0	0.000555688	3.17e-05	5.94e-06	0.00706125	1.62e-05	0.000924604	6.41e-06	8.49e-06	0.00272929	0.00452646	5.48e-06	0.00207084	0	0	0	0	0	0	6.44e-06	0.000150092	0.00145578	0.00187066	0	0	0	0.00403125	0	0.00225005	0	0.00149352	0.000400633	0	0	0.000602423	0	0
Phocaeicola_sp900557085	0	0	0	0	0	0	0	0.000207861	6.21e-05	9.27e-05	0	2.96e-05	1.48e-05	0.000109057	5.8e-06	2.22e-05	1.12e-05	0	0	0	0	0.000187023	0.00104357	0	0.00014357	0	0.000162349	0	0	0	0	0	0	0	2.44e-05	0	0	0	0	0	5.54e-05	0	0	4.23e-05	2.25e-05	0	0.000107513	0	0
Phocaeicola_plebeius_A	0.0399257	0.0656876	0.000431685	0.000174671	0.000187198	0.053887	0.000449172	0.0111874	0.00049625	0.00944308	0.000262974	9.69e-05	0.000210068	0.00461247	0.00173999	3.61e-05	0.000678513	4.79e-05	0.000233619	2.88e-05	9.06e-05	0.0821631	0.0176445	0.000156538	0.0396822	0	0	3.34e-06	0	0	4.89e-06	0.000246678	0.00461541	0.0486948	0.0683111	0.00018064	1.76e-05	4.57e-05	0.0603825	0.000144192	0.00747434	0.000214807	0.000146759	0.0099014	8.22e-05	0.000120504	0.00555747	0.00178472	0
Phocaeicola_barnesiae	0	6.51e-05	0	0	0	0	3.23e-05	0	2.03e-05	0	0	0	0	0	0	0	0	0	0	1.03e-05	0	0	0	0	4.95e-06	0	0	0	0	0	0	0	0	0	0.000336017	0	0	0	0	0	0	0	0	0	0	0	0	0	0
Phocaeicola_sp900551645	0	5.96e-05	0	0	0	7.33e-05	0	0	0	0	0	0	0	1.25e-05	0	0	0	0	0	0	0	0	0	0	0	0	0	0	0	0	0	0	0	0	0	0	0	0	1.88e-05	0	0	0	0	0	0	0	0	0	0
Phocaeicola_sp900553185	0	1.94e-05	0	0	0	0	0	0	0	0	0	0	0	0	0	0	0	0	0	0	0	0	0	0	3.28e-05	0	0	0	0	0	0	0	0	0	0	0	0	0	0	0	0	0	0	0	0	0	0	0	0
Phocaeicola_salanitronis	0	1.72e-05	0	0	0	0	0	0	0	0	0	0	0	0	0	0	0	0	0	0	0	0	4.17e-05	0	0	0	0	0	0	0	0	0	0	0	2.63e-05	0	0	0	0	0	0	0	0	0	0	0	0	0	0
Phocaeicola_sp002161765	0	0	0	0	0	0	0	0	0	0	0	1.2e-05	0	0	0	0	0	0	0	0	0	0	0	0	0	0	0	0	0	0	0	0	0	0	1.63e-05	0	0	0	0	0	0	0	0	0	0	0	0	0	0
Phocaeicola_sp002161565	9.01e-07	0	7.34e-07	0	0	0	0	2.62e-06	0	0	6.64e-05	0	0	3.94e-06	0	0	7.22e-07	0	0	0	0	3.69e-05	0	0	0	0	0	7.02e-06	0	0	0	0	0	0	0	9.35e-07	0	0	0	0	0	0	5.62e-05	0	0	0	0	0	0
Phocaeicola_sp900544675	0	0	0	0	0	0	0	4.52e-06	0	0	0	0	0	0	0	0	0	0	0	0	0	0	0	0	6.05e-06	0	0	0	0	0	0	0	0	0	0	0	0	0	0	0	0	0	0	0	0	0	0	0	0
Phocaeicola_sp900546095	0	0	0	0	0	0	0	0	0	0	0	0	0	0	0	0	0	0	0	0	0	0	0	0	0	4.36e-06	0	0	0	0	0	0	0	0	0	0	0	0	0	0	0	0	0	0	0	0	0	0	0
Phocaeicola_sp900540105	0	0	0	0	0	0	2.52e-06	0	2.44e-05	0	0	0	0	0	6.94e-06	0	0	8.78e-07	0	0	0	0	0	0	0	0	0	0	0	0	0	0	2.7e-06	0	0	0	0	0	0	0	0	0	0	0	0	0	0	0	0
Phocaeicola_sp000434735	0	0	0	0	0	0	0	0	0	3.79e-05	5.61e-06	0	0	0	0	0	7.63e-06	0	0	2.66e-05	0	0	0	0	0.000259	0	0	0	2.76e-05	0	0	0	0	0	0	0	0	0	0	0	0	0	0	4.86e-05	0	0	0	0	0
Phocaeicola_plebeius_B	5.22e-06	0	0	0	0	0	0	0	0	0	0	0	0	0	0	0	0	0	0	0	0	0	0	0	0	0	0	0	0	0	0	0	0	1.52e-05	0	0	0	0	0	0	0	0	0	0	0	0	0	0	0
Phocaeicola_sp900556845	0	0	0	0	0	0	0	0	0	0	0	0	0	4.28e-05	0	0	0	0	0	0	0	0	0	0	0	0	0	0	0	0	0	0	0	0	0	0	0	0	0	0	0	0	0	0	0	0	0	0	0
Phocaeicola_sartorii	0	1.38e-05	0	3.63e-06	0	0	1.69e-05	0	0	2.07e-06	1.7e-06	0	0	0	0	0	0	0	3.38e-06	2.91e-06	1.82e-06	0	0	6.3e-06	0.000200574	1.44e-06	1.87e-05	6.3e-05	2.14e-05	0	0	4.58e-05	0	0	1.37e-05	0	0	0	0	1.33e-05	0	0	0	0	0	0	0	0	0
Phocaeicola_sp011959205	0	1.89e-06	1.61e-06	1.97e-06	1.04e-05	0	0	0	0	0	2.22e-06	0	0	0	6e-06	0	0	0	2.77e-06	3.03e-06	1.34e-06	0	0	2.27e-06	0.000102665	2.61e-06	0	2.34e-05	0	0	0	3.25e-06	0	0	0	0	0	0	0	0	0	0	0	0	0	0	0	0	0
Phocaeicola_dorei	0.00230761	0.00107066	0.000199733	0.166363	0.000707333	0.00348468	0.000730941	0.00320917	0.0253082	0.0123506	0.000782206	7.32e-05	3.97e-05	0.000697548	0.000687768	0.0179042	0.00103144	0.0286007	0.230483	0.00561451	0.00082379	0.00679224	0.0333085	0.000424713	0.000658397	0.000291533	0.00022567	0.000422361	0.00112536	0.000330667	0.00538636	0.278226	0.00199765	0.00252617	0.000666434	6.31e-05	0.167303	0.000631948	0.00347555	0.000728365	0.00198495	0.0227115	0.000405611	0.0113516	4.14e-05	9.62e-05	2.49e-05	0.00027626	0.0184556
Phocaeicola_vulgatus	0.0185253	0.0945494	0.0668198	0.00177369	0.00809441	0.0288637	0.0608465	0	0.000219708	0.0104153	0.0751876	0.0037556	0.0010654	0.00716709	0.040326	0.00142752	0.0310218	0.000644454	0.0132275	0.148647	0.0781581	0.038113	0.000893828	0.134541	0.109688	0.112306	0.000464601	0.0288439	0.0245341	0.0059545	0.000688336	0.00837274	0.0135435	0.0221461	0.0899991	0.0646641	0.00118212	0.00742913	0.0280881	0.0598698	6.43e-05	0.000176659	0.0617169	0.00985362	0.00390321	0.0010771	0.00825815	0.0313476	0.00128669
Phocaeicola_sp900751965	0	0	0.000891173	0	0	0	0	0	0.00102405	0	0	0.000662109	0	0.000247949	0	0	0	0	0	0	0	0.0029562	0	0	0	0	0	0	0	0	0	0	0	0	0	0.00248753	0	0	0	0	0	0.00180981	0	0	0.000628744	0	0.000242652	0	0
Phocaeicola_sp900760795	0	0	0.000957788	8.08e-05	0	0.0134575	0	0	0	0	0	0	0	0	4.91e-05	5.17e-05	0.0063985	0	0.0258525	0.0108666	0.000117564	0	3.63e-05	0.00928138	0.0014493	0	0	0	0.000478711	0	0	0	0.00636892	0	0	0.000688342	2.97e-05	0	0.00988199	0	0	0	0	0	0	0	0	0	0
Phocaeicola_sp902388365	0	0	0	0	0	0	0	0	0	0	0.000161613	0	0	0	0	0	0	0	0	0	0	0	0	0	0	0	0	2.15e-05	0	0	0	0	0	0	0	0	0	0	0	0	0	0	0.000151052	0	0	0	0	0	0
Phocaeicola_massiliensis	0.00117676	2.34e-05	0.0047941	2.44e-05	1.95e-05	0.00776496	2.82e-05	0	2.46e-05	0.000127952	2.92e-05	0	0	1.83e-05	0.00167872	1.81e-05	0.00437418	1.99e-05	0.0490366	0.00473187	0.00014694	5.63e-05	4.85e-05	0.00912779	0.0160658	0	0	0	0.00373342	0	0.00107076	9.95e-05	0.00364854	0.001195	0	0.005118	0	0	0.00677832	0	0	0	0	0	0	0	0	0.00116035	0
Phocaeicola_sp900554435	0	0.000355302	0.00106324	0	0	0.00132936	1.28e-05	0	0	0.00207475	0	0	1.4e-05	0.00142979	0.00221592	6.53e-05	0.000379509	0.00185563	0.0102297	0.000940417	1.74e-05	0	0.000307661	0.00131397	0.00276063	1.33e-05	0	0	0.00119334	0	0.00110981	0.000211636	0.000995231	0	5.18e-05	0.00105638	0	0	0.00107675	0	0	0	0	0.00024668	0	0	0	0.00225584	0
Phocaeicola_sp002493165	0	0	8.64e-06	0	0	0	0	0	0	0	0	0	0	0	1.68e-05	0	2.03e-05	0	0.000406873	1.17e-06	0	0	0	8.31e-07	7.64e-05	0	0	0	4.58e-06	0	0	0	0	0	0	1.09e-05	0	0	0	0	0	0	0	0	0	0	0	1.32e-05	0
Phocaeicola_paurosaccharolyticus	0	0	0	0	0	0	0	0	0	0	0	0	0	0	0	0	0	0	0	0	0	0	0	0	0	0	0	2.89e-05	0	0	0	0	0	0	0	0	0	0	0	0	0	0	0	0	0	0	0	0	0
Phocaeicola_sp900552645	0	0	0	0	0	0	0	0	0	0	0	0	0	0	0	0	0	0	0	0	0	0	0	0	9.99e-06	0	0	0	0	0	0	0	0	0	0	0	0	0	0	0	0	0	0	0	0	0	0	0	0
Phocaeicola_abscessus	0	0	0	0	0	0	0	0	0	0	0	0	0	0	0	0	0	0	0	0	0	0	0	2.98e-06	0	0	0	0	0	0	0	0	0	0	0	0	0	0	0	0	0	0	0	0	0	0	0	0	0
CAG-462_sp003489705	0	9.08e-06	0	0	0	0	0	0	0	0	0	0	0	0	0	0	0	0	0	0	0	0	0	0	0	0	0	0	0	0	0	0	0	0	0	0	0	0	0	0	0	0	0	0	0	0	0	0	0
CAG-462_sp900291465	0	0	0	0	0	0	2.85e-05	0	0	0	0	5.99e-06	0	0	0	0	0	0	6.88e-08	0	0	0	0	0	0	0	0	0	0	0	0	0	0	0	0	0	0	0	0	4.65e-05	0	0	0	0	5.37e-06	0	0	0	0
CAG-462_sp900765575	1.05e-05	0	0	0	0	0	0	0	0	2.01e-06	0	0	9.42e-05	0	6.93e-06	0	0	0	0	0	1.22e-06	0	0	0	0.000667	0	0	0.000207846	0	0	0	0	0	1.07e-05	0	0	0	0	0	0	0	0	0	0	0	9.13e-05	0	4.03e-06	0
OM05-12_sp003438995	2.95e-05	0	0	0	0	6.37e-06	3.15e-05	0	0	2.66e-06	0	0	0	7.89e-07	0	2.46e-05	0.000324458	1.76e-06	1.38e-06	0	0	0	0	4.87e-06	3.19e-06	0.00196727	7.45e-06	0.00545237	0.00388311	1.26e-05	8.81e-06	1.49e-05	0.000164205	2.97e-05	0	0	0	0	3.95e-06	3.1e-05	0	0	0	0	0	0	0	0	2.29e-05
Bacteroides_E_coprosuis	0	0	0	0	0	0	0	0	0	0	0	0	0	0	0	0	0	0	0	0	0	0	0	0	0	4.26e-05	0	5.54e-05	0	0	0	0	0	0	0	0	0	0	0	0	0	0	0	0	0	0	0	0	0
CAG-873_sp009775195	0	0	0	0	0	0	0	0	0	1.41e-06	0	0	0	0	0	0	0	0	0	0	5.99e-07	0	1.05e-06	3.53e-07	0.000391174	0	0	0	0	0	0	0	0	0	0	0	0	0	0	0	0	0	0	0	0	0	0	0	0
CAG-873_sp900759845	0	0	0	0	0	0	0	0	0	0	0	0	0	0	0	0	0	0	0	0	0	0	0	0	3.15e-05	0	0	0	0	0	0	0	0	0	0	0	0	0	0	0	0	0	0	0	0	0	0	0	0
CAG-873_sp001689415	0	0	0	0	0	0	0	0	0	0	0	0	0	0	0	0	0	0	0	0	0	0	0	0	2.97e-05	0	0	0	0	0	0	0	0	0	0	0	0	0	0	0	0	0	0	0	0	0	0	0	0
CAG-873_sp900555715	0	0	0	0	0	0	0	0	0	0	0	0	0	0	0	0	9.4e-06	0	0	0	0	0	0	0	6.96e-05	0	0	0	0	0	0	0	0	0	0	0	0	0	0	0	0	0	0	0	0	0	0	0	0
CAG-873_sp009775225	0	0	0	0	0	0	0	0	0	0	0	0	0	0	0	0	0	0	0	0	0	0	0	0	0	0	0	0	0	0	0	0	0	0	0	0	0	0	0	0	0	0	0	0	0	0	0	0	0
CAG-873_sp009775275	0	0	0	0	0	0	0	0	0	0	0	0	0	0	0	0	0	0	0	0	0	0	0	0	0	0	0	0	0	0	0	0	0	0	0	0	0	0	0	0	0	0	0	0	0	0	0	0	0
CAG-873_sp011959565	0	0	0	0	0	0	0	0	0	0	0	0	0	0	0	0	0	0	0	0	0	0	0	0	6.21e-06	0	0	0	0	0	0	0	0	0	0	0	0	0	0	0	0	0	0	0	0	0	0	0	0
CAG-873_sp900548975	0	0	0	0	0	0	0	0	0	0	0	0	0	0	0	0	0	0	0	0	0	0	0	0	1.44e-05	0	2.79e-06	0	0	0	0	0	0	0	0	0	0	0	0	0	0	0	0	0	0	0	0	0	0
CAG-873_sp002490635	0	0	0	0	0	0	0	0	0	0	0	0	0	0	0	0	0	0	0	0	0	0	0	0	0	0	0	0	0	0	0	0	0	0	0	0	0	0	0	0	0	0	0	0	0	0	0	0	0
CAG-873_sp900554715	0	0	0	0	0	0	0	0	0	0	0	0	0	0	0	0	0	0	0	0	0	0	0	0	5.45e-07	0	0	6.74e-06	0	0	0	0	0	0	0	0	0	0	0	0	0	0	0	0	0	0	0	0	0
CAG-873_sp009775265	0	0	0	0	0	0	0	0	0	0	0	0	0	0	0	0	0	0	0	0	0	0	0	0	0	0	0	0	0	0	0	0	0	0	0	0	0	0	0	0	0	0	0	0	0	0	0	0	0
CAG-873_sp900550395	0	0	0	0	0	0	0	0	0	0	0	0	0	0	0	0	0	0	0	0	0	0	0	0	2.5e-05	0	0	0	0	9.24e-06	0	0	0	0	0	0	0	0	0	0	0	0	0	0	0	0	0	0	0
CAG-873_sp001701165	0	0	0	0	0	4.38e-05	0	0	0	1.86e-05	0	0	8.41e-06	5.87e-05	0	0	0	0	0	0	0	0	0	0	3.43e-05	0	0	0	0	2.35e-06	0	0	0	0	0	0	0	0	2.36e-05	0	0	0	0	3.73e-05	0	5.8e-06	6.57e-05	0	0
CAG-873_sp004552485	0	0	0	0	0	0	0	0	0	0	0	0	0	0	0	0	0	0	0	0	0	0	0	0	0	0	0	0	0	0	0	0	0	0	0	0	0	0	0	0	0	0	0	0	0	0	0	0	0
CAG-873_sp004554255	0	0	0	0	0	0	0	0	0	0	0	0	0	0	0	0	0	0	0	0	0	0	0	0	0	4.24e-06	0	0	0	0	0	0	0	0	0	0	0	0	0	0	0	0	0	0	0	0	0	0	0
CAG-873_sp001689665	0	0	0	0	0	0	0	0	0	0	0	0	0	0	0	0	0	0	0	0	0	0	0	0	0	0	0	0	0	0	0	0	0	0	0	0	0	0	0	0	0	0	0	0	0	0	0	0	0
CAG-873_sp009775535	0	0	0	0	0	0	0	0	0	0	0	0	0	0	0	0	0	0	0	0	0	0	0	0	0	0	0	0	0	0	0	0	0	0	0	0	0	0	0	0	0	0	0	0	0	0	0	0	0
UBA7173_sp001689685	0	0	0	0	0	0	0	0	0	0	0	0	0	0	0	0	0	0	0	0	0	0	0	0	0	0	0	0	0	0	0	0	0	0	0	0	0	0	0	0	0	0	0	0	0	0	0	0	0
UBA7173_sp900548705	0	0	0	0	0	0	0	0	0	6.22e-05	0	0	0	0	0	0	0	0	2.09e-05	8.72e-06	2.79e-05	0	2.07e-05	1.36e-05	0.018826	0	0	0	0	0	0	0	0	0	0	0	0	0	0	0	0	4.05e-06	0	0	0	0	0	0	0
UBA7173_sp001701135	0	0	0	0	0	0	0	0	0	0	0	0	0	0	0	0	0	0	0	0	0	0	0	0	2.01e-05	0	0	0	0	0	0	0	9.15e-05	0	0	0	0	0	0	0	0	0	0	0	0	0	0	0	0
UBA7173_sp900759895	0	0	0	0	0	0	0	0	0	0	0	0	0	0	0	0	0	0	0	0	0	0	0	0	6.47e-05	0	0	0	0	0	0	0	0	0	0	0	0	0	0	0	0	0	0	0	0	0	0	0	0
UBA7173_sp002491305	0	0	0	0	0	0	0	0	0	0	0	0	0	0	0	0	0	0	0	0	0	0	0	0	0	0	0	0	0	0	0	0	0	0	0	0	0	0	0	0	0	0	0	0	0	0	0	0	0
UBA7173_sp900555165	0	0	0	0	0	0	0	0	0	0	0	0	0	0	0	0	0	0	0	0	0	0	0	0	1.19e-05	0	0	0	0	0	0	0	0	0	0	0	0	0	0	0	0	0	0	0	0	0	0	0	0
UBA7173_sp001689485	0	0	0	0	0	0	0	0	0	1.07e-06	0	0	0	0	0	0	0	0	0	0	0	0	0	0	0.000214021	0	0	0	0	0	0	0	0	0	0	0	0	0	0	0	0	0	0	0	0	0	0	0	0
UBA7173_sp013316535	0	0	0	0	0	0	0	0	0	0	0	0	0	0	0	0	0	0	0	0	0	0	0	0	0	0	0	0	0	0	0	0	0	0	0	0	0	0	0	0	0	0	0	0	0	0	0	0	0
UBA7173_sp013316675	0	0	0	0	0	0	0	0	0	0	0	0	0	0	0	0	0	0	0	0	0	0	0	0	0	0	0	0	0	0	0	0	0	0	0	0	0	0	0	0	0	0	0	0	0	0	0	0	0
UBA7173_sp900545955	0	0	0	0	0	0	0	0	0	0	0	0	0	0	0	0	0	0	0	0	0	0	0	0	3.52e-05	0	0	0	0	0	0	0	0	0	0	0	0	0	0	0	0	0	0	0	0	0	0	0	0
UBA7173_sp900546835	0	0	0	0	0	0	0	0	0	0	0	0	0	0	0	0	0	0	0	0	0	0	5.81e-06	0	0	0	0	0	0	0	0	0	0	0	0	0	0	0	0	0	0	0	0	0	0	0	0	0	0
UBA7173_sp900540205	0	0	0	2.52e-06	0	0	6.71e-05	0	0	3.71e-05	0	0	1.05e-06	4.84e-06	7.38e-07	6.92e-07	4.2e-06	3.83e-06	3.18e-06	1.39e-06	4.22e-06	3.48e-05	3.8e-06	1.78e-06	0.00264926	0	3.39e-06	0	6.65e-06	0	0	0	2.34e-05	0	0	0	0	0	0	4.23e-05	0	0	0	5.38e-05	0	0	0	0	0
UBA7173_sp001915385	0	0	0	0	0	0	0	0	0	0	0	0	0	0	0	0	0	0	0	0	0	0	0	0	3.27e-05	0	0	0	0	0	0	0	0	0	0	0	0	0	0	0	0	0	0	0	0	0	0	0	0
UBA7173_sp004102805	0	0	0	0	0	0	0	0	0	0	0	0	0	0	0	0	0	0	0	0	0	0	0	0	0	0	0	0	0	0	0	0	0	0	0	0	0	0	0	0	0	0	0	0	0	0	0	0	0
UBA3263_sp900759865	0	0	0	0	0	0	0	0	0	0	0	0	0	0	0	0	0	0	0	0	0	0	0	0	6.54e-05	0	0	0	0	0	0	0	0	0	0	0	0	0	0	0	0	0	0	0	0	0	0	0	0
UBA3263_sp001689615	0	0	0	0	0	0	0	0	0	0	0	0	0	0	0	0	0	0	0	0	0	0	0	0	0	0	0	0	0	0	0	0	0	0	0	0	0	0	0	0	0	0	0	0	0	0	0	0	0
Paramuribaculum_sp900553585	0	0	0	0	0	0	0	0	0	0	0	0	0	0	0	0	0	0	0	0	0	0	0	0	4.43e-06	0	0	0	0	0	0	0	0	0	0	0	0	0	0	0	0	0	0	0	0	0	0	0	0
Paramuribaculum_sp001689535	0	0	0	0	0	0	0	0	0	0	0	0	0	0	0	0	0	0	0	0	0	0	0	0	2.96e-05	0	0	0	0	0	0	0	0	0	0	0	0	0	0	0	0	0	0	0	0	0	0	0	0
Paramuribaculum_sp009775605	0	0	0	0	0	0	0	0	0	0	0	0	0	0	0	0	0	0	0	0	0	0	0	0	2.76e-05	0	0	0	0	0	0	0	1.12e-06	0	0	0	0	0	0	0	0	0	0	0	0	0	0	0	0
Paramuribaculum_sp000431155	0	0	0	0	0	0	0	0	0	0	0	0	0	0	0	0	0	0	0	0	0	0	0	0	3.79e-06	0	0	0	0	0	0	0	0	0	0	0	0	0	0	0	0	0	0	0	0	0	0	0	0
Paramuribaculum_sp900760855	0	0	0	0	0	0	0	0	0	0	0	0	0	0	0	0	1.42e-05	0	0	0	0	0	0	0	7.81e-05	0	0	0	0	0	0	0	0	0	0	0	0	0	0	0	0	0	0	0	0	0	0	0	0
Paramuribaculum_sp001689565	0	0	0	0	0	0	0	0	0	0	0	0	0	0	0	0	0	0	0	0	0	0	0	0	0	0	0	0	0	0	0	0	0	0	0	0	0	0	0	0	0	0	0	0	0	0	0	0	0
Paramuribaculum_intestinale	0	0	0	0	0	0	0	0	0	0	0	0	0	0	0	0	0	0	0	0	0	0	0	0	0	0	0	0	0	0	0	0	0	0	0	0	0	0	0	0	0	0	0	0	0	0	0	0	0
Amulumruptor_sp001689515	0	0	0	0	0	0	0	0	0	0	0	0	0	0	0	0	0	0	0	0	0	0	0	0	0	0	0	0	0	0	0	0	0	0	0	0	0	0	0	0	0	0	0	0	0	0	0	0	0
Amulumruptor_caecigallinarius	0	0	0	0	0	0	0	0	0	1.47e-06	0	0	0	0	0	7.3e-07	0	0	0	0	0	0	0	0	5.56e-06	0	0	0	0	0	0	0	0	0	0	0	0	0	0	0	0	0	0	1.79e-06	0	0	0	0	0
Amulumruptor_sp900547825	0	0	0	0	0	0	0	0	0	0	0	0	0	0	0	0	0	0	0	0	0	0	0	0	5.09e-05	0	0	0	0	0	0	0	0	0	0	0	0	0	0	0	0	0	0	0	0	0	0	0	0
Duncaniella_sp001689495	0	0	0	0	0	0	0	0	0	0	0	0	0	0	0	0	0	0	0	0	0	0	0	0	2.96e-06	0	0	0	0	0	0	0	0	0	0	0	0	0	0	0	0	0	0	0	0	0	0	0	0
Duncaniella_sp001701225	0	0	0	0	0	0	0	0	0	0	0	0	0	0	0	0	0	0	0	0	0	0	0	0	2.37e-05	0	0	0	0	0	0	0	0	0	0	0	0	0	0	0	0	0	0	0	0	0	0	0	0
Duncaniella_sp001689575	0	0	0	0	0	0	0	0	0	0	0	0	0	0	0	0	0	0	0	0	0	0	0	0	0	0	0	0	0	0	0	0	0	0	0	0	0	0	0	0	0	0	0	0	0	0	0	0	0
Duncaniella_freteri	0	0	0	0	0	0	0	0	0	0	0	0	0	0	0	0	0	0	0	0	0	0	0	0	1.56e-05	0	0	0	0	0	0	0	0	0	0	0	0	0	0	0	0	0	0	0	0	0	0	0	0
Duncaniella_muris	0	0	0	0	0	0	0	0	0	0	0	0	0	0	0	0	0	0	0	0	0	0	0	0	0.000128787	0	0	0	0	0	0	0	0	0	0	0	0	0	0	0	0	0	0	0	0	0	0	0	0
Duncaniella_sp900544535	0	0	0	0	0	0	0	0	0	0	0	0	0	0	0	0	0	0	0	0	0	0	0	0	3.34e-05	0	0	0	0	0	0	0	0	0	0	0	0	0	0	0	0	0	0	0	0	0	0	0	0
Duncaniella_dubosii	0	0	0	0	0	0	0	0	0	0	0	0	0	0	0	0	0	0	0	0	0	0	0	0	0	3.67e-07	0	5.63e-06	0	0	0	0	0	0	0	0	0	0	0	0	0	0	0	0	0	0	0	0	0
Duncaniella_sp900762315	0	0	0	0	0	0	0	0	0	0	0	0	0	0	0	0	0	0	0	0	0	0	0	0	2.1e-05	0	0	0	0	0	0	0	0	0	0	0	0	0	0	0	0	0	0	0	0	0	0	0	0
CAG-1031_sp000431215	0	0	0	0	0	0	0	0	0	0	0	0	0	0	0	0	0	0	0	0	0	0	7.62e-06	0	4e-07	0	0	0	0	0	0	0	0	0	0	0	0	0	0	0	0	0	0	0	0	0	0	0	0
CAG-1031_sp900752535	0	0	0	0	0	0	0	0	0	0	0	0	0	0	0	0	0	0	0	0	0	0	0	0	8.72e-05	0	0	0	0	0	0	0	0	0	0	0	0	0	0	0	0	0	0	0	0	0	0	0	0
Muribaculum_sp002358615	0	0	0	0	0	0	0	0	0	0	0	0	0	0	0	0	0	0	0	0	0	0	0	0	1.67e-05	0	0	0	0	0	0	0	0	0	0	0	0	0	0	0	0	0	0	0	0	0	0	0	0
Muribaculum_arabinoxylanisolvens	0	0	0	0	0	0	0	0	0	0	0	0	0	0	0	0	0	0	0	0	0	0	0	0	0	0	0	0	0	0	0	0	0	0	0	0	0	0	0	0	0	0	0	0	0	0	0	0	0
Muribaculum_sp003150235	0	0	0	0	0	0	0	0	0	0	0	0	0	0	0	0	0	0	0	0	0	0	0	0	7.42e-06	0	0	0	0	0	0	0	0	0	0	0	0	0	0	0	0	0	0	0	0	0	0	0	0
Muribaculum_sp001701195	0	0	0	0	0	0	0	0	0	0	0	0	0	0	0	0	0	0	0	0	0	0	0	0	0	0	0	0	0	0	0	0	0	0	0	0	0	0	0	0	0	0	0	0	0	0	0	0	0
Muribaculum_sp001701065	0	0	0	0	0	0	0	0	0	0	0	0	0	0	0	0	0	0	0	0	0	0	0	0	0	0	0	0	0	0	0	0	0	0	0	0	0	0	0	0	0	0	0	0	0	0	0	0	0
Muribaculum_sp002492595	0	0	0	0	0	0	0	0	0	0.000204573	0	0	0	0	0	0	0	0	0	0	0	0	0	0	6.28e-05	0	5.08e-07	0	0	0	0	0	0	0	0	0	0	0	0	0	0	0	0	0.000225684	0	0	0	0	0
Muribaculum_intestinale	0	0	0	0	0	0	0	0	0	0	0	0	0	0	0	0	0	0	0	0	0	0	0	0	2.14e-06	0	0	0	0	0	0	0	0	0	0	0	0	0	0	0	0	0	0	0	0	0	0	0	0
Muribaculum_sp002473395	0	0	0	0	0	0	0	0	0	0	0	0	0	0	0	0	0	0	0	0	0	0	0	0	0	0	0	0	0	0	0	0	0	0	0	0	0	0	0	0	0	0	0	0	0	0	0	0	0
M3_sp001689445	0	0	0	0	0	0	0	0	0	0	0	0	0	0	0	0	0	0	0	0	0	0	0	0	2.33e-06	0	0	0	0	0	0	0	0	0	0	0	0	0	0	0	0	0	0	0	0	0	0	0	0
CAG-485_sp002361235	0	0	0	0	0	0	0	0	0	0	0	0	0	0	0	0	0	0	0	0	0	0	0	0	0.000233712	0	0	0	0	0	0	0	0	0	0	0	0	0	0	0	0	0	0	0	0	0	0	0	0
CAG-485_sp900760735	0	0	0	0	0	0	0	0	0	0	0	0	0	0	0	0	0	0	0	0	0	0	0	0	5.78e-05	0	0	0	0	0	0	0	0	0	0	0	0	0	0	0	0	0	0	0	0	0	0	0	0
CAG-485_sp900554845	0	0	0	0	0	0	0	0	0	0	0	0	0	0	0	0	0	0	0	0	0	0	0	0	0	0	0	0	0	0	0	0	5.99e-06	0	0	0	0	0	0	0	0	0	0	0	0	0	0	0	0
CAG-485_sp001701295	0	0	0	0	0	0	0	0	2.65e-06	3.11e-05	0	0	0	1.41e-06	1.79e-06	8.72e-07	0.00180905	2.72e-06	1.38e-05	4.74e-06	1.27e-05	0	8.27e-06	6.07e-06	0.00731763	0	0	0	0	0	0	0	2.83e-06	0	0	0	0	0	0	0	0	2.06e-06	0	0	0	0	0	0	0
CAG-485_sp009775355	0	0	0	0	0	0	0	0	0	0	0	0	0	0	0	0	0	0	0	0	0	0	0	0	0	0	0	0	0	0	0	0	0	0	0	0	0	0	0	0	0	0	0	0	0	0	0	0	0
CAG-485_sp004553095	0	0	0	0	0	0	0	0	0	4.98e-05	0	0	0	0	0	0	0	0	0	0	0	0	0	0	3.97e-05	0	0	0	0	0	0	0	0	0	0	0	0	0	0	0	0	0	0	0	0	0	0	0	0
CAG-485_sp900760815	0	0	0	0	0	0	0	0	0	1.1e-06	0	0	0	0	0	0	0	0	0	0	0	0	0	0	0.000348799	0	0	0	0	0	0	0	0	0	0	0	0	0	0	0	0	0	0	0	0	0	0	0	0
CAG-485_sp002361155	0	0	0	0	0	0	0	0	0	0	0	0	0	0	0	0	0	0	0	0	0	0	0	0	0	0	0	0	0	0	0	0	0	0	0	0	0	0	0	0	0	0	0	0	0	0	0	0	0
CAG-485_sp002362485	0	0	0	0	0	0	0	0	0	0	0	0	0	0	0	0	0	0	0	0	0	0	0	0	1.74e-05	0	0	0	0	0	0	0	0	0	0	0	0	0	0	0	0	0	0	0	0	0	0	0	0
CAG-485_sp900549375	0	0	0	0	0	0	0	0	0	0	0	0	0	0	0	0	0	0	0	0	0	0	0	0	4.04e-05	0	0	0	0	0	0	0	0	0	0	0	0	0	0	0	0	0	0	0	0	0	0	0	0
CAG-485_sp900767075	0	0	0	0	0	0	0	0	0	0	0	0	0	0	0	0	0	0	0	0	0	0	0	0	1.66e-05	0	0	0	0	0	0	0	2.26e-06	0	0	0	0	0	0	0	0	0	0	0	0	0	0	0	0
CAG-485_sp002491945	0	0	0	0	0	0	0	0	0	0	0	0	0	0	0	0	0	0	0	0	0	0	0	0	0	0	0	0	0	0	0	0	0	0	0	0	0	0	0	0	0	0	0	0	0	0	0	0	0
CAG-485_sp002493515	0	0	0	0	0	0	0	0	0	0	0	0	0	0	0	0	0	0	0	0	0	0	0	0	4.67e-06	0	0	0	0	0	0	0	0	0	0	0	0	0	0	0	0	0	0	0	0	0	0	0	0
CAG-485_sp002493045	0	0	0	0	0	0	0	0	0	0	0	0	0	0	0	0	0	0	0	0	0	0	0	0	0	0	0	0	0	0	0	0	0	0	0	0	0	0	0	0	0	0	0	0	0	0	0	0	0
CAG-485_sp009775365	0	0	0	0	0	0	0	0	0	0	0	0	0	0	0	0	0	0	0	0	0	0	0	0	0	0	0	0	0	0	0	0	0	0	0	0	0	0	0	0	0	0	0	0	0	0	0	0	0
CAG-485_sp009775375	0	0	0	0	0	0	0	0	0	1.35e-05	0	0	0	0	0	0	0	0	0	0	0	0	0	0	1.5e-05	0	0	0	0	0	0	0	0	0	0	0	0	0	0	0	0	0	0	0	0	0	0	0	0
CAG-485_sp002361215	0	0	0	0	0	0	2.6e-05	0	0	0	0	0	0	0	0	0	0	0	0	0	0	0	0	0	0	0	0	0	0	0	0	0	0	0	0	0	0	0	0	2.1e-05	0	0	0	0	0	0	0	0	0
CAG-485_sp900761855	0	0	0	0	0	0	0	0	0	0	0	0	0	0	1.21e-06	1.29e-06	0	0	0	0	0	0	0	0	2.89e-05	0	0	0	0	0	0	0	0	0	0	0	0	0	0	0	0	0	0	0	0	0	0	0	0
CAG-485_sp002491165	0	0	0	0	0	0	0	0	0	0	0	0	0	0	0	0	0	0	0	0	0	0	0	0	0	0	0	0	0	0	0	0	0	0	0	0	0	0	0	0	0	0	0	0	0	0	0	0	0
CAG-485_sp000437495	0	0	0	0	0	0	0	0	0	0	0	0	0	0	0	0	2.36e-05	0	0	0	0	0	0	0	0.000487879	0	0	0	0	0	0	0	0	0	0	0	0	0	0	0	0	0	0	0	0	0	0	0	0
CAG-485_sp900541835	0	0	0	0	0	0	0	0	0	0.000134849	0	0	0	0	0	0	0	0	4.36e-05	2.28e-05	6.28e-05	0	4.31e-05	3.08e-05	0.042149	0	0	0	0	0	0	0	0	0	0	0	0	0	0	0	0	1.02e-05	0	0	0	0	0	0	0
CAG-485_sp900547755	0	0	0	0	0	0	0	0	0	0	0	0	0	0	0	0	0	0	0	0	0	0	0	0	0	0	0	0	0	0	0	0	0	0	0	0	0	0	0	0	0	0	0	0	0	0	0	0	0
CAG-485_sp003979075	0	0	0	0	0	0	0	0	0	0	0	0	0	0	0	0	0	0	0	0	0	0	0	0	0	0	0	0	0	0	0	0	0	0	0	0	0	0	0	0	0	0	0	0	0	0	0	0	0
Sodaliphilus_sp004557565	0	2.02e-05	0	0	0	9.85e-07	0	0	0	1.39e-05	0	0	0	9.16e-06	7.57e-06	0	3.79e-06	7.18e-06	0	0	0	0	0	0	9.14e-06	0	0	0	1.84e-06	0	0	0	3.07e-06	0	2.18e-05	0	0	0	0	0	0	0	0	1.01e-05	0	0	1.53e-05	0	0
SFTJ01_sp004563195	0	0	0	0	0	0	0	0	0	0	0	0	0	0	0	0	0	0	0	0	0	0	0	0	0	0	0	0	0	0	0	0	0	0	0	0	0	0	0	0	0	0	0	0	0	0	0	0	0
CAG-279_sp000437795	0.0228824	4.48e-05	6.6e-05	4.13e-05	3.14e-05	0.0255692	5.14e-05	0	5.31e-05	0.0169807	0	1.57e-05	0.0065195	0.0153081	7.95e-05	3.04e-05	4.44e-05	6.25e-05	0	0	0	3.33e-05	0	0	3.71e-05	1.49e-06	1.79e-06	2.1e-06	3.76e-06	0.00216777	1.55e-06	2.74e-06	1.01e-05	0.0262974	1.12e-05	2.81e-06	0	0	0.0256166	0	0	2.19e-06	0	0.0176398	3.27e-06	0.00676439	0.0169173	3.56e-05	1.84e-06
CAG-279_sp004561555	0	0	0	0	0	0	0	0	0	0	0	0	0	3.37e-05	0	0	0	0	0	0	0	0	0	0	0	0	0	0	0	0	0	0	0	0	0	0	0	0	0	0	0	0	0	0	0	0	4.03e-05	0	0
CAG-279_sp900556245	0	0	0	0	0	0	6.92e-06	0	0	0	0	0	0	0	0	0	0	0	0	0	0	0	0	0	0	0	0	0	0	0	0	0	0	0	0	0	0	0	0	1.35e-05	0	0	0	0	0	0	0	0	0
CAG-279_sp900544305	0	0	0	0	0	0	0	0	3.91e-06	2.62e-06	0	0.000305435	4.41e-06	1.98e-05	3.13e-06	1.75e-06	0.00247059	6.08e-06	5.29e-06	0	8.95e-07	0	0	0	0	0	0	0	0	0	0	0	0	0	0	0	0	0	0	0	0	0	0	0	0.000276755	0	0	0	0
CAG-279_sp900548875	0	0	0	0	0	2.06e-05	0	0	0	0	3.53e-06	1.43e-05	0	1.58e-05	1.51e-06	4.83e-05	7.05e-05	0	0	0	0	0	7.8e-06	1.59e-05	0	1.57e-05	0	0	0	0	0	0	0	0	0	0	0	0	2.34e-05	0	0	0	0	0	1.68e-05	0	0	0	3.71e-05
CAG-279_sp900541935	0	0	0	0	0	0	0	0	0	0	1.18e-05	0	0	5.32e-05	0	0	0	0	0	0	0	0	0	0	0	0	0	0	0	0	0	0	0	0	0	0	0	0	0	0	0	0	0	0	0	0	0.00124081	0	0
CAG-279_sp900550025	4.07e-06	4.43e-05	0	1.73e-05	0	3.9e-05	0	0	0	7.54e-06	1.66e-06	0	3.88e-05	2.24e-05	6.54e-05	8.45e-06	5.13e-06	3.44e-06	0	0	0	0	7.24e-07	0	3.37e-05	0	0	0	0	0	0	0	2.05e-05	0	0.00010375	0	2.72e-05	0	2.67e-05	0	0	0	5e-06	1.97e-05	0	1.18e-05	0	0.000196155	1.31e-05
Barnesiella_sp002159975	0	0	0	0	0	0	0	0	0	0	2.96e-06	0	0	0	0	0	0	0	0	0	0	0	0	0	0	0	0	0	0	0	0	0	0.000971413	0	0	0	0	0	0	0	0	0	0	0	0	0	0	0	0
Barnesiella_sp002161555	0	0	0	0	0	0	0	0	0	0	0	0	0	0	0	0	0	0	0	0	0	0	0	0	0	0	0	0	0	0	0	0	6.55e-06	0	0	0	0	0	0	0	0	0	0	0	0	0	0	0	0
Barnesiella_viscericola	0	0	0	0	0	0	0	0	0	0	0	0	0	0	1.16e-06	3.15e-07	0	0	0	0	0	0	0	0	0	0	0	0	0	0	0	0	1.07e-05	0	0	0	0	0	0	0	0	0	0	0	0	0	0	0	0
Barnesiella_intestinihominis	1.98e-05	0.00292423	5.21e-06	3.97e-06	6.16e-06	5.11e-06	1.47e-05	0	1.57e-05	0.000678167	0.00465177	4.12e-05	2.98e-05	6.91e-06	0.00143983	4.66e-06	0.000302436	6.24e-06	9.27e-06	9.99e-05	1.01e-05	0	0.00257357	8.26e-06	0.00426034	5.42e-06	6.81e-06	1.12e-05	0.0173846	8.7e-06	0.000950994	3.18e-05	0	1.67e-05	0.00233017	0	0	0	0	0	0	0	0.00371848	0.00055117	3.81e-05	2.62e-05	0	0.00151181	6.65e-06
Barnesiella_sp900538555	0	0	0	0	0	0	0	0	0	0	0	0	0	0	0	0	6.13e-06	0	0	0	0	0	0	0	0	0	0	0	0	0	0	0	0	0	0	0	0	0	0	0	0	0	0	0	0	0	0	0	0
Barnesiella_sp003150885	0	0	0	0	0	0	0	0	0	0	0	0	0	0	0	0	0	0	0	0	0	0	0	0	0	0	0	0	0	0	0	0	0	0	0	0	0	0	0	0	0	0	0	0	0	0	0	0	0
Coprobacter_fastidiosus	0	0	0	0	0	0	0	0	6e-06	7.27e-05	0	0	6.41e-06	0.00343113	0.000265308	2.21e-05	7.52e-06	2.85e-05	5.67e-06	3.02e-05	1.56e-05	0	4.98e-06	0.00078832	0.00444594	0	0	0	1.75e-05	0	1.43e-05	0	1.26e-05	0	0	0	0	0	0	0	0	0	0	0	0	0	0.00293005	0.000163976	0
Coprobacter_sp900555475	0	2.75e-06	0	1.51e-05	3.15e-05	1.44e-05	3.46e-06	0	0	0.000336088	0	0	0.000126473	1.02e-05	0.000272007	0.000349296	8.73e-05	0.000320222	0	0	0	0	0	0	3.18e-05	0	0	0	1.82e-05	0	0	0	5.21e-05	0	0	0	7.63e-06	2.8e-05	1.03e-05	0	0	0	0	5.91e-05	0	0	0	7.66e-05	4.46e-05
Coprobacter_sp900545915	0	0	0	0	0	0	0	0	0	0	0	0	0	3.18e-05	0	0	0	0	0	0	0	0	0	7.42e-06	4.03e-05	0	0	0	0	0	0	0	0	0	0	0	0	0	0	0	0	0	0	0	0	0	1.92e-05	0	0
Coprobacter_secundus	1.16e-05	8.11e-05	0	0	0	0	0	0	0	7.85e-06	0	0	0	0	8.25e-06	0	2.06e-05	0	0	0	0	0	0	8.96e-05	4.53e-06	0	0	0	0	0	0	0	0.000238897	1.23e-05	7.89e-05	0	0	0	0	0	0	0	0	4.1e-06	0	0	0	0	0
UBA11471_sp000434215	0	1.91e-05	0	0	0	0	0	0	0	0	0	0	0	0	0	0	0	0	0	0	0	0	0	0	0	0	0	0	0	0	0	0	0	0	1.72e-05	0	0	0	0	0	0	0	0	0	0	0	0	0	0
Fermentimonas_caenicola	0	0	0	0	0	0	0	0	0	0	0	0	0	0	0	0	0	0	0	0	0	0	0	0	0	0	0	0	0	0	0	0	0	0	0	0	0	0	0	0	0	0	0	0	0	0	0	0	0
Fermentimonas_sp002398875	0	0	5.84e-05	0	0	0	0	0	0	0	0	0	0	0	0	0	0	0	0	0	0	0	0	0	0	0	0	0	0	0	0	0	0	0	0	0	0	0	0	0	0	0	0	0	0	0	0	0	0
UBA5508_sp002409745	0	0	0	0	0	0	0	0	0	0	3.58e-05	0	0	0	0	0	0	0	0	0	0	0	1.31e-05	0	0	0	0	0	0	0	0	0	0	0	0	0	0	0	0	0	0	0	0	0	0	0	0	0	0
UBA4179_sp002381125	0	0	0	0	0	0	0	0	0	0	0	0	0	0	0	0	0	0	0	0	0	0	0	0	0	0	0	0	0	0	0	0	0	0	0	0	0	0	0	0	0	0	0	0	0	0	0	0	0
UBA4179_sp002849245	0	0	0	0	0	0	0	0	0	0	0	0	0	0	0	0	0	0	0	0	0	0	0	0	0	0	0	0	0	0	0	0	0	0	0	0	0	0	0	0	0	0	0	0	0	0	0	0	0
Dysgonomonas_sp900079735	0	0	0	0	0	0	0	0	0	0	0	0	0	0	0	0	0	0	0	0	0	0	0	0	0	0	0	2.86e-05	0	0	0	0	0	0	0	0	0	0	0	0	0	0	0	0	0	0	0	0	0
Dysgonomonas_sp900079725	0	0	0	0	0	0	0	0	0	0	0	0	0	0	0	0	0	0	0	0	0	0	0	0	0	0	0	0	0	0	0	0	0	0	0	0	0	0	0	0	0	0	0	0	0	0	0	0	0
Dysgonomonas_sp010501075	0	0	0	0	0	0	0	0	0	0	0	0	0	0	0	0	0	0	0	0	0	0	0	0	0	0	0	0	0	0	0	0	0	0	0	0	0	0	0	0	0	0	0	0	0	0	0	0	0
Dysgonomonas_alginatilytica	0	0	0	0	0	0	0	0	0	0	0	0	0	0	0	0	0	0	0	0	0	0	0	0	0	0	0	0	0	0	0	0	0	0	0	0	0	0	0	0	0	0	0	0	0	0	0	0	0
Dysgonomonas_capnocytophagoides	0	0	0	0	0	0	0	0	0	0	0	0	0	0	0	0	0	0	0	0	0	0	0	0	0	0	0	0	0	0	0	0	0	0	0	0	0	0	0	0	0	0	0	0	0	0	0	0	0
Dysgonomonas_sp010501095	0	0	0	0	0	0	0	0	0	0	0	0	0	0	0	0	0	0	0	0	0	0	0	0	0	0	0	0	0	0	0	0	0	0	0	0	0	0	0	0	0	0	0	0	0	0	0	0	0
Parabacteroides_merdae	0.00497793	0.00278458	0.00215398	0.0122917	0.00764519	0.00490592	4e-05	0.000474245	0.00276335	0.0104556	0.00724409	0.00264953	0.00131618	0.000965741	0.00733372	0.00311331	0.0039636	0.00496164	0.0112936	1.34e-05	7.64e-05	0.0135407	0.00652997	0.0120502	0.00786138	1.32e-05	2.33e-06	7.97e-06	0.00141083	0.000221038	0.00158512	5.51e-05	0.000598089	0.00550692	0.00301112	0.00273547	0.0113539	0.00771932	0.0050184	1.37e-05	0.000530351	0.00282426	0.0072514	0.0107963	0.00248775	0.00134296	0.000918649	0.0110089	0.00350918
Parabacteroides_johnsonii	1.48e-05	0	2.21e-06	1.31e-05	5.05e-06	4.41e-05	2.33e-05	4.75e-07	1.24e-05	1.71e-06	0	0	0	8.43e-06	1.05e-06	8.09e-06	0	3.17e-05	1.61e-05	0	0	6.09e-05	1.4e-05	1.29e-05	7.55e-06	2.62e-06	1.72e-05	3.41e-06	2.03e-06	2.56e-06	2.26e-06	0.00213369	0	1.56e-05	0	0	0	7.17e-06	6.23e-05	3.27e-06	0	6.16e-06	0	0	0	0	5.78e-07	0	0
Parabacteroides_massiliensis	0	0	0	0	0	1.51e-05	0	0	9.94e-06	0	0	0	0	0	0	1.27e-06	2.18e-06	0	7e-06	0	0	0	0	1.83e-05	6.81e-05	0	0	0	0	0	0	0	0	0	0	0	0	0	1.12e-05	0	0	1.37e-05	0	0	0	0	0	0	0
Parabacteroides_sp900760525	0	0	0	0	0	0	0	0	0	0	0	0	0	0	0	0	0	0	0	0	0	0	4.68e-07	0	0	0	0	0	0	0	1.11e-06	0	0	0	0	0	0	0	0	0	0	0	0	0	0	0	0	0	0
Parabacteroides_sp014287585	1.52e-06	0	0	6.09e-06	4.7e-06	0	0	0	0	0	0	0	0	0	3.57e-06	0	0	6.22e-06	1.72e-05	0	0	4.57e-05	0	3.89e-06	0	0	0	0	0	0	0	0	0.00433554	0	0	0	0	0	0	0	0	0	0	0	0	0	0	0	0
Parabacteroides_acidifaciens	6.94e-06	0.000304049	4.8e-06	4e-06	2.15e-06	0.000171635	0.00304719	0	1.12e-06	2.72e-05	0	2.27e-05	3.48e-06	1.98e-06	1.44e-05	0.000239039	8.07e-05	3.02e-05	7.16e-06	2.72e-06	6.02e-06	0	3.32e-05	2.97e-06	0.00362556	0.00180381	2.05e-05	0.00199946	3.26e-05	4.93e-06	1.53e-05	6.99e-05	9.65e-05	4.02e-06	0.000215218	0	0	1.09e-06	9.74e-05	0.00333164	0	0	0	1.09e-05	1.81e-05	3.96e-06	0	2.17e-05	0.000254169
Parabacteroides_sp900552465	0	0	0	0	0	0	0	0	0	0	0	0	0	0	3.77e-06	1.75e-05	7.49e-07	0	0	0	0	0	0	0	9.24e-06	3.14e-05	2.14e-05	1.42e-05	0	0	0	4.14e-06	0	0	0	0	0	0	0	0	0	0	0	0	0	0	0	0	2.02e-05
Parabacteroides_sp003473295	0	0	0	0	0	0	0	0	0	2.29e-05	0	0	0	0	0	0	0	0	7.88e-06	3.48e-06	9.46e-06	0	7.35e-06	5.2e-06	0.00702043	0	0	0	0	0	0	0	0	0	0	0	0	0	0	0	0	0	0	0	0	0	0	0	0
Parabacteroides_sp900541965	0	0	0	7.15e-06	0	0	0	0	0	0	0	0	0	0	0	0	0	0	0	0	0	0	0	0	0	0	3.5e-05	0	0	0	0	0	0	0	0	0	0	0	0	0	0	0	0	0	0	0	0	0	0
Parabacteroides_timonensis	0	5.91e-06	0	0	0	1.9e-05	3.02e-05	0	0	1.97e-06	0	0	0	5.9e-06	2.18e-06	1.64e-06	2e-06	5.52e-07	2.71e-05	2.92e-06	0	0	0	1.2e-06	3.51e-06	2.29e-06	1.1e-06	3.17e-05	0	0	0	9.32e-05	5.17e-05	0	6.86e-06	0	0	0	2.1e-05	3.26e-05	0	0	0	0	0	0	9.42e-06	3.88e-06	1.62e-06
Parabacteroides_sp900540715	0	0	0	0	0	0	3.76e-06	0	0	0	0	0	0	2.46e-06	0	0	0	0	6.93e-06	0	0	0	0	0	0	7.08e-07	0	0	0	0	0	0	1.26e-05	0	0	0	0	0	0	4.18e-06	0	0	0	0	0	0	3.11e-06	0	0
Parabacteroides_gordonii	0	9.37e-07	0	0	2.23e-06	4.27e-06	6.63e-07	0	6.14e-07	4.27e-06	0	0	0	3.46e-06	1.86e-05	0.000105565	6.89e-05	2.51e-05	3.79e-06	3.2e-07	8.73e-05	3.27e-05	2e-06	6.18e-07	0.00060409	8.29e-06	0.0184295	5.89e-05	1.9e-05	1.92e-05	8.75e-06	0.0002009	4.44e-05	0	1.46e-06	0	0	4.36e-06	4.01e-06	0	0	0	0	2.73e-06	0	0	7.59e-06	3.23e-05	0.000125085
Parabacteroides_sp003480915	0	0	0	4.9e-07	0	0	0.000386818	0	0	8.16e-07	0	0	0	6.69e-07	1.35e-05	3.44e-06	0.000210594	0	2.14e-05	0	0	0	0	2.41e-06	0	2.95e-06	9.06e-07	0	0	0	0	0	0.000113948	0	0	0	0	0	0	0.000425652	0	0	0	0	0	0	0	2.33e-05	5.54e-06
Parabacteroides_faecis	2.59e-06	9.53e-06	2.2e-05	1.08e-06	8.38e-07	2.04e-06	0.00130278	0	0	4.59e-07	2.21e-05	0	0	3.84e-05	3.35e-06	0.000112587	3.37e-05	1.28e-05	0.00614674	1.81e-06	4.28e-06	0	4.67e-06	2.32e-06	5.61e-06	0.000181665	0.0386805	3e-05	3.44e-05	2.75e-05	2.65e-05	3.42e-05	0.00470199	0	7.74e-06	0	0	0	0	0.00143478	0	0	1.94e-05	0	0	2.33e-06	2.58e-05	0	0.000123031
Parabacteroides_goldsteinii	8.87e-06	2.02e-05	0	6.01e-07	0	0.000283308	1.73e-06	0	2.65e-05	0.00175795	0	3.76e-06	5.85e-06	0.000101527	0.000392494	0.00391159	1.46e-05	0.000157932	0.000258662	5.17e-06	1.75e-06	0.000974313	4.13e-05	7.45e-05	0.000235976	5.54e-06	2.37e-05	0.000391558	5.36e-06	1.37e-05	3.44e-06	0.000656924	0.000791344	8.68e-06	2.08e-05	0	0	0	0.000283801	0	0	0	0	0.00187982	3.96e-06	6.76e-06	8.45e-05	0.000503879	0.00454889
Parabacteroides_chinchillae	0	0	0	0	0	0	0	0	0	0	0	4.77e-06	4.13e-06	0	0.0002417	1.84e-05	0	0	0	0	0	0	3.39e-05	0	5.81e-06	0	3.18e-05	0	0	0	0	1.34e-05	0	0	0	0	0	0	0	0	0	0	0	0	2.98e-06	6.58e-06	0	0	5.18e-05
Parabacteroides_bouchesdurhonensis	3.93e-06	0	0	0	0	0	0	0	0	9.71e-07	0	0	0	3.15e-06	8.84e-05	0.0001677	0	2.08e-06	0	0	0	0	1.17e-06	0.000130083	0	0	0	8.21e-06	0	0	0	0	0	3.7e-06	0	0	0	0	0	0	0	0	0	0	0	0	0	2.86e-05	0.000177342
Parabacteroides_sp000436495	0	0	0	0	0	1.06e-05	0	0	3.88e-06	4.08e-05	0	0	0	2.41e-06	9.85e-06	1.13e-06	0.0023131	2.02e-05	5.91e-06	0	0	0	1.28e-05	3.47e-05	6.11e-05	1.29e-05	0	0	0	0	0	2.87e-06	0	0	0	0	0	0	1.14e-05	0	0	0	0	5.39e-05	0	0	0	0	0
Parabacteroides_sp900548175	0	0	0	0	0	0	0	0	4e-05	0	0	0	0	0	0	0	7.87e-05	0	0	0	0	0	3.1e-05	6.04e-06	7.19e-06	0	0	0	0	0	0	0	0	0	0	0	0	0	0	0	0	0	1.2e-05	0	0	0	0	0	0
Parabacteroides_sp900549585	0	0	0	0	0	0	0	0	0	0	5.42e-06	0	1.91e-05	1.52e-05	0	0	1.08e-05	0	0	0	0	0	0	0	0	0	0	0	0	0	0	0	0	0	0	0	0	0	0	0	0	0	6.14e-06	0	0	0	0	0	0
Parabacteroides_sp004562445	0	0	0	0	0	0	0.000295897	0	0	0	0	0	0	0	2.67e-06	1.84e-05	6.77e-06	0	0	0	0	0	0	0	0	2.75e-05	0	0	0	0	0	0	7.71e-06	0	0	0	0	0	0	0	0	0	0	0	0	0	0	0	0
Parabacteroides_distasonis	0.00108932	0.00151708	0.00107718	0.00230954	0.00170115	0.00340461	0.00393469	0.000257806	0.00259744	0.00414244	0.00154028	0.000573888	0.000902989	0.00261843	0.0315973	0.00537151	0.00282126	0.00165621	0.000309391	0.00407428	0.0359722	0.00893405	0.00804564	0.00629229	0.0148201	0.00629902	0.0232209	0.00886451	0.000383533	4.84e-05	0.000458182	0.00881799	0.00920338	0.00131693	0.00160909	0.00139675	0.00213437	0.00187093	0.0036023	0.00439726	0.000244663	0.0031866	0.00133654	0.00426704	0.000540247	0.000990481	0.00261132	0.0432472	0.00605147
Parabacteroides_distasonis_A	0	0	0	0	0	0	0	0	0	4.72e-06	0	0	0	0	2.17e-05	1.66e-06	0	0	0	0	5.62e-05	0	5.61e-06	9.6e-05	0	0	3.82e-05	6.06e-05	0	0	0	0	0	0	0	0	0	0	0	0	0	0	0	0	0	0	0	4.56e-05	0
Parabacteroides_sp011038785	4.63e-05	0	0	0	0	0	0	0	0	0	0	0	0	0	0	0	0	0	0.000156554	0	0	0	0	0	4.65e-05	0	3.34e-05	1.39e-05	0	0	0	0	0	3.23e-05	0	0	0	0	0	0	0	0	0	0	0	0	0	0	0
Barb7_sp010500925	0	0	0	0	0	0	0	0	0	0	0	0	0	0	0	0	0	0	0	0	0	0	0	0	0	0	0	0	0	0	0	0	0	0	0	0	0	0	0	0	0	0	0	0	0	0	0	0	0
Tannerella_forsythia	0	0	0	0	0	0	0	0	0	0	0	0	0	0	0	0	0	0	0	0	0	0	0	0	0	0	0	0	0	0	0	0	0	0	0	0	0	0	0	0	0	0	0	0	0	0	0	0	0
Tannerella_forsythia_A	0	0	0	0	0	0	0	0	0	0	0	0	0	0	0	0	0	0	0	0	0	0	0	0	0	0	0	0	0	0	0	0	0	0	0	0	0	0	0	0	0	0	0	0	0	0	0	0	0
Tannerella_sp003033925	0	0	0	0	0	0	0	0	0	0	0	0	0	0	0	0	0	0	0	0	0	0	0	0	0	0	0	0	0	0	0	0	0	0	0	0	0	0	0	0	0	0	0	0	0	0	0	0	0
Marseille-P3160_sp900162725	0	0	0	0	0	0	0	0	0	0	0	0	0	0	0	0	0	0	0	0	0	0	0	0	0	0	0	0	0	0	0	0	0	0	0	0	0	0	0	0	0	0	0	0	0	0	0	0	0
Macellibacteroides_fermentans	0	0	0	0	0	0	0	0	0	0	0	0	0	0	0	0	0	0	0	0	0	0	0	0	0	0	0	0	0	0	0	0	0	0	0	0	0	0	0	0	0	0	0	0	0	0	0	0	0
Porphyromonas_sp900539765	1.63e-06	0	0	0	0	0	0	0	0	0	0	0	0	0	4.89e-06	0	0	0	0	0	0	0	0	0	0	0	0	0	0	0	0	0	0	0	0	0	0	0	0	0	0	0	0	0	0	0	0	1.21e-05	0
Porphyromonas_sp900546675	0	0	0	0	0	0	0	0	0	0	0	0	0	0	7.92e-06	0	1.28e-06	0	0	0	0	0	0	0	0	0	0	0	0	0	0	0	0	0	0	0	0	0	0	0	0	0	0	0	0	0	0	1.13e-05	0
Porphyromonas_asaccharolytica	3.27e-06	0	0	0	0	0	0	0	0	0	0	0	0	0	8.79e-06	0	0	0	0	0	0	0	0	0	0	0	0	0	0	0	0	0	4.13e-06	4.56e-06	0	0	0	0	0	0	0	0	0	0	0	0	0	2.73e-05	0
Porphyromonas_sp900548415	1.85e-06	0	0	2.68e-06	0	0	0	0	0	0	0	0	0	9.67e-07	0.000108538	7.09e-06	2.14e-06	0	0	0	0	0	0	0	0	0	0	0	0	0	0	0	2.13e-06	0	0	0	3.37e-06	0	0	0	0	0	0	0	0	0	0	0.000252712	1.12e-05
Porphyromonas_sp900538385	3.04e-05	0	0	3.95e-06	0	0	0	0	0	0	0	0	0	0	5.43e-05	0	2.79e-05	0	0	0	0	0	0	0	0	0	0	0	0	0	3.63e-06	0	2.4e-06	3.36e-05	0	0	6.21e-06	0	0	0	0	0	0	0	0	0	0	0.00013691	0
Porphyromonas_uenonis_A	2.15e-06	0	0	8.99e-07	0	0	0	0	0	0	0	0	0	0	2.92e-06	2.25e-06	0	0	0	0	0	0	0	0	0	0	0	0	0	0	0	0	1.51e-05	0	0	0	0	0	0	0	0	0	0	0	0	0	0	0	0
Porphyromonas_uenonis	3.91e-05	0	0	1.63e-06	0	0	0	0	0	0	0	0	0	1.09e-06	9.26e-06	1.31e-05	3.82e-06	0	0	0	0	0	0	0	0	0	0	0	0	0	0	0	5.87e-05	4.25e-05	0	0	0	0	0	0	0	0	0	0	0	0	0	1.8e-05	1.34e-05
Porphyromonas_sp900539155	2.06e-06	0	0	0	0	0	0	0	0	0	0	0	0	0	6.11e-06	0	1.5e-06	0	0	0	0	0	0	0	0	0	0	0	0	0	0	0	0	0	0	0	0	0	0	0	0	0	0	0	0	0	0	1.38e-05	0
Porphyromonas_gingivicanis	0	0	0	0	0	0	0	0	0	0	0	0	0	0	0	0	0	0	0	0	0	0	0	0	0	0	0	0	0	0	0	0	0	0	0	0	0	0	0	0	0	0	0	0	0	0	0	0	0
Porphyromonas_endodontalis	0	0	0	0	0	0	0	0	0	0	0	0	0	0	0	0	0	0	0	0	0	0	0	0	0	9.4e-06	0	0	0	0	0	0	0	0	0	0	0	0	0	0	0	0	0	0	0	0	0	0	0
Porphyromonas_sp001552775	0	0	0	0	0	0	0	0	0	0	0	0	0	1.82e-06	0.000158762	1.06e-06	0	0	0	0	0	0	0	0	0	0	0	0	0	0	0	0	0	0	0	0	0	0	0	0	0	0	0	0	0	0	0	0.0001424	0
Porphyromonas_sp000467855	0	0	0	0	0	0	0	0	0	0	0	0	0	0	0	0	0	0	0	0	0	0	0	0	0	0	0	0	0	0	0	0	0	0	0	0	0	0	0	0	0	0	0	0	0	0	0	0	0
Porphyromonas_pasteri	0	0	0	0	0	0	0	0	0	0	0	0	0	0	0	0	0	0	0	0	0	0	0	0	0	0	2.12e-06	0	0	0	0	0	0	0	0	0	0	0	0	0	0	0	0	0	0	0	0	0	0
Porphyromonas_catoniae	0	0	0	0	0	0	0	0	0	0	0	0	0	0	0	0	0	0	0	0	0	0	0	0	0	0	0	0	0	0	0	0	0	0	0	0	0	0	0	0	0	0	0	0	0	0	0	0	0
Porphyromonas_sp000768875	0	0	0	0	0	0	0	0	0	0	0	0	0	0	0	0	0	0	0	0	0	0	0	0	0	0	0	0	0	0	0	0	0	0	0	0	0	0	0	0	0	0	0	0	0	0	0	0	0
Porphyromonas_gingivalis	0	0	0	0	0	0	0	0	0	0	0	0	0	0	1.34e-06	0	0	0	0	0	0	0	0	0	0	0	0	0	0	0	0	0	0	0	0	0	0	0	0	0	0	0	0	0	0	0	0	0	0
Porphyromonas_gulae	0	0	0	0	0	0	0	0	0	0	0	0	0	0	0	0	0	0	0	0	0	0	0	0	0	0	0	0	0	0	0	0	0	0	0	0	0	0	0	0	0	0	0	0	0	0	0	0	0
Porphyromonas_A_sp001808555	3.7e-05	0	0	0	0	0	0	0	0	0	0	0	0	2.32e-06	5.58e-06	3.16e-06	1.83e-06	0	0	0	0	0	1.26e-06	0	0	0	0	0	0	0	0	0	7.51e-06	5.2e-05	0	0	0	0	0	0	0	0	0	0	0	0	0	1.41e-05	0
Porphyromonas_A_sp900541275	7.15e-06	0	0	0	0	0	0	0	0	0	0	0	0	0	4.09e-06	3.66e-06	0	0	0	0	0	0	0	0	0	0	0	0	0	0	0	0	8.85e-06	7.04e-06	0	0	0	0	0	0	0	0	0	0	0	0	0	1.45e-05	5.88e-06
[truncated: 3,673 more rows]
[truncated: 176 more columns]

## Sheet: s9_corss-method comparison stat
Table S9: Cross-method comparison statistics
	2bRAD vs WMS (species level)				16S vs WMS (speces level)				16S vs MWS (genus level)
	R squared	p value	L2 distance	Bray Curtis Dissimilarity	R squared	p value	L2 distance	Bray Curtis Dissimilarity	R squared	p value	L2 distance	Bray Curtis Dissimilarity
MST.01	0.982774	0.0017173	0.0338742	0.0646648	0.444316	0.0017173	0.383115	0.748328	0.677308	0.0129679	0.246335	0.425157
MST.02	0.984069	0.00173235	0.0250502	0.0539907	0.200535	0.00173235	0.20993	0.664974	0.530721	0.0211743	0.254768	0.439377
MST.100	0.926464	0.00304603	0.0830028	0.144511	0.01945	0.00304603	0.456643	0.781934	0.528502	0.0209562	0.240744	0.413089
MST.101	0.977615	0.00183589	0.0382687	0.100684	0.190454	0.00183589	0.408786	0.782324	0.4767	0.0209522	0.250807	0.487448
MST.122	0.953253	0.00289643	0.0336663	0.105585	0.00636764	0.00289643	0.283125	0.843083	0.675379	0.017156	0.186646	0.364288
MST.123	0.87516	0.00548051	0.0883897	0.167737	0.0424734	0.00548051	0.276191	0.821232	0.321139	0.024872	0.240259	0.520194
MST.126	0.924356	0.0036709	0.105951	0.109585	7.66701e-05	0.0036709	0.638601	0.916327	0.610127	0.0202977	0.20151	0.416063
MST.130	0.987386	0.00145606	0.0190504	0.0708603	0.00313238	0.00145606	0.340544	0.871012	0.815212	0.0118968	0.188617	0.326259
MST.136	0.930659	0.00347462	0.050959	0.108551	0.0619933	0.00347462	0.246854	0.827431	0.899823	0.00823032	0.176314	0.346595
MST.139	0.951527	0.00264018	0.0922482	0.203661	0.76336	0.00264018	0.174794	0.624529	0.522251	0.0312637	0.233051	0.468879
MST.141	0.94041	0.00348944	0.0355587	0.0856111	0.0523519	0.00348944	0.197563	0.785599	0.089192	0.0380561	0.445507	0.565769
MST.142	0.976401	0.00187384	0.0273802	0.0703131	0.0117571	0.00187384	0.275335	0.854886	0.498908	0.0196256	0.180205	0.505791
MST.143	0.982717	0.00171421	0.0207787	0.0728416	0.10156	0.00171421	0.233622	0.787529	0.0239348	0.037619	0.624925	0.710071
MST.145	0.999013	0.000413933	0.0111019	0.0249239	0.290147	0.000413933	0.323643	0.627934	0.268716	0.0211885	0.240299	0.522146
MST.146	0.998153	0.000589053	0.0179517	0.0324877	0.0847052	0.000589054	0.385824	0.753134	0.313731	0.0383042	0.251642	0.569603
MST.151	0.921681	0.00352289	0.0670407	0.117228	0.32211	0.00352289	0.23353	0.648412	0.839124	0.0169345	0.161166	0.443458
MST.154	0.992065	0.00113294	0.02063	0.0416929	0.147869	0.00113294	0.228635	0.71801	0.419343	0.0259898	0.171273	0.438584
MST.155	0.972159	0.00266123	0.079603	0.133989	0.0764	0.00266123	0.436851	0.699461	0.514527	0.0167313	0.230825	0.475253
MST.156	0.991107	0.00127283	0.0216176	0.0488756	0.0441599	0.00127283	0.360311	0.783976	0.397642	0.0186217	0.234056	0.536827
MST.158	0.988138	0.00141292	0.0197983	0.0621743	0.0812468	0.00141292	0.24129	0.752429	0.52984	0.0331177	0.323807	0.466848
MST.162	0.99152	0.00123447	0.0181001	0.0477368	0.0541681	0.00123447	0.315724	0.759627	0.34423	0.0353765	0.314029	0.43016
MST.165	0.99741	0.000680639	0.0138536	0.0324793	0.207162	0.000680639	0.27624	0.734258	0.532836	0.0242951	0.234901	0.401548
MST.168	0.888033	0.0034477	0.0852872	0.208676	0.0312973	0.0034477	0.27714	0.820546	0.779043	0.017242	0.149174	0.345392
MST.169	0.793919	0.0080917	0.121829	0.223391	0.0311206	0.0080917	0.338886	0.791983	0.167385	0.0291188	0.418149	0.558126
MST.177	0.99651	0.000786244	0.0234007	0.0335517	0.00191867	0.000786244	0.60803	0.874501	0.644234	0.0182906	0.201332	0.351469
MST.186	0.92273	0.00368563	0.0555193	0.146002	0.00800474	0.00368563	0.348754	0.826354	0.58767	0.0208422	0.184804	0.4564
MST.19	0.957518	0.0024508	0.0642218	0.0950628	0.00132078	0.0024508	0.357424	0.915978	0.681896	0.0151271	0.185505	0.39799
MST.196	0.998058	0.000560807	0.0195492	0.0383179	0.672033	0.000560807	0.198971	0.553281	0.633088	0.0341461	0.327084	0.488917
MST.205	0.998416	0.0005524	0.0284127	0.0711017	3.91219e-06	0.0005524	0.788641	0.937401	0.724771	0.0127293	0.190988	0.40968
MST.27	0.99026	0.00138538	0.0272584	0.0587204	0.421238	0.00138538	0.253992	0.645596	0.2758	0.02312	0.314644	0.496636
MST.31	0.980819	0.00184536	0.0340772	0.0712986	0.360722	0.00184536	0.222653	0.692386	0.929545	0.0116911	0.180699	0.287901
MST.38	0.864676	0.00464456	0.0667683	0.150459	0.118596	0.00464456	0.206544	0.737424	0.281235	0.023002	0.264074	0.478128
MST.53	0.973609	0.00210363	0.0340563	0.0892623	0.0289719	0.00210363	0.300936	0.80959	0.716294	0.022317	0.218059	0.379231

## Sheet: s10_significant variables
Table S10: Feature table of significant clinical variables
host	ID	abortionNo	deliveryWay	education	IL_1b_quantile	pregnancyNo	missedAbortion	cornsBeans
T2-01	T220200818003	3	vaginal	university or higher	2	5	NA	Almost everyday
T2-02	T220201021001	0	cesarean	university or higher	3	1	0	Almost everyday
T2-19	T220201106002	0	vaginal	middle school	2	3	0	Almost everyday
T2-31	T220201111003	0	vaginal	high school	2	3	0	Almost everyday
T2-27	T220201112002	0	vaginal	university or higher	1	2	0	Almost everyday
T2-29	T220201113001	1	cesarean	university or higher	3	4	0	Almost everyday
T2-38	T220201120005	0	cesarean	high school	1	1	0	Almost everyday
T2-53	T220201203002	3	vaginal	high school	2	5	1	Almost everyday
T2-72	T220201217003	2	vaginal	university or higher	3	4	1	Sometimes
T2-100	T220210105001	0	cesarean	university or higher	2	1	0	Sometimes
T2-101	T220210105002	2	vaginal	university or higher	1	3	1	Almost everyday
T2-106	T220210106003	1	cesarean	university or higher	3	2	0	Almost everyday
T2-109	T220210107003	1	vaginal	university or higher	2	2	0	Almost everyday
T2-116	T220210111001	1	vaginal	university or higher	2	3	0	Sometimes
T2-123	T220210117001	1	vaginal	university or higher	1	3	1	Sometimes
T2-120	T220210118001	0	cesarean	university or higher	1	2	0	Almost everyday
T2-122	T220210119001	3	vaginal	high school	2	5	0	Almost everyday
T2-130	T220210124002	0	cesarean	high school	2	2	0	Sometimes
T2-126	T220210127001	0	vaginal	middle school	1	1	0	Sometimes
T2-136	T220210203003	0	cesarean	university or higher	1	1	0	Almost everyday
T2-139	T220210205001	1	cesarean	high school	1	2	0	Almost everyday
T2-141	T220210210001	0	vaginal	university or higher	1	2	0	Almost everyday
T2-142	T220210210002	0	cesarean	university or higher	1	1	0	Almost everyday
T2-143	T220210210003	2	vaginal	university or higher	1	5	1	Sometimes
T2-145	T220210219001	0	cesarean	university or higher	1	1	0	Sometimes
T2-146	T220210223001	0	cesarean	university or higher	2	2	0	Almost everyday
T2-151	T220210301001	0	cesarean	high school	3	1	0	Almost everyday
T2-154	T220210303001	0	cesarean	high school	3	2	0	Almost everyday
T2-155	T220210304001	2	cesarean	high school	3	4	0	Almost everyday
T2-156	T220210308001	0	forceps	high school	3	1	0	Sometimes
T2-158	T220210309003	0	vaginal	university or higher	3	2	0	Almost everyday
T2-162	T220210318002	3	vaginal	university or higher	3	5	0	Almost everyday
T2-167	T220210323001	1	cesarean	university or higher	1	4	0	Sometimes
T2-168	T220210326001	0	cesarean	university or higher	1	1	0	Sometimes
T2-169	T220210326002	0	cesarean	university or higher	2	2	0	Sometimes
T2-177	T220210406001	0	cesarean	high school	3	2	0	Almost everyday
T2-178	T220210406002	0	vaginal	university or higher	3	1	0	Almost everyday
T2-186	T220210421003	0	vaginal	university or higher	2	2	0	Almost everyday
T2-165	T2T120201014001	0	vaginal	university or higher	3	1	0	Almost everyday
T2-196	T2T120201104001	1	cesarean	high school	3	3	0	Almost everyday
T2-205	T2T120210204003	0	forceps	university or higher	2	1	0	Almost everyday

[truncated: 5 more sheets: s11_Permanova test, s12_LEfSe, s13_2bRAD_only, s14_WMS_only, s15_16S_only]
